# Supplementary material for: Crystal structure and hydrogen bonding in N-(1-de­oxy-β-d-fructo­pyranos-1-yl)-2-amino­isobutyric acid
Source: Acta Crystallogr E Crystallogr Commun. 2018 Jan 1;74(Pt 1):72–7. doi: 10.1107/S2056989017018060 (PMC5778490; doi:10.1107/S2056989017018060)
Supplement: Supplementary file 1 [file e-74-00072-sup1.cif]

##############################################################################
#                                                                            #
# This CIF contains the data in a paper accepted for publication in          #
# Acta Crystallographica Section E. It conforms to the requirements of       #
# Notes for Authors for Acta Crystallographica Section E, and has been       #
# peer reviewed under the auspices of the IUCr Commission on Journals.       #
#                                                                            #
# Full details of the Crystallographic Information File format               #
# are given in the paper "The Crystallographic Information File (CIF):       #
# a New Standard Archive File for Crystallography" by S. R. Hall, F. H.      #
# Allen and I. D. Brown [Acta Cryst. (1991), A47, 655-685].                  #
#                                                                            #
# The current version of the core CIF dictionary is obtainable from          #
# ftp://ftp.iucr.org/pub/cif_core.dic.                                       #
#                                                                            #
# Software is freely available for graphical display of the structure(s)     #
# in this CIF. For information consult the CIF software page                 #
# http://www.iucr.org/resources/cif/software.                                #
#                                                                            #
# This file may be used for bona fide research purposes within the           #
# scientific community so long as proper attribution is given to the journal # 
# article from which it was obtained.                                        #
#                                                                            #
##############################################################################
data_I
_audit_creation_method     SHELXL-2017/1
_journal_date_recd_electronic     2017-12-02
_journal_date_accepted     2017-12-18
_journal_name_full     'Acta Crystallographica, Section E'
_journal_year     2018
_journal_volume     74
_journal_issue      1
_journal_page_first     72
_journal_page_last     77
_journal_paper_category     GO
_journal_paper_doi     10.1107/S2056989017018060
_journal_coeditor_code     ZS2396
_publ_contact_author_name     'Valeri V. Mossine'
_publ_contact_author_address
;
Department of Biochemistry
University of Missouri
Columbia, MO65211
USA
;
_publ_contact_author_email     'MossineV@missouri.edu'
_publ_contact_author_fax     '1-573-884-4631'
_publ_contact_author_phone     '1-573-882-2608'
_publ_section_title
;
Crystal structure and hydrogen bonding in
<i>N</i>-(1-deoxy-\b-<i>D</i>-fructopyranos-1-yl)-2-aminoisobutyric acid
;
_publ_section_title_footnote     .
loop_
    _publ_author_name
    _publ_author_footnote
    _publ_author_address
    'Mossine, Valeri V.' .
;
Department of Biochemistry
University of Missouri
Columbia, MO 65211
USA
;
    'Barnes, Charles L.' .
;
Department of Chemistry
University of Missouri
Columbia, MO 65211
USA
;
    'Mawhinney, Thomas P.' .
;
Department of Biochemistry
University of Missouri
Columbia, MO 65211
USA
;
_publ_section_synopsis
;
The asymmetric unit contains two conformationally unequal zwitterion molecules
that differ in the intramolecular hydrogen-bonding patterns. The ^2^C~5~
\b-fructopyranose conformation also dominates in the compound's solution.
;
_chemical_name_systematic     ?
_chemical_name_common
;
<i>N</i>-(1-Deoxy-\b-<i>D</i>-fructopyranos-1-yl)-2-aminoisobutyric acid
;
_chemical_formula_moiety     'C10 H19 N O7'
_chemical_formula_sum     'C10 H19 N O7'
_chemical_formula_iupac     'C10 H19 N O7'
_chemical_formula_weight     265.26
_chemical_melting_point     ?
_shelx_space_group_comment
;
The symmetry employed for this shelxl refinement is uniquely defined
by the following loop, which should always be used as a source of
symmetry information in preference to the above space-group names.
They are only intended as comments.
;
_space_group_crystal_system     triclinic
_space_group_name_H-M_alt     'P 1'
_space_group_name_Hall     'P 1'
loop_
    _space_group_symop_operation_xyz
    'x, y, z'
_cell_length_a     5.8008(19)
_cell_length_b     9.636(3)
_cell_length_c     10.676(4)
_cell_angle_alpha     87.766(3)
_cell_angle_beta     86.330(4)
_cell_angle_gamma     82.042(4)
_cell_volume     589.5(3)
_cell_formula_units_Z     2
_cell_measurement_reflns_used     4131
_cell_measurement_theta_min     2.8
_cell_measurement_theta_max     27.6
_cell_measurement_temperature     100(2)
_exptl_crystal_description     Plate
_exptl_crystal_colour     Colourless
_exptl_crystal_size_max     0.25
_exptl_crystal_size_mid     0.20
_exptl_crystal_size_min     0.08
_exptl_crystal_density_diffrn     1.494
_exptl_crystal_density_meas     ?
_exptl_crystal_density_method     ?
_exptl_crystal_F_000     284
_exptl_absorpt_coefficient_mu     0.127
_exptl_absorpt_correction_type     multi-scan
_exptl_absorpt_process_details
;
(SADABS; Sheldrick, 2003)
;
_shelx_estimated_absorpt_T_min     0.969
_shelx_estimated_absorpt_T_max     0.990
_exptl_absorpt_correction_T_min     0.86
_exptl_absorpt_correction_T_max     0.99
_diffrn_ambient_temperature     100(2)
_diffrn_radiation_type     MoK\a
_diffrn_radiation_wavelength     0.71073
_diffrn_measurement_device_type     'Bruker APEXII CCD area detector'
_diffrn_measurement_method     'omega scans'
_diffrn_detector_area_resol_mean     ?
_diffrn_reflns_number     6952
_diffrn_reflns_av_R_equivalents     0.0218
_diffrn_reflns_theta_min     1.912
_diffrn_reflns_theta_max     27.620
_diffrn_reflns_theta_full     25.242
_diffrn_measured_fraction_theta_max     0.979
_diffrn_measured_fraction_theta_full     0.997
_diffrn_reflns_limit_h_min     -7
_diffrn_reflns_limit_h_max     7
_diffrn_reflns_limit_k_min     -12
_diffrn_reflns_limit_k_max     12
_diffrn_reflns_limit_l_min     -13
_diffrn_reflns_limit_l_max     13
_diffrn_standards_decay_%     0.0
_refine_special_details     ?
_reflns_number_total     5160
_reflns_number_gt     4927
_reflns_threshold_expression     'I > 2\s(I)'
_refine_ls_structure_factor_coef     Fsqd
_refine_ls_matrix_type     full
_refine_ls_R_factor_all     0.0342
_refine_ls_R_factor_gt     0.0325
_refine_ls_wR_factor_gt     0.0796
_refine_ls_wR_factor_ref     0.0814
_refine_ls_goodness_of_fit_ref     1.028
_refine_ls_restrained_S_all     1.027
_refine_ls_number_reflns     5160
_refine_ls_number_parameters     377
_refine_ls_number_restraints     3
_refine_ls_hydrogen_treatment     mixed
_refine_ls_weighting_scheme     calc
_refine_ls_weighting_details
              'w=1/[\s^2^(Fo^2^)+(0.0439P)^2^+0.1000P] where P=(Fo^2^+2Fc^2^)/3'
_atom_sites_solution_hydrogens     mixed
_atom_sites_solution_primary     ?
_atom_sites_solution_secondary     ?
_refine_ls_shift/su_max     0.000
_refine_ls_shift/su_mean     0.000
_refine_diff_density_max     0.299
_refine_diff_density_min     -0.220
_refine_ls_extinction_method     none
_refine_ls_extinction_coef     .
_refine_ls_abs_structure_details
;
Flack <i>x</i> determined using 2254 quotients
[(<i>I</i>^+^)-(<i>I</i>^-^)]/[(<i>I</i>^+^)+(<i>I</i>^-^)]
(Parsons <i>et al.</i>,  2013)
;
_refine_ls_abs_structure_Flack     -0.5(3)
loop_
    _atom_type_symbol
    _atom_type_description
    _atom_type_scat_dispersion_real
    _atom_type_scat_dispersion_imag
    _atom_type_scat_source
    C C 0.0033 0.0016 'International Tables Vol C Tables 4.2.6.8 and 6.1.1.4'
    H H 0.0000 0.0000 'International Tables Vol C Tables 4.2.6.8 and 6.1.1.4'
    N N 0.0061 0.0033 'International Tables Vol C Tables 4.2.6.8 and 6.1.1.4'
    O O 0.0106 0.0060 'International Tables Vol C Tables 4.2.6.8 and 6.1.1.4'
_computing_data_collection
;
APEX2 (Bruker, 1998)
;
_computing_cell_refinement
;
SAINT (Bruker, 1998)
;
_computing_data_reduction
;
SAINT (Bruker, 1998)
;
_computing_structure_solution
;
SHELXS97 (Sheldrick, 2008)
;
_computing_structure_refinement
;
SHELXL2017 (Sheldrick, 2015)
;
_computing_molecular_graphics
;
X-SEED (Barbour, 2001) and Mercury (Macrae <i>et al.</i>,  2008)
;
_computing_publication_material
;
<i>CIFTAB</i> (Sheldrick, 2008) and publCIF (Westrip, 2010)
;
loop_
    _atom_site_type_symbol
    _atom_site_label
    _atom_site_fract_x
    _atom_site_fract_y
    _atom_site_fract_z
    _atom_site_U_iso_or_equiv
    _atom_site_adp_type
    _atom_site_calc_flag
    _atom_site_occupancy
    _atom_site_disorder_assembly
    _atom_site_disorder_group
    N N1A 0.4852(3) 0.7001(2) 0.59886(18) 0.0140(4) Uani d 1 . .
    C C1A 0.2937(4) 0.6814(2) 0.6955(2) 0.0155(4) Uani d 1 . .
    H H1A1 0.258387 0.583790 0.696105 0.019 Uiso calc 1 . .
    H H1A2 0.150865 0.745067 0.675402 0.019 Uiso calc 1 . .
    O O2A 0.5882(3) 0.6392(2) 0.84699(16) 0.0201(4) Uani d 1 . .
    C C2A 0.3701(4) 0.7143(2) 0.8240(2) 0.0149(4) Uani d 1 . .
    O O3A 0.1611(3) 0.54217(18) 0.93040(17) 0.0200(4) Uani d 1 . .
    C C3A 0.1796(4) 0.6889(2) 0.9256(2) 0.0160(4) Uani d 1 . .
    H H3A 0.027565 0.743040 0.902764 0.019 Uiso calc 1 . .
    O O4A 0.0554(3) 0.7173(2) 1.14090(17) 0.0235(4) Uani d 1 . .
    C C4A 0.2446(4) 0.7366(2) 1.0515(2) 0.0166(4) Uani d 1 . .
    H H4A 0.388769 0.676038 1.077616 0.020 Uiso calc 1 . .
    O O5A 0.0858(3) 0.9847(2) 1.01890(19) 0.0256(4) Uani d 1 . .
    C C5A 0.2914(4) 0.8897(2) 1.0402(2) 0.0173(5) Uani d 1 . .
    H H5A 0.356155 0.914273 1.119767 0.021 Uiso calc 1 . .
    O O6A 0.3959(3) 0.85831(17) 0.81688(15) 0.0185(3) Uani d 1 . .
    C C6A 0.4700(4) 0.9059(3) 0.9321(2) 0.0208(5) Uani d 1 . .
    H H6A1 0.492827 1.005718 0.921278 0.025 Uiso calc 1 . .
    H H6A2 0.621286 0.851162 0.951912 0.025 Uiso calc 1 . .
    O O7A 0.2928(3) 0.95121(17) 0.51308(16) 0.0205(4) Uani d 1 . .
    C C7A 0.4156(4) 0.7112(2) 0.4646(2) 0.0140(4) Uani d 1 . .
    O O8A 0.1246(3) 0.86077(17) 0.35794(16) 0.0204(4) Uani d 1 . .
    C C8A 0.2629(4) 0.8535(2) 0.4449(2) 0.0147(4) Uani d 1 . .
    C C9A 0.6394(4) 0.7138(3) 0.3809(2) 0.0190(5) Uani d 1 . .
    H H9A1 0.718756 0.791634 0.404061 0.028 Uiso calc 1 . .
    H H9A2 0.600415 0.726203 0.292846 0.028 Uiso calc 1 . .
    H H9A3 0.742340 0.625157 0.392235 0.028 Uiso calc 1 . .
    C C10A 0.2936(4) 0.5854(2) 0.4386(2) 0.0176(5) Uani d 1 . .
    H H10A 0.386894 0.499035 0.467924 0.026 Uiso calc 1 . .
    H H10B 0.276226 0.581322 0.348147 0.026 Uiso calc 1 . .
    H H10C 0.139289 0.595194 0.483013 0.026 Uiso calc 1 . .
    N N1B 0.9798(3) 0.1994(2) 0.51896(19) 0.0148(4) Uani d 1 . .
    C C1B 0.7661(4) 0.1679(2) 0.4597(2) 0.0162(4) Uani d 1 . .
    H H1B1 0.628379 0.230040 0.494220 0.019 Uiso calc 1 . .
    H H1B2 0.742314 0.069761 0.481061 0.019 Uiso calc 1 . .
    O O2B 0.9828(3) 0.10708(18) 0.26199(16) 0.0177(3) Uani d 1 . .
    C C2B 0.7867(4) 0.1888(2) 0.3164(2) 0.0153(4) Uani d 1 . .
    O O3B 1.0020(3) 0.39052(17) 0.31557(16) 0.0179(3) Uani d 1 . .
    C C3B 0.7993(4) 0.3425(2) 0.2743(2) 0.0147(4) Uani d 1 . .
    H H3B 0.660381 0.401144 0.314343 0.018 Uiso calc 1 . .
    O O4B 0.7785(3) 0.50320(19) 0.09278(18) 0.0220(4) Uani d 1 . .
    C C4B 0.7840(4) 0.3599(2) 0.1331(2) 0.0157(4) Uani d 1 . .
    H H4B 0.923045 0.303446 0.090998 0.019 Uiso calc 1 . .
    O O5B 0.3592(3) 0.39757(19) 0.13899(18) 0.0212(4) Uani d 1 . .
    C C5B 0.5615(4) 0.3074(3) 0.0932(2) 0.0178(5) Uani d 1 . .
    H H5B 0.564638 0.306047 -0.000506 0.021 Uiso calc 1 . .
    O O6B 0.5737(3) 0.15023(18) 0.28044(16) 0.0184(3) Uani d 1 . .
    C C6B 0.5487(4) 0.1611(3) 0.1472(2) 0.0196(5) Uani d 1 . .
    H H6B1 0.396939 0.132758 0.129061 0.023 Uiso calc 1 . .
    H H6B2 0.673214 0.095284 0.105088 0.023 Uiso calc 1 . .
    O O7B 0.7832(3) 0.45290(18) 0.59469(17) 0.0248(4) Uani d 1 . .
    C C7B 0.9506(4) 0.2216(2) 0.6593(2) 0.0158(4) Uani d 1 . .
    O O8B 0.6794(4) 0.3715(2) 0.78640(18) 0.0301(5) Uani d 1 . .
    C C8B 0.7867(4) 0.3608(2) 0.6822(2) 0.0174(5) Uani d 1 . .
    C C9B 1.1926(4) 0.2407(3) 0.7005(3) 0.0241(5) Uani d 1 . .
    H H9B1 1.299035 0.153209 0.689055 0.036 Uiso calc 1 . .
    H H9B2 1.180988 0.264886 0.789159 0.036 Uiso calc 1 . .
    H H9B3 1.252503 0.316092 0.649424 0.036 Uiso calc 1 . .
    C C10B 0.8641(5) 0.0944(3) 0.7269(2) 0.0221(5) Uani d 1 . .
    H H10D 0.705980 0.087100 0.702985 0.033 Uiso calc 1 . .
    H H10E 0.862555 0.104968 0.817864 0.033 Uiso calc 1 . .
    H H10F 0.968250 0.009301 0.703146 0.033 Uiso calc 1 . .
    H H1NA 0.536(5) 0.778(3) 0.613(3) 0.016(7) Uiso d 1 . .
    H H2OB 1.012(6) 0.032(3) 0.303(3) 0.021(7) Uiso d 1 . .
    H H2NA 0.599(5) 0.616(3) 0.607(3) 0.019(7) Uiso d 1 . .
    H H5OA 0.040(6) 1.015(4) 1.082(4) 0.027(9) Uiso d 1 . .
    H H5OB 0.311(6) 0.453(4) 0.082(4) 0.032(9) Uiso d 1 . .
    H H3OA 0.030(7) 0.539(4) 0.951(3) 0.029(9) Uiso d 1 . .
    H H4OA 0.086(7) 0.750(4) 1.208(4) 0.045(11) Uiso d 1 . .
    H H2OA 0.590(6) 0.555(4) 0.840(3) 0.033(9) Uiso d 1 . .
    H H4OB 0.852(10) 0.549(5) 0.138(5) 0.074(15) Uiso d 1 . .
    H H2NB 1.090(5) 0.124(3) 0.507(3) 0.017(7) Uiso d 1 . .
    H H1NB 1.021(6) 0.276(4) 0.478(3) 0.029(8) Uiso d 1 . .
    H H3OB 1.114(7) 0.365(4) 0.261(4) 0.045(10) Uiso d 1 . .
loop_
    _atom_site_aniso_label
    _atom_site_aniso_U_11
    _atom_site_aniso_U_22
    _atom_site_aniso_U_33
    _atom_site_aniso_U_12
    _atom_site_aniso_U_13
    _atom_site_aniso_U_23
    N1A 0.0143(9) 0.0143(9) 0.0131(9) -0.0003(7) -0.0011(7) -0.0013(7)
    C1A 0.0159(10) 0.0182(11) 0.0124(10) -0.0020(8) 0.0001(8) -0.0009(8)
    O2A 0.0173(8) 0.0212(9) 0.0204(9) 0.0038(7) -0.0035(6) -0.0043(7)
    C2A 0.0162(10) 0.0133(10) 0.0150(10) -0.0010(8) -0.0018(8) -0.0020(8)
    O3A 0.0232(9) 0.0181(8) 0.0197(8) -0.0070(7) 0.0012(7) -0.0010(7)
    C3A 0.0196(11) 0.0155(10) 0.0129(10) -0.0019(8) 0.0001(8) -0.0012(8)
    O4A 0.0285(9) 0.0306(10) 0.0135(8) -0.0125(8) 0.0040(7) -0.0050(7)
    C4A 0.0183(11) 0.0174(11) 0.0144(11) -0.0040(9) 0.0002(8) -0.0008(9)
    O5A 0.0301(10) 0.0236(9) 0.0199(9) 0.0087(8) -0.0009(8) -0.0050(8)
    C5A 0.0217(11) 0.0157(11) 0.0147(11) -0.0024(9) -0.0006(8) -0.0033(9)
    O6A 0.0255(9) 0.0161(8) 0.0145(8) -0.0054(7) 0.0011(6) -0.0018(6)
    C6A 0.0246(12) 0.0197(11) 0.0197(12) -0.0078(9) 0.0005(9) -0.0054(9)
    O7A 0.0259(9) 0.0160(8) 0.0188(8) 0.0021(7) -0.0040(7) -0.0038(7)
    C7A 0.0158(10) 0.0153(10) 0.0109(10) -0.0015(8) -0.0014(8) -0.0007(8)
    O8A 0.0221(9) 0.0177(8) 0.0212(9) 0.0011(7) -0.0076(7) 0.0001(7)
    C8A 0.0149(10) 0.0152(10) 0.0131(10) -0.0006(8) 0.0029(8) -0.0001(8)
    C9A 0.0178(11) 0.0208(11) 0.0169(11) 0.0004(9) 0.0030(9) 0.0005(9)
    C10A 0.0210(11) 0.0152(10) 0.0171(11) -0.0028(9) -0.0028(9) -0.0033(9)
    N1B 0.0150(9) 0.0152(9) 0.0138(9) -0.0004(7) -0.0006(7) -0.0013(8)
    C1B 0.0148(10) 0.0182(11) 0.0155(11) -0.0021(8) -0.0011(8) 0.0003(8)
    O2B 0.0199(8) 0.0157(8) 0.0160(8) 0.0030(6) -0.0002(6) -0.0006(7)
    C2B 0.0144(10) 0.0159(11) 0.0153(11) -0.0014(8) -0.0012(8) -0.0003(9)
    O3B 0.0170(8) 0.0211(8) 0.0171(8) -0.0072(7) -0.0007(7) -0.0023(7)
    C3B 0.0129(10) 0.0155(10) 0.0158(11) -0.0023(8) -0.0003(8) -0.0005(8)
    O4B 0.0236(9) 0.0201(9) 0.0236(9) -0.0073(7) -0.0063(7) 0.0068(7)
    C4B 0.0138(10) 0.0173(11) 0.0156(11) -0.0016(8) -0.0004(8) 0.0008(8)
    O5B 0.0153(8) 0.0230(9) 0.0242(9) -0.0002(7) -0.0014(7) 0.0055(7)
    C5B 0.0162(11) 0.0234(12) 0.0142(11) -0.0032(9) -0.0023(8) -0.0011(9)
    O6B 0.0180(8) 0.0213(8) 0.0174(8) -0.0063(6) -0.0033(6) 0.0001(7)
    C6B 0.0202(11) 0.0194(11) 0.0200(12) -0.0037(9) -0.0045(9) -0.0029(9)
    O7B 0.0320(10) 0.0188(8) 0.0197(9) 0.0081(7) 0.0022(7) 0.0017(7)
    C7B 0.0181(11) 0.0168(11) 0.0116(10) 0.0008(8) -0.0008(8) -0.0003(8)
    O8B 0.0396(12) 0.0237(9) 0.0224(10) 0.0062(8) 0.0097(8) -0.0014(7)
    C8B 0.0178(11) 0.0159(10) 0.0176(11) 0.0023(9) -0.0018(9) -0.0028(9)
    C9B 0.0194(12) 0.0299(13) 0.0225(12) 0.0021(10) -0.0069(9) -0.0063(10)
    C10B 0.0266(13) 0.0206(12) 0.0173(11) 0.0007(10) 0.0018(9) 0.0028(9)
_geom_special_details
;
 All esds (except the esd in the dihedral angle between two l.s. planes)
 are estimated using the full covariance matrix.  The cell esds are taken
 into account individually in the estimation of esds in distances, angles
 and torsion angles; correlations between esds in cell parameters are only
 used when they are defined by crystal symmetry.  An approximate (isotropic)
 treatment of cell esds is used for estimating esds involving l.s. planes.
;
loop_
    _geom_bond_atom_site_label_1
    _geom_bond_atom_site_label_2
    _geom_bond_site_symmetry_1
    _geom_bond_site_symmetry_2
    _geom_bond_distance
    _geom_bond_publ_flag
    O2A C2A . . 1.399(3) no
    O3A C3A . . 1.431(3) no
    O4A C4A . . 1.435(3) no
    O6A C2A . . 1.415(3) no
    O6A C6A . . 1.440(3) no
    O7A C8A . . 1.250(3) no
    O8A C8A . . 1.259(3) no
    N1A C1A . . 1.492(3) no
    N1A C7A . . 1.510(3) no
    O2A H2OA . . 0.82(4) no
    O3A H3OA . . 0.78(4) no
    O4A H4OA . . 0.83(4) no
    O5A H5OA . . 0.76(4) no
    C1A C2A . . 1.526(3) no
    N1A H1NA . . 0.87(3) no
    N1A H2NA . . 0.98(3) no
    C2A C3A . . 1.536(3) no
    O2B C2B . . 1.398(3) no
    C3A C4A . . 1.524(3) no
    O3B C3B . . 1.423(3) no
    C4A C5A . . 1.535(3) no
    O4B C4B . . 1.427(3) no
    C5A C6A . . 1.519(3) no
    O5B C5B . . 1.431(3) no
    O6B C2B . . 1.418(3) no
    O6B C6B . . 1.437(3) no
    C7A C8A . . 1.541(3) no
    C7A C10A . . 1.529(3) no
    C7A C9A . . 1.531(3) no
    O7B C8B . . 1.262(3) no
    O8B C8B . . 1.240(3) no
    C1A H1A1 . . 0.9900 no
    C1A H1A2 . . 0.9900 no
    N1B C1B . . 1.500(3) no
    N1B C7B . . 1.517(3) no
    O2B H2OB . . 0.83(3) no
    C3A H3A . . 1.0000 no
    O3B H3OB . . 0.86(4) no
    C4A H4A . . 1.0000 no
    O4B H4OB . . 0.84(6) no
    C5A H5A . . 1.0000 no
    O5B H5OB . . 0.83(4) no
    C6A H6A2 . . 0.9900 no
    C6A H6A1 . . 0.9900 no
    C9A H9A3 . . 0.9800 no
    C9A H9A1 . . 0.9800 no
    C9A H9A2 . . 0.9800 no
    C10A H10C . . 0.9800 no
    C10A H10B . . 0.9800 no
    C10A H10A . . 0.9800 no
    C1B C2B . . 1.535(3) no
    N1B H2NB . . 0.91(3) no
    N1B H1NB . . 0.90(4) no
    C2B C3B . . 1.541(3) no
    C3B C4B . . 1.517(3) no
    C4B C5B . . 1.540(3) no
    C5B C6B . . 1.512(4) no
    C7B C10B . . 1.526(3) no
    C7B C8B . . 1.551(3) no
    C7B C9B . . 1.535(3) no
    C1B H1B1 . . 0.9900 no
    C1B H1B2 . . 0.9900 no
    C3B H3B . . 1.0000 no
    C4B H4B . . 1.0000 no
    C5B H5B . . 1.0000 no
    C6B H6B1 . . 0.9900 no
    C6B H6B2 . . 0.9900 no
    C9B H9B1 . . 0.9800 no
    C9B H9B2 . . 0.9800 no
    C9B H9B3 . . 0.9800 no
    C10B H10D . . 0.9800 no
    C10B H10E . . 0.9800 no
    C10B H10F . . 0.9800 no
loop_
    _geom_angle_atom_site_label_1
    _geom_angle_atom_site_label_2
    _geom_angle_atom_site_label_3
    _geom_angle_site_symmetry_1
    _geom_angle_site_symmetry_2
    _geom_angle_site_symmetry_3
    _geom_angle
    _geom_angle_publ_flag
    C2A O6A C6A . . . 112.33(18) no
    C1A N1A C7A . . . 115.41(17) no
    C2A O2A H2OA . . . 112(2) no
    C3A O3A H3OA . . . 104(3) no
    C4A O4A H4OA . . . 107(3) no
    C5A O5A H5OA . . . 107(3) no
    C7A N1A H1NA . . . 106(2) no
    C7A N1A H2NA . . . 107.4(19) no
    H1NA N1A H2NA . . . 115(3) no
    N1A C1A C2A . . . 108.99(18) no
    C1A N1A H1NA . . . 108(2) no
    C1A N1A H2NA . . . 105.3(18) no
    O2A C2A O6A . . . 107.46(18) no
    O6A C2A C1A . . . 105.52(16) no
    O6A C2A C3A . . . 109.62(16) no
    C1A C2A C3A . . . 109.73(18) no
    O2A C2A C1A . . . 110.90(17) no
    O2A C2A C3A . . . 113.29(17) no
    O3A C3A C2A . . . 107.71(16) no
    O3A C3A C4A . . . 111.05(17) no
    C2A C3A C4A . . . 109.56(18) no
    O4A C4A C3A . . . 107.02(18) no
    C3A C4A C5A . . . 110.21(17) no
    O4A C4A C5A . . . 112.35(17) no
    O5A C5A C4A . . . 112.39(19) no
    O5A C5A C6A . . . 108.72(18) no
    C4A C5A C6A . . . 109.36(18) no
    O6A C6A C5A . . . 111.20(19) no
    C2B O6B C6B . . . 113.45(17) no
    N1A C7A C8A . . . 108.17(16) no
    C8A C7A C10A . . . 113.58(19) no
    C9A C7A C10A . . . 111.62(18) no
    N1A C7A C9A . . . 107.01(18) no
    N1A C7A C10A . . . 108.96(16) no
    C8A C7A C9A . . . 107.24(18) no
    O7A C8A O8A . . . 126.3(2) no
    O7A C8A C7A . . . 117.51(19) no
    O8A C8A C7A . . . 116.13(18) no
    N1A C1A H1A2 . . . 110.00 no
    C2A C1A H1A1 . . . 110.00 no
    C2A C1A H1A2 . . . 110.00 no
    H1A1 C1A H1A2 . . . 108.00 no
    N1A C1A H1A1 . . . 110.00 no
    C1B N1B C7B . . . 115.17(17) no
    C2B O2B H2OB . . . 110(2) no
    O3A C3A H3A . . . 109.00 no
    C4A C3A H3A . . . 109.00 no
    C2A C3A H3A . . . 110.00 no
    C3B O3B H3OB . . . 107(3) no
    O4A C4A H4A . . . 109.00 no
    C5A C4A H4A . . . 109.00 no
    C3A C4A H4A . . . 109.00 no
    C4B O4B H4OB . . . 113(3) no
    C4A C5A H5A . . . 109.00 no
    O5A C5A H5A . . . 109.00 no
    C6A C5A H5A . . . 109.00 no
    C5B O5B H5OB . . . 110(3) no
    C5A C6A H6A2 . . . 109.00 no
    O6A C6A H6A2 . . . 109.00 no
    O6A C6A H6A1 . . . 109.00 no
    C5A C6A H6A1 . . . 109.00 no
    H6A1 C6A H6A2 . . . 108.00 no
    C7A C9A H9A2 . . . 109.00 no
    C7A C9A H9A1 . . . 109.00 no
    H9A1 C9A H9A3 . . . 109.00 no
    C7A C9A H9A3 . . . 109.00 no
    H9A1 C9A H9A2 . . . 109.00 no
    H9A2 C9A H9A3 . . . 109.00 no
    C7A C10A H10C . . . 109.00 no
    C7A C10A H10A . . . 110.00 no
    C7A C10A H10B . . . 109.00 no
    H10A C10A H10B . . . 109.00 no
    H10A C10A H10C . . . 109.00 no
    H10B C10A H10C . . . 109.00 no
    C7B N1B H2NB . . . 107(2) no
    C7B N1B H1NB . . . 111(2) no
    H2NB N1B H1NB . . . 112(3) no
    N1B C1B C2B . . . 111.65(18) no
    C1B N1B H2NB . . . 106.7(19) no
    C1B N1B H1NB . . . 106(2) no
    O2B C2B O6B . . . 113.03(17) no
    O6B C2B C1B . . . 102.24(17) no
    O6B C2B C3B . . . 108.88(17) no
    C1B C2B C3B . . . 112.86(16) no
    O2B C2B C1B . . . 112.22(18) no
    O2B C2B C3B . . . 107.61(18) no
    O3B C3B C2B . . . 111.53(18) no
    O3B C3B C4B . . . 112.03(18) no
    C2B C3B C4B . . . 110.23(16) no
    O4B C4B C3B . . . 111.32(17) no
    C3B C4B C5B . . . 110.08(18) no
    O4B C4B C5B . . . 108.48(19) no
    O5B C5B C4B . . . 110.2(2) no
    O5B C5B C6B . . . 108.56(19) no
    C4B C5B C6B . . . 109.76(19) no
    O6B C6B C5B . . . 113.0(2) no
    N1B C7B C8B . . . 108.36(17) no
    C8B C7B C9B . . . 107.71(18) no
    C8B C7B C10B . . . 113.61(19) no
    C9B C7B C10B . . . 110.7(2) no
    N1B C7B C9B . . . 106.01(19) no
    N1B C7B C10B . . . 110.12(17) no
    O8B C8B C7B . . . 116.38(19) no
    O7B C8B O8B . . . 127.0(2) no
    O7B C8B C7B . . . 116.61(19) no
    N1B C1B H1B1 . . . 109.00 no
    N1B C1B H1B2 . . . 109.00 no
    C2B C1B H1B1 . . . 109.00 no
    C2B C1B H1B2 . . . 109.00 no
    H1B1 C1B H1B2 . . . 108.00 no
    O3B C3B H3B . . . 108.00 no
    C2B C3B H3B . . . 108.00 no
    C4B C3B H3B . . . 108.00 no
    O4B C4B H4B . . . 109.00 no
    C3B C4B H4B . . . 109.00 no
    C5B C4B H4B . . . 109.00 no
    O5B C5B H5B . . . 109.00 no
    C4B C5B H5B . . . 109.00 no
    C6B C5B H5B . . . 109.00 no
    O6B C6B H6B1 . . . 109.00 no
    O6B C6B H6B2 . . . 109.00 no
    C5B C6B H6B1 . . . 109.00 no
    C5B C6B H6B2 . . . 109.00 no
    H6B1 C6B H6B2 . . . 108.00 no
    C7B C9B H9B1 . . . 109.00 no
    C7B C9B H9B2 . . . 110.00 no
    C7B C9B H9B3 . . . 109.00 no
    H9B1 C9B H9B2 . . . 109.00 no
    H9B1 C9B H9B3 . . . 109.00 no
    H9B2 C9B H9B3 . . . 110.00 no
    C7B C10B H10D . . . 109.00 no
    C7B C10B H10E . . . 110.00 no
    C7B C10B H10F . . . 109.00 no
    H10D C10B H10E . . . 109.00 no
    H10D C10B H10F . . . 109.00 no
    H10E C10B H10F . . . 109.00 no
loop_
    _geom_torsion_atom_site_label_1
    _geom_torsion_atom_site_label_2
    _geom_torsion_atom_site_label_3
    _geom_torsion_atom_site_label_4
    _geom_torsion_site_symmetry_1
    _geom_torsion_site_symmetry_2
    _geom_torsion_site_symmetry_3
    _geom_torsion_site_symmetry_4
    _geom_torsion
    _geom_torsion_publ_flag
    C6A O6A C2A O2A . . . . -61.2(2) no
    C6A O6A C2A C1A . . . . -179.57(18) no
    C6A O6A C2A C3A . . . . 62.3(2) no
    C2A O6A C6A C5A . . . . -61.7(2) no
    C1A N1A C7A C10A . . . . -53.2(2) no
    C1A N1A C7A C8A . . . . 70.7(2) no
    C1A N1A C7A C9A . . . . -174.04(18) no
    C7A N1A C1A C2A . . . . -163.70(16) no
    N1A C1A C2A O6A . . . . 64.6(2) no
    N1A C1A C2A C3A . . . . -177.35(16) no
    N1A C1A C2A O2A . . . . -51.4(2) no
    O2A C2A C3A O3A . . . . -59.4(2) no
    O6A C2A C3A O3A . . . . -179.43(17) no
    O6A C2A C3A C4A . . . . -58.5(2) no
    C1A C2A C3A O3A . . . . 65.1(2) no
    C1A C2A C3A C4A . . . . -173.98(16) no
    O2A C2A C3A C4A . . . . 61.5(2) no
    O3A C3A C4A C5A . . . . 173.44(18) no
    C2A C3A C4A O4A . . . . 177.02(16) no
    O3A C3A C4A O4A . . . . -64.1(2) no
    C2A C3A C4A C5A . . . . 54.6(2) no
    O4A C4A C5A C6A . . . . -172.33(18) no
    C3A C4A C5A O5A . . . . 67.8(2) no
    O4A C4A C5A O5A . . . . -51.5(2) no
    C3A C4A C5A C6A . . . . -53.1(2) no
    O5A C5A C6A O6A . . . . -67.5(2) no
    C4A C5A C6A O6A . . . . 55.5(3) no
    C6B O6B C2B C3B . . . . 60.3(2) no
    C2B O6B C6B C5B . . . . -58.7(2) no
    C6B O6B C2B O2B . . . . -59.3(2) no
    C6B O6B C2B C1B . . . . 179.89(18) no
    C9A C7A C8A O7A . . . . -88.3(2) no
    C10A C7A C8A O8A . . . . -34.4(3) no
    C9A C7A C8A O8A . . . . 89.4(2) no
    C10A C7A C8A O7A . . . . 147.9(2) no
    N1A C7A C8A O7A . . . . 26.8(3) no
    N1A C7A C8A O8A . . . . -155.48(19) no
    C1B N1B C7B C10B . . . . 56.0(2) no
    C1B N1B C7B C8B . . . . -68.8(2) no
    C1B N1B C7B C9B . . . . 175.78(18) no
    C7B N1B C1B C2B . . . . 163.55(16) no
    N1B C1B C2B O6B . . . . 178.40(16) no
    N1B C1B C2B C3B . . . . -64.8(2) no
    N1B C1B C2B O2B . . . . 57.0(2) no
    O2B C2B C3B O3B . . . . -61.3(2) no
    O6B C2B C3B O3B . . . . 175.87(17) no
    O6B C2B C3B C4B . . . . -59.0(2) no
    C1B C2B C3B O3B . . . . 63.1(2) no
    C1B C2B C3B C4B . . . . -171.81(19) no
    O2B C2B C3B C4B . . . . 63.8(2) no
    O3B C3B C4B C5B . . . . -179.66(18) no
    C2B C3B C4B O4B . . . . 175.84(18) no
    O3B C3B C4B O4B . . . . -59.3(2) no
    C2B C3B C4B C5B . . . . 55.5(2) no
    O4B C4B C5B C6B . . . . -173.64(18) no
    C3B C4B C5B O5B . . . . 67.9(2) no
    O4B C4B C5B O5B . . . . -54.1(2) no
    C3B C4B C5B C6B . . . . -51.6(2) no
    O5B C5B C6B O6B . . . . -68.2(2) no
    C4B C5B C6B O6B . . . . 52.4(2) no
    N1B C7B C8B O7B . . . . -27.2(3) no
    N1B C7B C8B O8B . . . . 155.3(2) no
    C9B C7B C8B O7B . . . . 87.1(2) no
    C9B C7B C8B O8B . . . . -90.4(3) no
    C10B C7B C8B O7B . . . . -149.9(2) no
    C10B C7B C8B O8B . . . . 32.6(3) no
loop_
    _geom_hbond_atom_site_label_D
    _geom_hbond_atom_site_label_H
    _geom_hbond_atom_site_label_A
    _geom_hbond_site_symmetry_A
    _geom_hbond_distance_DH
    _geom_hbond_distance_HA
    _geom_hbond_distance_DA
    _geom_hbond_angle_DHA
    _geom_hbond_publ_flag
    N1A H1NA O6A . 0.86(3) 2.40(3) 2.813(3) 110(2) yes
    N1A H1NA O7A . 0.86(3) 2.30(3) 2.674(2) 107(2) yes
    O2B H2OB O8A 1_645 0.84(3) 1.78(3) 2.596(3) 165(3) yes
    N1A H2NA O7B . 0.98(3) 1.78(3) 2.743(3) 169(3) yes
    O5A H5OA O2B 1_466 0.76(4) 2.14(4) 2.886(3) 168(4) yes
    O5B H5OB O3A 1_554 0.83(4) 1.99(4) 2.804(3) 165(3) yes
    O2A H2OA O3A . 0.82(4) 2.62(3) 2.847(2) 97(3) yes
    O3A H3OA O4B 1_456 0.78(4) 2.08(4) 2.785(3) 149(3) yes
    O4A H4OA O8A 1_556 0.84(4) 2.00(4) 2.822(3) 170(4) yes
    O2A H2OA O8B . 0.82(4) 1.87(4) 2.657(3) 161(4) yes
    O4B H4OB O3B . 0.84(4) 2.51(4) 2.886(2) 108(3) yes
    O4B H4OB O4A 1_654 0.84(5) 2.14(5) 2.864(3) 145(5) yes
    N1B H2NB O7A 1_645 0.90(3) 1.91(3) 2.795(3) 168(3) yes
    N1B H1NB O3B . 0.90(4) 2.02(4) 2.800(3) 144(3) yes
    N1B H1NB O7B . 0.90(4) 2.40(3) 2.681(3) 100(2) yes
    O3B H3OB O5B 1_655 0.86(4) 1.92(4) 2.717(3) 154(4) yes
_shelx_hkl_file
;
  -1   0   0   14.52    0.42
  -1   0   0   15.29    0.45
  -1   0   0   14.62    0.45
   1   0   0   14.86    0.44
  -2   0   0   25.92    0.72
  -2   0   0   25.12    0.78
  -2   0   0   24.41    0.78
   2   0   0   25.05    0.76
  -3   0   0    8.74    0.31
  -3   0   0    8.83    0.36
  -3   0   0    8.55    0.36
   3   0   0    8.85    0.34
  -4   0   0   43.84    1.41
  -4   0   0   45.28    1.28
  -4   0   0   43.95    1.39
   4   0   0   43.30    1.34
  -5   0   0   30.07    1.05
  -5   0   0   30.01    1.07
   5   0   0   30.91    1.00
   5   0   0   29.64    1.06
  -6   0   0   12.51    0.60
   6   0   0   13.25    0.61
  -7   0   0    0.52    0.15
   7   0   0    0.30    0.14
   7  -1   0    0.43    0.15
  -7   1   0    0.36    0.14
   6  -1   0    1.96    0.25
  -6   1   0    2.28    0.26
   5  -1   0   67.29    2.02
   5  -1   0   68.52    2.11
  -5   1   0   67.58    2.10
  -5   1   0   65.10    2.11
   4  -1   0   16.91    0.61
  -4   1   0   16.89    0.65
  -4   1   0   17.63    0.66
   3  -1   0    4.21    0.21
  -3   1   0    4.75    0.18
  -3   1   0    4.57    0.25
  -3   1   0    4.58    0.24
   2  -1   0   32.87    1.01
  -2   1   0   35.69    0.94
  -2   1   0   34.64    1.03
  -2   1   0   32.62    1.04
   1  -1   0  370.57   10.80
  -1   1   0  409.92   10.83
  -1   1   0  359.57   10.87
  -1   1   0  424.64   10.43
   0  -1   0   17.05    0.50
   0  -1   0   17.02    0.48
   0  -1   0   16.70    0.48
   0   1   0   17.94    0.50
  -1  -1   0  911.73   26.57
  -1  -1   0  954.67   26.76
  -1  -1   0 1000.00   26.66
  -1  -1   0  997.84   25.84
  -2  -1   0  112.98    3.27
  -2  -1   0  116.69    3.24
  -2  -1   0  118.18    3.26
  -2  -1   0  115.16    3.14
  -3  -1   0   18.16    0.64
  -3  -1   0   18.64    0.62
  -3  -1   0   19.45    0.60
  -3  -1   0   18.23    0.64
  -4  -1   0   13.36    0.53
  -4  -1   0   13.85    0.54
  -4  -1   0   13.54    0.48
   4   1   0   13.23    0.50
  -5  -1   0   35.29    1.20
  -5  -1   0   35.73    1.20
   5   1   0   35.55    1.14
   5   1   0   34.13    1.19
  -6  -1   0    4.16    0.31
   6   1   0    3.72    0.29
  -7  -1   0   10.80    0.58
   7   1   0   10.50    0.57
   7  -2   0    4.78    0.38
  -7   2   0    4.68    0.44
   6  -2   0    2.13    0.27
  -6   2   0    2.00    0.26
   5  -2   0   11.54    0.55
   5  -2   0   12.02    0.50
  -5   2   0   12.50    0.56
   4  -2   0    3.96    0.23
  -4   2   0    3.78    0.25
  -4   2   0    4.04    0.26
   3  -2   0   66.90    1.97
  -3   2   0   70.81    1.83
  -3   2   0   65.85    2.01
  -3   2   0   65.76    2.02
   2  -2   0   71.24    2.11
  -2   2   0   73.86    2.14
  -2   2   0   74.44    2.14
  -2   2   0   74.98    1.98
   1  -2   0    6.09    0.23
  -1   2   0    6.53    0.20
  -1   2   0    6.26    0.24
  -1   2   0    6.16    0.23
   0  -2   0  112.84    3.15
   0  -2   0  114.92    3.14
   0  -2   0  111.38    3.05
   0   2   0  114.61    3.15
  -1  -2   0   56.02    1.64
  -1  -2   0   58.76    1.61
  -1  -2   0   58.05    1.62
   1   2   0   58.64    1.65
  -2  -2   0  122.58    3.29
  -2  -2   0  120.59    3.38
  -2  -2   0  121.68    3.38
  -2  -2   0  115.86    3.37
  -3  -2   0   51.49    1.53
  -3  -2   0   51.90    1.52
  -3  -2   0   49.87    1.54
  -3  -2   0   51.83    1.49
  -4  -2   0    2.81    0.18
  -4  -2   0    2.36    0.18
  -4  -2   0    3.08    0.18
  -4  -2   0    2.74    0.20
  -5  -2   0    2.70    0.22
  -5  -2   0    2.27    0.18
  -5  -2   0    2.55    0.21
   5   2   0    2.58    0.20
   5   2   0    3.01    0.22
  -6  -2   0    2.06    0.25
   6   2   0    2.13    0.25
  -7  -2   0    4.94    0.37
   7   2   0    5.08    0.37
  -7   3   0    7.66    0.50
   6  -3   0    6.49    0.42
  -6   3   0    6.14    0.41
   5  -3   0    0.41    0.11
   5  -3   0    0.07    0.08
  -5   3   0    0.25    0.10
   4  -3   0    2.14    0.22
   4  -3   0    1.93    0.19
  -4   3   0    1.71    0.20
   3  -3   0   46.81    1.44
  -3   3   0   46.38    1.47
  -3   3   0   49.40    1.49
   2  -3   0    1.56    0.12
  -2   3   0    1.66    0.07
  -2   3   0    1.74    0.16
  -2   3   0    1.46    0.12
   1  -3   0  123.60    3.42
  -1   3   0  123.54    3.42
  -1   3   0  116.18    3.42
  -1   3   0  123.49    3.27
   0  -3   0   29.68    0.82
   0  -3   0   28.68    0.87
   0  -3   0   28.36    0.83
   0   3   0   28.15    0.86
  -1  -3   0   43.23    1.31
  -1  -3   0   44.69    1.25
  -1  -3   0   45.79    1.29
   1   3   0   45.67    1.31
  -2  -3   0   29.47    0.94
  -2  -3   0   30.74    0.93
  -2  -3   0   32.08    0.91
   2   3   0   30.84    0.95
  -3  -3   0   14.46    0.52
  -3  -3   0   13.98    0.49
  -3  -3   0   13.51    0.51
  -3  -3   0   14.67    0.51
  -4  -3   0    4.70    0.26
  -4  -3   0    4.99    0.28
  -4  -3   0    4.91    0.27
  -4  -3   0    5.09    0.26
  -5  -3   0   36.04    1.25
  -5  -3   0   36.93    1.23
  -5  -3   0   36.65    1.19
  -5  -3   0   39.30    1.23
   5   3   0   37.67    1.23
  -6  -3   0    3.86    0.30
   6   3   0    4.71    0.31
  -7  -3   0    0.75    0.18
   7   3   0    0.50    0.15
   6  -4   0    1.18    0.22
  -6   4   0    1.10    0.21
   5  -4   0    3.41    0.25
   5  -4   0    3.90    0.30
  -5   4   0    3.68    0.29
   4  -4   0    1.00    0.15
   4  -4   0    0.62    0.13
  -4   4   0    0.61    0.13
   3  -4   0   22.92    0.81
   3  -4   0   23.30    0.80
  -3   4   0   22.81    0.83
   2  -4   0   15.90    0.56
   2  -4   0   15.25    0.56
  -2   4   0   15.16    0.57
  -2   4   0   15.71    0.46
   1  -4   0   11.32    0.40
   1  -4   0   12.00    0.43
  -1   4   0   10.87    0.43
  -1   4   0   12.01    0.37
   0  -4   0  197.95    5.36
   0  -4   0  209.62    5.51
   0  -4   0  190.16    5.54
   0   4   0  197.18    5.54
  -1  -4   0  100.44    2.96
  -1  -4   0  104.74    2.88
   1   4   0  106.96    2.96
  -2  -4   0    3.28    0.19
  -2  -4   0    3.65    0.14
  -2  -4   0    3.54    0.20
   2   4   0    3.58    0.19
  -3  -4   0    4.29    0.24
  -3  -4   0    4.31    0.24
  -3  -4   0    4.72    0.21
   3   4   0    4.58    0.24
  -4  -4   0   24.07    0.83
  -4  -4   0   24.11    0.80
  -4  -4   0   24.71    0.85
   4   4   0   23.33    0.84
  -5  -4   0    1.53    0.18
  -5  -4   0    1.19    0.17
  -5  -4   0    1.46    0.18
   5   4   0    1.71    0.19
  -6  -4   0    2.49    0.25
  -6  -4   0    2.18    0.25
  -7  -4   0    4.55    0.35
   6  -5   0   -0.08    0.08
  -6   5   0   -0.04    0.08
   5  -5   0    1.82    0.24
   5  -5   0    1.94    0.23
  -5   5   0    1.87    0.24
   4  -5   0    7.39    0.41
   4  -5   0    8.12    0.40
  -4   5   0    7.41    0.42
   3  -5   0    3.56    0.24
   3  -5   0    3.44    0.23
  -3   5   0    3.49    0.25
   2  -5   0    1.29    0.14
   2  -5   0    1.68    0.17
  -2   5   0    1.31    0.16
   1  -5   0   37.87    1.15
   1  -5   0   37.39    1.19
  -1   5   0   38.58    1.20
  -1   5   0   38.72    1.11
   0  -5   0   60.55    1.81
   0  -5   0   63.92    1.74
   0  -5   0   60.10    1.74
   0   5   0   60.29    1.81
  -1  -5   0    7.88    0.35
  -1  -5   0    8.41    0.34
   1   5   0    8.19    0.34
  -2  -5   0    6.71    0.32
  -2  -5   0    7.38    0.33
   2   5   0    6.90    0.31
   2   5   0    7.03    0.22
  -3  -5   0   17.85    0.65
  -3  -5   0   17.38    0.64
   3   5   0   17.85    0.64
  -4  -5   0   15.77    0.61
  -4  -5   0   15.11    0.60
   4   5   0   15.53    0.61
  -5  -5   0    7.39    0.39
   5   5   0    6.66    0.38
  -6  -5   0   -0.04    0.08
   6   5   0    0.06    0.09
   6  -6   0   16.45    0.80
   5  -6   0    9.47    0.48
   5  -6   0    9.23    0.50
  -5   6   0    8.14    0.50
   4  -6   0   16.46    0.67
   4  -6   0   16.20    0.68
  -4   6   0   15.70    0.70
   3  -6   0    1.86    0.20
   3  -6   0    2.05    0.22
  -3   6   0    1.84    0.22
   2  -6   0   16.46    0.59
   2  -6   0   15.37    0.62
  -2   6   0   16.05    0.63
   1  -6   0   34.17    1.01
   1  -6   0   31.47    1.06
  -1   6   0   31.72    1.06
  -1   6   0   32.36    0.98
   0  -6   0  111.56    3.31
   0  -6   0  120.05    3.22
   0   6   0  112.58    3.18
   0   6   0  115.11    3.31
  -1  -6   0   44.59    1.43
  -1  -6   0   47.55    1.39
   1   6   0   46.91    1.43
  -2  -6   0    2.32    0.21
  -2  -6   0    1.89    0.19
   2   6   0    1.60    0.16
  -3  -6   0   78.30    2.30
  -3  -6   0   79.86    2.35
   3   6   0   77.19    2.33
  -4  -6   0   21.72    0.81
  -4  -6   0   22.31    0.82
   4   6   0   22.31    0.81
  -5  -6   0    2.77    0.28
  -5  -6   0    3.05    0.28
   5   6   0    2.74    0.28
  -6  -6   0    1.16    0.20
   6   6   0    1.13    0.19
   5  -7   0    2.61    0.31
   5  -7   0    2.40    0.29
  -5   7   0    2.07    0.28
   4  -7   0    1.39    0.22
   4  -7   0    1.32    0.20
  -4   7   0    1.16    0.20
   3  -7   0    5.78    0.33
   3  -7   0    6.04    0.36
  -3   7   0    5.85    0.36
   2  -7   0    9.02    0.44
   2  -7   0    9.46    0.41
  -2   7   0    9.09    0.45
   1  -7   0  119.58    3.55
  -1   7   0  121.91    3.55
  -1   7   0  123.95    3.37
   0  -7   0   18.30    0.72
   0   7   0   20.14    0.72
   0   7   0   20.64    0.68
  -1  -7   0   20.96    0.73
  -1  -7   0   20.71    0.76
   1   7   0   20.74    0.74
  -2  -7   0    9.76    0.44
  -2  -7   0   10.11    0.45
   2   7   0    9.82    0.43
  -3  -7   0    2.64    0.21
  -3  -7   0    2.55    0.25
   3   7   0    2.48    0.20
  -4  -7   0   32.07    1.12
  -4  -7   0   33.02    1.14
   4   7   0   32.53    1.12
  -5  -7   0    2.29    0.26
  -5  -7   0    1.94    0.24
   5   7   0    2.61    0.26
  -6  -7   0    0.72    0.17
   5  -8   0    1.63    0.25
   4  -8   0    0.28    0.13
  -4   8   0    0.21    0.11
   3  -8   0    2.32    0.27
  -3   8   0    2.30    0.28
   2  -8   0    5.09    0.33
  -2   8   0    4.70    0.32
   1  -8   0    6.02    0.35
  -1   8   0    6.22    0.35
   0  -8   0   26.17    0.94
   0   8   0   25.87    0.93
   0   8   0   26.18    0.87
  -1  -8   0   16.95    0.67
  -1  -8   0   16.92    0.64
   1   8   0   16.93    0.66
   1   8   0   16.42    0.64
  -2  -8   0   11.98    0.52
  -2  -8   0   12.06    0.54
   2   8   0   12.12    0.52
  -3  -8   0    8.87    0.44
  -3  -8   0    8.93    0.45
   3   8   0    8.54    0.43
  -4  -8   0    1.10    0.18
  -4  -8   0    1.01    0.18
   4   8   0    0.76    0.15
  -5  -8   0    9.05    0.49
  -5  -8   0    8.10    0.46
   5   8   0    9.24    0.48
  -6  -8   0    6.01    0.42
   4  -9   0    4.77    0.37
  -4   9   0    3.16    0.36
   3  -9   0    0.34    0.14
  -3   9   0    0.27    0.13
   2  -9   0    1.16    0.20
  -2   9   0    1.03    0.18
   1  -9   0    6.49    0.39
  -1   9   0    6.81    0.39
   0  -9   0    3.26    0.25
   0   9   0    2.69    0.27
   0   9   0    3.00    0.22
  -1  -9   0   18.89    0.78
   1   9   0   19.98    0.75
   1   9   0   21.11    0.78
  -2  -9   0    2.14    0.24
  -2  -9   0    2.02    0.25
   2   9   0    2.31    0.25
  -3  -9   0    9.45    0.49
  -3  -9   0    9.19    0.48
   3   9   0    8.85    0.45
  -4  -9   0    0.01    0.07
  -4  -9   0    0.07    0.09
   4   9   0    0.03    0.08
  -5  -9   0    3.14    0.33
  -5  -9   0    2.92    0.32
   3 -10   0    0.73    0.19
  -3  10   0    0.77    0.18
   2 -10   0   26.64    1.04
  -2  10   0   26.82    1.06
   1 -10   0    1.43    0.22
  -1  10   0    1.17    0.20
   0 -10   0    2.39    0.27
   0  10   0    2.11    0.24
  -1 -10   0    0.18    0.10
   1  10   0    0.42    0.11
   1  10   0    0.34    0.11
  -2 -10   0    7.62    0.43
   2  10   0    6.43    0.39
   2  10   0    6.95    0.40
  -3 -10   0   10.40    0.54
  -3 -10   0    9.42    0.51
   3  10   0   10.35    0.53
   3  10   0   10.37    0.51
  -4 -10   0    7.73    0.47
  -4 -10   0    7.97    0.48
   4  10   0    8.18    0.45
  -5 -10   0    3.44    0.36
  -5 -10   0    3.17    0.35
   2 -11   0    0.87    0.20
  -2  11   0    0.63    0.18
   1 -11   0   26.19    1.06
  -1  11   0   26.65    1.06
   0 -11   0    1.81    0.25
   0  11   0    1.10    0.20
  -1 -11   0    2.02    0.27
   1  11   0    2.61    0.29
   1  11   0    2.17    0.26
  -2 -11   0    1.61    0.24
   2  11   0    1.79    0.24
   2  11   0    1.75    0.24
  -3 -11   0   16.68    0.77
   3  11   0   17.66    0.75
   3  11   0   16.57    0.75
  -4 -11   0    1.90    0.28
   4  11   0    1.93    0.27
  -1  12   0    3.53    0.38
   0 -12   0    3.89    0.40
   0  12   0    4.43    0.36
  -1 -12   0    1.05    0.21
   1  12   0    1.00    0.21
  -2 -12   0    8.14    0.50
   2  12   0    7.36    0.46
   2  12   0    7.66    0.47
  -3 -12   0   10.38    0.59
   3  12   0   10.04    0.56
   3  12   0   11.57    0.59
   2  12  -1    0.29    0.14
  -2 -12   1    0.31    0.14
   1  12  -1    1.71    0.26
  -1 -12   1    1.97    0.29
   0  12  -1   13.20    0.66
   0 -12   1   12.81    0.68
  -1  12  -1    5.49    0.42
   4  11  -1    5.59    0.41
  -4 -11   1    6.46    0.45
   3  11  -1    7.96    0.47
  -3 -11   1    7.49    0.48
   2  11  -1    0.05    0.09
   2  11  -1   -0.01    0.09
  -2 -11   1    0.07    0.10
   1  11  -1   12.33    0.60
   1  11  -1   12.84    0.61
  -1 -11   1   12.25    0.63
   0  11  -1    2.40    0.29
   0 -11   1    2.02    0.28
  -1  11  -1   47.30    1.62
   1 -11   1   45.08    1.61
  -2  11  -1    0.74    0.19
   2 -11   1    0.75    0.19
   5  10  -1    2.29    0.30
  -5 -10   1    2.00    0.29
   4  10  -1    7.19    0.45
  -4 -10   1    8.06    0.48
   3  10  -1    2.94    0.29
   3  10  -1    3.56    0.34
  -3 -10   1    3.41    0.34
   2  10  -1    8.49    0.44
   2  10  -1    8.33    0.46
  -2 -10   1    9.11    0.49
   1  10  -1    0.57    0.14
   1  10  -1    0.50    0.13
  -1 -10   1    0.33    0.12
   0  10  -1    1.12    0.18
   0 -10   1    0.92    0.18
  -1  10  -1    0.15    0.09
   1 -10   1    0.36    0.13
  -2  10  -1    7.29    0.46
   2 -10   1    8.00    0.47
  -3  10  -1    7.24    0.47
   3 -10   1    7.66    0.48
   5   9  -1    1.47    0.23
  -5  -9   1    1.45    0.24
   4   9  -1    4.28    0.33
  -4  -9   1    4.11    0.33
   3   9  -1    1.65    0.21
   3   9  -1    1.70    0.22
  -3  -9   1    1.70    0.24
   2   9  -1    1.02    0.17
   2   9  -1    0.76    0.14
  -2  -9   1    0.71    0.16
   1   9  -1    9.84    0.46
   1   9  -1    9.32    0.45
  -1  -9   1    8.90    0.47
   0   9  -1    2.82    0.27
   0   9  -1    2.81    0.26
   0  -9   1    2.99    0.29
  -1   9  -1    3.80    0.28
   1  -9   1    3.88    0.29
  -2   9  -1    2.19    0.26
   2  -9   1    1.90    0.24
  -3   9  -1    0.66    0.16
   3  -9   1    0.67    0.16
  -4   9  -1    2.46    0.32
   4  -9   1    2.14    0.28
   6   8  -1    0.22    0.12
  -5  -8   1    1.61    0.24
  -5  -8   1    1.60    0.24
   4   8  -1    4.32    0.29
  -4  -8   1    4.23    0.31
  -4  -8   1    4.10    0.31
   3   8  -1   10.03    0.46
  -3  -8   1   10.98    0.52
  -3  -8   1   10.89    0.51
   2   8  -1   28.33    0.99
   2   8  -1   28.86    0.98
  -2  -8   1   28.56    1.03
   1   8  -1   30.45    1.03
   1   8  -1   30.44    1.03
  -1  -8   1   31.20    1.08
   0   8  -1   32.73    1.05
   0   8  -1   32.28    1.09
   0  -8   1   30.41    1.09
  -1   8  -1   12.49    0.54
   1  -8   1   11.88    0.54
  -2   8  -1   11.37    0.54
   2  -8   1   12.20    0.55
  -3   8  -1    1.51    0.21
   3  -8   1    1.25    0.20
  -4   8  -1    4.15    0.34
   4  -8   1    3.91    0.32
   5  -8   1    1.69    0.25
   6   7  -1    3.87    0.37
  -6  -7   1    4.43    0.34
  -5  -7   1    6.89    0.41
   4   7  -1   10.89    0.48
  -4  -7   1   10.19    0.50
  -4  -7   1   10.66    0.52
   3   7  -1    6.41    0.33
  -3  -7   1    6.46    0.36
  -3  -7   1    6.20    0.35
   2   7  -1   18.59    0.68
  -2  -7   1   19.05    0.70
  -2  -7   1   18.45    0.72
   1   7  -1    0.98    0.14
   1   7  -1    1.22    0.15
  -1  -7   1    1.21    0.16
   0   7  -1   15.47    0.56
   0   7  -1   14.87    0.58
   0  -7   1   14.58    0.59
  -1   7  -1   28.46    0.99
  -1   7  -1   30.27    0.93
   1  -7   1   28.44    1.00
  -2   7  -1   32.06    1.15
   2  -7   1   33.75    1.15
   2  -7   1   35.19    1.11
  -3   7  -1    4.50    0.31
   3  -7   1    4.59    0.29
   3  -7   1    4.69    0.31
  -4   7  -1    1.58    0.23
   4  -7   1    2.66    0.28
   4  -7   1    2.42    0.26
  -5   7  -1    0.14    0.09
   5  -7   1    0.25    0.14
  -6  -6   1    2.93    0.31
   5   6  -1    0.36    0.12
  -5  -6   1    0.43    0.13
  -5  -6   1    0.44    0.12
   4   6  -1    9.56    0.43
  -4  -6   1    9.68    0.46
  -4  -6   1    9.08    0.45
   3   6  -1   30.83    1.02
  -3  -6   1   31.57    1.05
  -3  -6   1   31.61    1.07
   2   6  -1    3.21    0.20
  -2  -6   1    3.40    0.23
  -2  -6   1    3.59    0.23
   1   6  -1   18.56    0.64
   1   6  -1   17.99    0.63
  -1  -6   1   16.83    0.65
   0   6  -1    0.48    0.09
   0   6  -1    0.92    0.12
   0  -6   1    0.48    0.10
   0  -6   1    0.51    0.06
  -1   6  -1   72.07    2.22
  -1   6  -1   77.78    2.12
   1  -6   1   74.12    2.23
   1  -6   1   75.69    2.18
  -2   6  -1   37.14    1.25
   2  -6   1   39.53    1.22
   2  -6   1   37.58    1.24
  -3   6  -1   10.76    0.50
   3  -6   1   10.11    0.47
   3  -6   1   10.56    0.47
  -4   6  -1    9.67    0.51
   4  -6   1   10.57    0.49
   4  -6   1   10.30    0.51
  -5   6  -1    3.11    0.34
   5  -6   1    2.45    0.29
   6  -6   1    2.83    0.34
  -6  -5   1    5.11    0.34
   5   5  -1   27.92    0.99
  -5  -5   1   27.64    0.99
  -5  -5   1   28.72    1.02
   4   5  -1   23.37    0.81
  -4  -5   1   22.11    0.81
   3   5  -1   42.92    1.36
  -3  -5   1   43.93    1.37
  -3  -5   1   44.97    1.41
  -3  -5   1   46.15    1.32
   2   5  -1   11.87    0.45
  -2  -5   1   11.72    0.48
  -2  -5   1   12.33    0.48
  -2  -5   1   12.59    0.39
   1   5  -1    9.70    0.39
   1   5  -1   10.29    0.39
  -1  -5   1    9.82    0.39
  -1  -5   1   10.50    0.32
  -1  -5   1   10.07    0.42
   0   5  -1  146.55    4.07
   0   5  -1  150.38    4.20
   0  -5   1  152.68    4.16
   0  -5   1  145.17    4.21
  -1   5  -1   36.06    1.15
  -1   5  -1   37.42    1.09
   1  -5   1   37.21    1.16
   1  -5   1   36.99    1.12
  -2   5  -1    3.06    0.15
  -2   5  -1    2.78    0.20
   2  -5   1    2.94    0.20
   2  -5   1    2.78    0.19
  -3   5  -1    4.27    0.28
   3  -5   1    4.21    0.26
   3  -5   1    4.23    0.25
  -4   5  -1   19.25    0.81
   4  -5   1   22.56    0.84
   4  -5   1   21.11    0.78
  -5   5  -1   14.84    0.69
   5  -5   1   15.42    0.70
  -6   5  -1    2.10    0.29
   6  -5   1    2.00    0.28
  -6  -4   1    3.58    0.28
  -5  -4   1   16.01    0.63
  -5  -4   1   16.08    0.65
  -5  -4   1   16.78    0.65
  -5  -4   1   15.83    0.63
   4   4  -1   29.77    1.02
  -4  -4   1   30.86    1.01
  -4  -4   1   31.74    1.00
  -4  -4   1   30.47    1.05
   3   4  -1    1.19    0.13
  -3  -4   1    0.81    0.12
  -3  -4   1    1.23    0.14
  -3  -4   1    1.11    0.11
   2   4  -1   26.82    0.84
  -2  -4   1   26.16    0.85
  -2  -4   1   26.29    0.87
  -2  -4   1   28.13    0.80
   1   4  -1  136.38    3.79
  -1  -4   1  138.72    3.76
  -1  -4   1  131.84    3.70
  -1  -4   1  133.76    3.82
   0   4  -1   76.23    2.13
   0   4  -1   77.28    2.19
   0  -4   1   78.07    2.16
   0  -4   1   73.97    2.20
  -1   4  -1   58.71    1.63
  -1   4  -1   57.20    1.72
   1  -4   1   58.71    1.70
   1  -4   1   58.62    1.72
  -2   4  -1   17.30    0.60
  -2   4  -1   16.60    0.50
   2  -4   1   15.79    0.58
   2  -4   1   15.78    0.57
  -3   4  -1    8.49    0.40
   3  -4   1    8.37    0.39
   3  -4   1    8.89    0.38
  -4   4  -1    7.27    0.40
   4  -4   1    7.36    0.36
   4  -4   1    7.83    0.40
  -5   4  -1   29.84    1.13
   5  -4   1   31.55    1.14
  -6   4  -1   15.45    0.73
   6  -4   1   14.71    0.73
   7   3  -1   -0.02    0.09
  -6  -3   1    0.48    0.14
  -6  -3   1    0.67    0.14
  -5  -3   1   40.52    1.33
  -5  -3   1   39.17    1.33
  -5  -3   1   41.70    1.34
  -5  -3   1   41.14    1.28
  -4  -3   1    7.26    0.34
  -4  -3   1    7.25    0.33
  -4  -3   1    7.24    0.35
  -4  -3   1    7.09    0.34
  -3  -3   1   85.75    2.43
  -3  -3   1   87.23    2.48
  -3  -3   1   84.61    2.48
   2   3  -1   24.85    0.76
  -2  -3   1   23.94    0.76
  -2  -3   1   24.78    0.74
  -2  -3   1   22.84    0.77
   1   3  -1   20.32    0.60
  -1  -3   1   18.48    0.62
  -1  -3   1   19.89    0.57
  -1  -3   1   18.15    0.60
   0   3  -1  138.58    3.81
   0   3  -1  145.91    3.92
   0  -3   1  140.19    3.92
   0  -3   1  138.52    3.93
  -1   3  -1  141.91    4.06
  -1   3  -1  150.61    3.91
   1  -3   1  142.67    4.07
   1  -3   1  144.13    4.05
  -2   3  -1  178.90    4.84
  -2   3  -1  183.45    5.09
   2  -3   1  181.66    5.04
   2  -3   1  178.40    5.10
  -3   3  -1   12.46    0.51
   3  -3   1   12.33    0.47
   3  -3   1   13.77    0.52
  -4   3  -1    8.80    0.43
   4  -3   1    8.50    0.43
   4  -3   1    9.03    0.38
  -5   3  -1    3.76    0.29
   5  -3   1    4.37    0.31
  -6   3  -1    2.10    0.27
   6  -3   1    2.67    0.31
   7   2  -1    0.69    0.17
  -6  -2   1    7.06    0.41
  -6  -2   1    7.91    0.43
   5   2  -1    0.19    0.09
  -5  -2   1    0.17    0.08
  -5  -2   1    0.19    0.09
  -5  -2   1    0.12    0.08
  -4  -2   1   24.05    0.78
  -4  -2   1   24.04    0.82
  -4  -2   1   24.07    0.82
  -4  -2   1   23.54    0.82
  -3  -2   1    1.20    0.13
  -3  -2   1    1.05    0.11
  -3  -2   1    1.28    0.14
  -3  -2   1    1.27    0.13
  -2  -2   1   26.80    0.81
  -2  -2   1   26.23    0.83
  -2  -2   1   26.57    0.81
  -2  -2   1   26.17    0.80
   1   2  -1   12.26    0.38
  -1  -2   1   12.59    0.37
  -1  -2   1   11.97    0.39
  -1  -2   1   11.04    0.40
   0   2  -1   40.76    1.17
   0   2  -1   43.37    1.20
   0  -2   1   41.49    1.20
   0  -2   1   43.25    1.22
  -1   2  -1  233.40    5.95
  -1   2  -1  215.65    6.17
   1  -2   1  219.95    6.20
   1  -2   1  221.53    6.14
  -2   2  -1  179.54    5.06
  -2   2  -1  178.83    4.83
   2  -2   1  185.49    5.01
   2  -2   1  178.26    5.08
  -3   2  -1   81.53    2.49
  -3   2  -1   86.38    2.32
   3  -2   1   85.20    2.44
   3  -2   1   87.04    2.52
  -4   2  -1   16.96    0.67
   4  -2   1   17.01    0.68
   4  -2   1   18.56    0.62
  -5   2  -1    4.80    0.32
   5  -2   1    4.83    0.32
  -6   2  -1    0.15    0.10
   6  -2   1    0.20    0.12
  -7   2  -1    4.24    0.42
   7  -2   1    4.21    0.42
   7   1  -1    0.89    0.19
  -7  -1   1    0.88    0.18
  -6  -1   1    0.52    0.13
  -6  -1   1    0.82    0.16
   5   1  -1    9.56    0.44
  -5  -1   1   10.23    0.47
  -5  -1   1   10.67    0.49
   4   1  -1    2.88    0.19
  -4  -1   1    2.82    0.20
  -4  -1   1    2.88    0.20
  -4  -1   1    2.77    0.17
  -3  -1   1    3.90    0.20
  -3  -1   1    3.44    0.20
  -3  -1   1    3.55    0.20
  -3  -1   1    3.70    0.18
  -2  -1   1  354.74    9.71
  -2  -1   1  350.64    9.34
  -2  -1   1  351.81    9.64
  -2  -1   1  341.81    9.64
  -1  -1   1  295.14    7.76
  -1  -1   1  256.86    7.80
  -1  -1   1  281.83    7.52
  -1  -1   1  294.45    7.87
   0   1  -1   74.33    2.01
   0   1  -1   77.34    2.05
   0  -1   1   73.40    2.06
   0  -1   1   72.09    2.08
  -1   1  -1  175.31    4.55
  -1   1  -1  173.61    4.72
   1  -1   1  169.87    4.68
   1  -1   1  162.18    4.74
  -2   1  -1   33.98    1.05
  -2   1  -1   34.95    0.97
   2  -1   1   35.91    1.01
   2  -1   1   33.39    1.05
  -3   1  -1    5.71    0.29
  -3   1  -1    6.41    0.23
   3  -1   1    6.06    0.25
   3  -1   1    6.33    0.30
  -4   1  -1   36.11    1.18
   4  -1   1   35.12    1.10
   4  -1   1   36.39    1.19
  -5   1  -1   14.96    0.65
   5  -1   1   16.00    0.67
  -6   1  -1    0.31    0.11
   6  -1   1    0.52    0.14
  -7   1  -1    0.02    0.09
   7  -1   1    0.04    0.11
   7   0  -1    3.49    0.35
  -7   0   1    3.13    0.34
  -6   0   1   17.46    0.74
   5   0  -1    6.29    0.33
  -5   0   1    5.93    0.35
  -5   0   1    5.37    0.32
   4   0  -1    5.21    0.28
  -4   0   1    5.70    0.23
  -4   0   1    5.15    0.29
  -4   0   1    5.60    0.29
   3   0  -1    1.97    0.14
  -3   0   1    2.23    0.16
  -3   0   1    2.15    0.15
  -3   0   1    2.33    0.12
   2   0  -1   38.45    1.15
  -2   0   1   39.13    1.15
  -2   0   1   40.28    1.08
  -2   0   1   37.77    1.16
   1   0  -1   43.57    1.25
   1   0  -1   45.68    1.19
  -1   0   1   44.64    1.24
  -1   0   1   42.23    1.25
  -1   0   1   43.10    1.26
   0   0   1   19.33    0.55
   0   0   1   19.65    0.56
   0   0   1   19.53    0.55
  -1   0  -1  121.18    3.14
  -1   0  -1  112.33    3.25
   1   0   1  116.43    3.20
   1   0   1  117.10    3.26
  -2   0  -1   98.88    2.63
  -2   0  -1   96.29    2.74
   2   0   1   99.96    2.69
   2   0   1   91.19    2.75
  -3   0  -1   40.20    1.23
  -3   0  -1   40.71    1.15
   3   0   1   37.96    1.16
  -4   0  -1  104.59    3.03
  -4   0  -1  103.25    2.86
   4   0   1  103.58    3.04
   4   0   1  101.90    2.94
  -5   0  -1    3.89    0.27
   5   0   1    3.72    0.27
  -6   0  -1    7.19    0.43
   6   0   1    7.31    0.43
  -7   0  -1    0.69    0.18
   7   0   1    0.49    0.16
   7  -1  -1    5.10    0.39
  -7   1   1    4.66    0.37
   6  -1  -1    0.97    0.18
  -6   1   1    1.20    0.19
  -6   1   1    1.12    0.19
   5  -1  -1   80.63    2.43
  -5   1   1   82.27    2.52
  -5   1   1   81.23    2.48
   4  -1  -1    2.60    0.18
  -4   1   1    2.79    0.20
  -4   1   1    2.74    0.21
   3  -1  -1   20.64    0.70
  -3   1   1   20.80    0.60
  -3   1   1   21.47    0.71
  -3   1   1   21.16    0.73
   2  -1  -1   60.41    1.65
   2  -1  -1   60.91    1.77
  -2   1   1   60.23    1.79
  -2   1   1   63.49    1.78
   1  -1  -1  193.48    5.34
  -1   1   1  188.90    5.38
  -1   1   1  197.50    5.34
   0  -1  -1  123.85    3.28
   0  -1  -1  124.66    3.38
   0   1   1  121.08    3.40
   0   1   1  121.58    3.39
  -1  -1  -1  182.98    5.06
  -1  -1  -1  178.30    4.94
  -1  -1  -1  187.38    5.10
   1   1   1  189.14    5.11
  -2  -1  -1   72.61    2.01
  -2  -1  -1   73.70    2.09
  -2  -1  -1   73.47    2.04
   2   1   1   71.27    2.08
  -3  -1  -1   15.85    0.53
  -3  -1  -1   16.93    0.58
   3   1   1   16.32    0.52
   3   1   1   15.20    0.56
  -4  -1  -1   28.08    0.87
  -4  -1  -1   25.94    0.93
   4   1   1   28.31    0.94
   4   1   1   27.84    0.87
  -5  -1  -1   21.61    0.81
   5   1   1   20.79    0.80
  -6  -1  -1    1.25    0.20
   6   1   1    1.21    0.19
  -7  -1  -1    1.98    0.28
   7   1   1    2.00    0.27
   7  -2  -1    0.45    0.16
  -7   2   1    0.10    0.12
   6  -2  -1   11.22    0.58
  -6   2   1   12.30    0.60
   5  -2  -1    3.30    0.24
  -5   2   1    3.45    0.27
  -5   2   1    3.03    0.25
   4  -2  -1   14.54    0.57
  -4   2   1   15.09    0.60
  -4   2   1   15.42    0.61
   3  -2  -1   28.63    0.92
  -3   2   1   28.30    0.93
  -3   2   1   28.45    0.94
   2  -2  -1   15.69    0.54
  -2   2   1   16.11    0.54
  -2   2   1   15.63    0.54
   1  -2  -1  206.60    5.69
   1  -2  -1  206.78    5.46
  -1   2   1  209.18    5.72
  -1   2   1  199.61    5.70
   0  -2  -1   78.66    2.11
   0  -2  -1   74.92    2.18
   0   2   1   78.35    2.17
   0   2   1   79.61    2.19
  -1  -2  -1   87.32    2.55
  -1  -2  -1   94.19    2.61
   1   2   1   97.91    2.61
   1   2   1   95.69    2.64
  -2  -2  -1    2.76    0.13
  -2  -2  -1    2.29    0.14
  -2  -2  -1    2.49    0.15
   2   2   1    2.45    0.12
  -3  -2  -1    4.37    0.24
  -3  -2  -1    4.71    0.23
  -3  -2  -1    4.87    0.22
   3   2   1    4.79    0.23
  -4  -2  -1    1.73    0.14
  -4  -2  -1    2.11    0.15
  -4  -2  -1    1.45    0.17
   4   2   1    2.04    0.16
  -5  -2  -1    0.57    0.12
  -6  -2  -1    2.10    0.25
   6   2   1    2.08    0.24
  -7  -2  -1    1.16    0.21
   7   2   1    1.71    0.25
   6  -3  -1    0.10    0.10
  -6   3   1    0.28    0.12
   5  -3  -1    1.75    0.21
  -5   3   1    1.48    0.21
  -5   3   1    1.73    0.23
   4  -3  -1    8.66    0.40
  -4   3   1    8.53    0.43
  -4   3   1    9.44    0.44
   3  -3  -1   12.08    0.48
  -3   3   1   12.10    0.49
  -3   3   1   12.01    0.49
   2  -3  -1  105.14    3.02
  -2   3   1  104.76    3.04
  -2   3   1  107.17    3.03
   1  -3  -1  252.54    6.91
   1  -3  -1  264.77    7.19
  -1   3   1  251.19    7.20
  -1   3   1  269.92    7.22
   0  -3  -1   21.14    0.69
   0  -3  -1   23.46    0.67
   0   3   1   22.97    0.65
  -1  -3  -1   35.54    1.08
  -1  -3  -1   36.90    1.11
   1   3   1   38.09    1.12
   1   3   1   39.70    1.05
  -2  -3  -1    0.18    0.05
  -2  -3  -1    0.09    0.05
   2   3   1    0.13    0.05
   2   3   1    0.04    0.03
  -3  -3  -1   60.30    1.82
  -3  -3  -1   62.15    1.88
  -3  -3  -1   68.30    1.85
   3   3   1   62.01    1.84
  -4  -3  -1    6.41    0.30
  -4  -3  -1    6.59    0.33
  -4  -3  -1    5.57    0.30
   4   3   1    6.44    0.30
  -5  -3  -1   12.78    0.52
  -5  -3  -1   12.64    0.56
   5   3   1   12.92    0.53
  -6  -3  -1   10.21    0.52
   6   3   1    9.85    0.49
  -7  -3  -1    4.31    0.35
   7   3   1    5.53    0.38
   6  -4  -1   12.30    0.62
  -6   4   1   11.36    0.61
   5  -4  -1    3.25    0.25
   5  -4  -1    3.07    0.30
  -5   4   1    2.68    0.28
  -5   4   1    2.99    0.30
   4  -4  -1    5.84    0.32
  -4   4   1    5.40    0.33
  -4   4   1    5.37    0.32
   3  -4  -1    6.94    0.33
  -3   4   1    7.04    0.34
  -3   4   1    6.19    0.33
   2  -4  -1   48.00    1.46
  -2   4   1   46.45    1.46
  -2   4   1   48.16    1.45
  -2   4   1   48.49    1.29
   1  -4  -1   29.46    0.95
   1  -4  -1   31.44    0.86
  -1   4   1   30.82    0.92
  -1   4   1   29.49    0.95
   0  -4  -1    1.66    0.12
   0  -4  -1    1.74    0.11
   0   4   1    1.70    0.12
   0   4   1    1.78    0.08
  -1  -4  -1  314.53    8.53
  -1  -4  -1  317.57    8.78
   1   4   1  320.98    8.81
  -2  -4  -1   13.37    0.49
  -2  -4  -1   12.69    0.47
   2   4   1   13.84    0.42
   2   4   1   13.83    0.50
  -3  -4  -1   17.22    0.60
  -3  -4  -1   16.69    0.61
   3   4   1   17.31    0.56
   3   4   1   16.99    0.62
  -4  -4  -1    4.29    0.26
  -4  -4  -1    4.93    0.26
   4   4   1    4.55    0.23
   4   4   1    4.80    0.28
  -5  -4  -1    3.62    0.27
  -5  -4  -1    3.93    0.26
   5   4   1    4.16    0.25
  -6  -4  -1    0.32    0.12
  -6  -4  -1    0.09    0.09
  -7  -4  -1    0.52    0.16
   6  -5  -1    0.91    0.20
  -6   5   1    0.53    0.16
   5  -5  -1    3.38    0.32
   5  -5  -1    3.26    0.31
  -5   5   1    2.92    0.31
   4  -5  -1    6.65    0.36
   4  -5  -1    6.35    0.36
  -4   5   1    6.34    0.36
  -4   5   1    5.83    0.36
   3  -5  -1    1.23    0.16
  -3   5   1    1.19    0.17
  -3   5   1    1.43    0.17
   2  -5  -1    8.76    0.40
  -2   5   1    9.53    0.42
  -2   5   1    9.95    0.39
   1  -5  -1   18.44    0.64
  -1   5   1   16.83    0.62
  -1   5   1   17.68    0.58
  -1   5   1   18.03    0.55
   0  -5  -1   11.01    0.34
   0  -5  -1   10.11    0.41
   0  -5  -1   10.64    0.38
   0   5   1   10.23    0.41
  -1  -5  -1  121.23    3.48
  -1  -5  -1  123.25    3.38
   1   5   1  122.77    3.49
  -2  -5  -1  113.20    3.23
  -2  -5  -1  114.92    3.31
   2   5   1  119.13    3.20
   2   5   1  114.78    3.32
  -3  -5  -1    2.84    0.19
  -3  -5  -1    2.87    0.20
   3   5   1    3.11    0.21
  -4  -5  -1   16.16    0.61
  -4  -5  -1   15.92    0.63
   4   5   1   16.82    0.65
  -5  -5  -1    3.14    0.25
   5   5   1    3.34    0.26
  -6  -5  -1    8.92    0.46
   6   5   1    8.11    0.47
   7   5   1    5.63    0.41
   6  -6  -1    2.99    0.34
  -6   6   1    3.14    0.36
   5  -6  -1    4.57    0.34
   5  -6  -1    4.47    0.33
   4  -6  -1    3.65    0.27
   4  -6  -1    4.32    0.30
  -4   6   1    4.01    0.30
   3  -6  -1   13.64    0.56
   3  -6  -1   11.46    0.51
  -3   6   1   12.39    0.55
   2  -6  -1   45.53    1.41
   2  -6  -1   44.79    1.45
  -2   6   1   45.78    1.46
   1  -6  -1    5.67    0.31
   1  -6  -1    6.11    0.26
  -1   6   1    6.10    0.31
  -1   6   1    5.68    0.24
   0  -6  -1    8.64    0.28
   0  -6  -1    7.59    0.36
   0  -6  -1    8.08    0.33
   0   6   1    8.10    0.36
  -1  -6  -1    0.90    0.12
  -1  -6  -1    1.02    0.13
   1   6   1    1.06    0.14
  -2  -6  -1   34.18    1.11
  -2  -6  -1   36.19    1.14
   2   6   1   35.38    1.14
  -3  -6  -1   40.30    1.28
  -3  -6  -1   40.29    1.28
   3   6   1   40.04    1.30
  -4  -6  -1   15.41    0.60
  -4  -6  -1   14.69    0.61
   4   6   1   13.64    0.60
  -5  -6  -1    7.53    0.42
   5   6   1    8.07    0.44
  -6  -6  -1    0.64    0.15
   6   6   1    0.41    0.15
   7   6   1    2.70    0.33
   5  -7  -1    8.61    0.50
   5  -7  -1    8.65    0.49
  -5   7   1    9.26    0.54
   4  -7  -1    1.21    0.20
   4  -7  -1    1.22    0.19
  -4   7   1    1.38    0.22
   3  -7  -1    4.63    0.29
   3  -7  -1    4.61    0.31
  -3   7   1    4.58    0.32
   2  -7  -1   74.28    2.16
   2  -7  -1   72.14    2.21
  -2   7   1   68.98    2.21
   1  -7  -1   40.47    1.34
  -1   7   1   41.85    1.35
   0  -7  -1   12.23    0.45
   0  -7  -1   11.00    0.48
   0   7   1   11.62    0.49
  -1  -7  -1    8.23    0.37
  -1  -7  -1    9.03    0.40
   1   7   1    8.40    0.39
  -2  -7  -1    8.71    0.41
  -2  -7  -1    8.37    0.40
   2   7   1    8.69    0.40
  -3  -7  -1  123.84    3.54
  -3  -7  -1  119.81    3.46
   3   7   1  120.14    3.55
  -4  -7  -1    2.80    0.27
  -4  -7  -1    2.69    0.26
   4   7   1    2.71    0.27
  -5  -7  -1   12.96    0.60
   5   7   1   13.42    0.61
  -6  -7  -1    1.07    0.20
   6   7   1    0.93    0.19
   5  -8  -1    9.02    0.53
   5  -8  -1    8.87    0.52
   4  -8  -1    4.34    0.34
  -4   8   1    4.65    0.36
   3  -8  -1    1.21    0.20
  -3   8   1    1.22    0.19
   2  -8  -1   11.10    0.54
  -2   8   1   11.50    0.55
   1  -8  -1   16.85    0.69
  -1   8   1   16.48    0.68
   0  -8  -1   30.10    0.98
   0  -8  -1   30.22    1.05
   0   8   1   29.72    1.05
   0   8   1   31.49    0.99
  -1  -8  -1    5.75    0.33
  -1  -8  -1    6.27    0.32
   1   8   1    6.01    0.33
  -2  -8  -1    1.33    0.18
  -2  -8  -1    1.33    0.17
   2   8   1    0.80    0.14
  -3  -8  -1    7.51    0.41
  -3  -8  -1    7.83    0.41
   3   8   1    8.25    0.42
  -4  -8  -1   15.59    0.67
  -4  -8  -1   16.12    0.67
   4   8   1   15.36    0.67
  -5  -8  -1    1.83    0.24
   5   8   1    1.67    0.24
  -6  -8  -1    8.18    0.49
   6   8   1    8.28    0.49
   4  -9  -1    1.46    0.24
  -4   9   1    1.64    0.26
   3  -9  -1    0.12    0.10
  -3   9   1   -0.04    0.07
   2  -9  -1    7.47    0.44
  -2   9   1    7.17    0.43
   1  -9  -1    1.17    0.19
  -1   9   1    1.11    0.19
   0  -9  -1   18.99    0.77
   0   9   1   19.17    0.70
   0   9   1   19.67    0.78
  -1  -9  -1   13.36    0.56
  -1  -9  -1   13.23    0.59
   1   9   1   13.89    0.59
  -2  -9  -1    0.55    0.14
  -2  -9  -1    0.56    0.13
   2   9   1    0.43    0.12
  -3  -9  -1    2.53    0.27
  -3  -9  -1    3.43    0.31
   3   9   1    2.66    0.26
  -4  -9  -1    8.05    0.46
  -4  -9  -1    8.52    0.46
   4   9   1    7.70    0.44
  -5  -9  -1    3.29    0.34
   5   9   1    4.16    0.38
   3 -10  -1    0.98    0.20
  -3  10   1    1.08    0.22
   2 -10  -1    4.14    0.33
  -2  10   1    3.96    0.38
   1 -10  -1    0.39    0.14
  -1  10   1    0.33    0.12
   0 -10  -1    4.39    0.32
   0  10   1    5.22    0.35
  -1 -10  -1    3.75    0.29
   1  10   1    3.73    0.29
   1  10   1    4.29    0.29
  -2 -10  -1    3.36    0.31
  -2 -10  -1    3.09    0.31
   2  10   1    3.33    0.32
  -3 -10  -1    6.35    0.40
  -3 -10  -1    7.10    0.43
   3  10   1    7.01    0.41
  -4 -10  -1    9.78    0.52
  -4 -10  -1    8.69    0.50
   4  10   1    8.41    0.48
  -5 -10  -1    0.16    0.12
   5  10   1   -0.03    0.09
   2 -11  -1    3.01    0.34
  -2  11   1    2.91    0.35
   1 -11  -1    5.92    0.42
  -1  11   1    6.32    0.43
   0 -11  -1    4.15    0.33
   0  11   1    4.29    0.33
  -1 -11  -1    0.12    0.10
   1  11   1    0.16    0.10
   1  11   1    0.19    0.09
  -2 -11  -1    1.94    0.26
  -2 -11  -1    2.62    0.28
   2  11   1    2.61    0.28
   2  11   1    1.62    0.23
  -3 -11  -1    3.17    0.34
  -3 -11  -1    4.34    0.34
   3  11   1    4.17    0.33
  -4 -11  -1    4.13    0.40
  -4 -11  -1    3.85    0.38
   4  11   1    3.44    0.36
   0 -12  -1    4.28    0.35
   0  12   1    4.51    0.43
  -1 -12  -1    0.09    0.11
   1  12   1    0.32    0.13
  -2 -12  -1    3.82    0.38
   2  12   1    4.47    0.33
   2  12   1    4.04    0.38
  -3 -12  -1    0.57    0.17
   3  12   1    0.24    0.13
   3  12   1    0.40    0.15
   2  12  -2    0.62    0.16
  -2 -12   2    0.89    0.20
   1  12  -2    5.27    0.38
  -1 -12   2    3.91    0.40
   0  12  -2    3.15    0.35
   0 -12   2    3.84    0.41
  -4 -11   2    8.10    0.53
   3  11  -2    4.48    0.42
  -3 -11   2    4.33    0.42
   2  11  -2    0.22    0.12
  -2 -11   2    0.21    0.11
   1  11  -2    0.78    0.17
   1  11  -2    0.59    0.15
  -1 -11   2    0.75    0.18
   0  11  -2    0.64    0.15
   0 -11   2    0.50    0.15
  -1  11  -2   10.73    0.57
   1 -11   2   10.16    0.57
  -2  11  -2    1.16    0.22
   2 -11   2    0.68    0.19
  -5 -10   2    0.51    0.17
   4  10  -2    2.20    0.28
  -4 -10   2    2.41    0.31
   3  10  -2    1.70    0.24
  -3 -10   2    1.95    0.27
   2  10  -2    4.01    0.36
  -2 -10   2    3.69    0.36
   1  10  -2    2.04    0.25
   1  10  -2    2.36    0.25
  -1 -10   2    2.31    0.28
   0  10  -2    3.10    0.29
   0  10  -2    2.97    0.29
   0 -10   2    2.95    0.32
  -1  10  -2    2.61    0.29
   1 -10   2    2.51    0.29
  -2  10  -2    5.51    0.38
   2 -10   2    5.54    0.38
  -3  10  -2    1.86    0.27
   3 -10   2    1.62    0.27
   5   9  -2    1.89    0.26
  -5  -9   2    1.47    0.24
   4   9  -2    0.01    0.10
  -4  -9   2    0.03    0.09
   3   9  -2    9.51    0.49
  -3  -9   2    9.02    0.50
   2   9  -2   13.91    0.58
   2   9  -2   14.08    0.63
  -2  -9   2   14.59    0.65
   1   9  -2    2.22    0.23
   1   9  -2    2.10    0.24
  -1  -9   2    2.26    0.27
   0   9  -2    6.18    0.35
   0   9  -2    5.90    0.35
   0  -9   2    7.07    0.40
  -1   9  -2    1.65    0.21
   1  -9   2    1.46    0.20
  -2   9  -2    0.42    0.12
   2  -9   2    0.56    0.14
  -3   9  -2   14.53    0.69
   3  -9   2   14.74    0.67
  -4   9  -2    4.68    0.38
   6   8  -2    4.24    0.40
   5   8  -2    3.47    0.34
   4   8  -2    2.80    0.29
  -4  -8   2    2.93    0.31
   3   8  -2    0.54    0.13
   3   8  -2    0.65    0.12
  -3  -8   2    0.48    0.13
   2   8  -2    4.34    0.29
   2   8  -2    3.99    0.25
  -2  -8   2    4.38    0.30
   1   8  -2   10.65    0.48
   1   8  -2   10.40    0.46
  -1  -8   2   10.16    0.50
   0   8  -2   16.19    0.63
   0   8  -2   16.54    0.64
   0  -8   2   16.66    0.68
  -1   8  -2   23.59    0.87
  -1   8  -2   24.17    0.81
   1  -8   2   22.27    0.86
  -2   8  -2   17.00    0.72
   2  -8   2   18.41    0.72
  -3   8  -2    2.38    0.28
   3  -8   2    2.48    0.27
  -4   8  -2   13.01    0.66
   4  -8   2   14.65    0.65
   4  -8   2   12.22    0.61
   5  -8   2    8.10    0.50
   6   7  -2    3.06    0.32
  -6  -7   2    3.33    0.35
   5   7  -2    7.52    0.43
   4   7  -2    7.83    0.42
  -4  -7   2    7.86    0.44
   3   7  -2    3.76    0.24
   3   7  -2    4.27    0.28
  -3  -7   2    4.63    0.30
   2   7  -2    2.88    0.20
   2   7  -2    2.94    0.22
  -2  -7   2    3.06    0.23
   1   7  -2   12.16    0.48
   1   7  -2   12.15    0.50
  -1  -7   2   11.78    0.52
   0   7  -2   31.78    1.07
   0   7  -2   33.68    1.06
   0  -7   2   32.98    1.11
  -1   7  -2   16.73    0.60
  -1   7  -2   17.12    0.65
   1  -7   2   16.12    0.65
  -2   7  -2   42.55    1.40
   2  -7   2   41.88    1.38
   2  -7   2   42.99    1.36
  -3   7  -2    9.99    0.51
   3  -7   2    9.98    0.49
   3  -7   2   10.75    0.49
  -4   7  -2    1.82    0.25
   4  -7   2    2.64    0.27
   4  -7   2    1.97    0.25
  -5   7  -2    0.18    0.12
   5  -7   2    0.28    0.12
   6   6  -2    0.47    0.14
  -6  -6   2    0.48    0.15
   5   6  -2    2.15    0.24
  -5  -6   2    1.18    0.20
   4   6  -2   24.59    0.88
   4   6  -2   24.00    0.83
  -4  -6   2   23.27    0.90
   3   6  -2   14.81    0.56
   3   6  -2   15.47    0.61
  -3  -6   2   16.07    0.64
   2   6  -2    3.67    0.24
   2   6  -2    4.05    0.22
  -2  -6   2    3.95    0.26
   1   6  -2    2.25    0.18
   1   6  -2    2.72    0.17
  -1  -6   2    2.47    0.19
   0   6  -2    4.90    0.26
   0   6  -2    5.16    0.26
   0  -6   2    5.05    0.22
   0  -6   2    5.08    0.28
  -1   6  -2   52.12    1.62
  -1   6  -2   53.92    1.56
   1  -6   2   53.48    1.59
   1  -6   2   52.05    1.63
  -2   6  -2   19.50    0.72
   2  -6   2   19.46    0.69
   2  -6   2   17.92    0.69
  -3   6  -2    3.32    0.26
   3  -6   2    3.06    0.24
   3  -6   2    3.60    0.24
  -4   6  -2    1.14    0.18
   4  -6   2    1.27    0.19
   4  -6   2    1.44    0.20
  -5   6  -2    2.21    0.28
   5  -6   2    3.45    0.35
   6  -6   2    1.41    0.25
   6   5  -2    6.13    0.37
  -6  -5   2    6.50    0.40
   5   5  -2    3.81    0.27
  -5  -5   2    4.09    0.29
   4   5  -2   37.41    1.23
   4   5  -2   38.07    1.21
  -4  -5   2   37.91    1.23
   3   5  -2    8.77    0.40
   3   5  -2    8.48    0.36
  -3  -5   2    9.13    0.34
  -3  -5   2    8.51    0.41
   2   5  -2    6.49    0.28
   2   5  -2    6.60    0.31
  -2  -5   2    6.95    0.25
  -2  -5   2    5.83    0.31
   1   5  -2  213.38    6.00
   1   5  -2  221.23    6.14
  -1  -5   2  219.64    6.19
  -1  -5   2  227.30    6.13
   0   5  -2    6.89    0.29
   0   5  -2    6.67    0.30
   0  -5   2    6.83    0.27
   0  -5   2    6.88    0.32
  -1   5  -2   13.43    0.46
  -1   5  -2   12.80    0.49
   1  -5   2   12.38    0.48
   1  -5   2   12.93    0.47
  -2   5  -2    3.75    0.19
  -2   5  -2    3.26    0.22
   2  -5   2    3.33    0.21
   2  -5   2    3.67    0.22
  -3   5  -2    3.75    0.26
   3  -5   2    3.95    0.24
   3  -5   2    3.52    0.24
  -4   5  -2   28.95    1.07
   4  -5   2   28.78    1.06
   4  -5   2   29.97    1.01
  -5   5  -2    0.19    0.10
   5  -5   2    0.03    0.08
  -6   5  -2    1.18    0.22
   6  -5   2    1.01    0.22
  -6  -4   2    6.39    0.40
   5   4  -2   34.44    1.17
   5   4  -2   37.21    1.20
  -5  -4   2   36.62    1.20
  -5  -4   2   36.20    1.24
   4   4  -2   13.82    0.54
   4   4  -2   13.78    0.55
  -4  -4   2   15.22    0.55
  -4  -4   2   13.94    0.59
  -4  -4   2   14.55    0.56
   3   4  -2    8.34    0.35
  -3  -4   2    8.83    0.34
  -3  -4   2    9.32    0.39
  -3  -4   2    8.00    0.38
   2   4  -2    4.01    0.19
   2   4  -2    3.62    0.21
  -2  -4   2    4.05    0.18
  -2  -4   2    3.73    0.22
   1   4  -2  218.44    5.91
   1   4  -2  204.81    5.78
  -1  -4   2  221.75    5.93
  -1  -4   2  206.56    5.95
   0   4  -2  180.66    4.96
   0   4  -2  184.84    5.10
   0  -4   2  181.81    5.11
   0  -4   2  184.11    5.12
  -1   4  -2   12.69    0.46
  -1   4  -2   13.36    0.44
   1  -4   2   12.48    0.46
   1  -4   2   12.61    0.45
  -2   4  -2   18.60    0.60
  -2   4  -2   18.57    0.67
   2  -4   2   19.06    0.65
   2  -4   2   19.66    0.67
  -3   4  -2    1.96    0.20
   3  -4   2    1.72    0.17
   3  -4   2    2.06    0.20
  -4   4  -2    9.73    0.47
   4  -4   2    9.03    0.40
   4  -4   2    9.23    0.46
  -5   4  -2    5.53    0.36
   5  -4   2    4.97    0.35
  -6   4  -2    1.49    0.24
   6  -4   2    1.48    0.25
  -7  -3   2    1.10    0.21
   6   3  -2   11.21    0.54
  -6  -3   2   11.37    0.55
   5   3  -2    8.51    0.39
  -5  -3   2    8.50    0.40
  -5  -3   2    7.78    0.40
  -5  -3   2    7.99    0.42
   4   3  -2    2.62    0.18
  -4  -3   2    2.13    0.17
  -4  -3   2    2.52    0.20
  -4  -3   2    2.35    0.18
  -4  -3   2    2.25    0.17
   3   3  -2   14.83    0.54
  -3  -3   2   15.61    0.59
  -3  -3   2   14.86    0.54
  -3  -3   2   15.15    0.52
  -3  -3   2   15.29    0.53
   2   3  -2    5.73    0.25
   2   3  -2    5.41    0.22
  -2  -3   2    5.21    0.23
  -2  -3   2    5.65    0.27
   1   3  -2    9.35    0.35
   1   3  -2   10.03    0.32
  -1  -3   2    9.26    0.36
  -1  -3   2    9.83    0.33
   0   3  -2  201.63    5.59
   0   3  -2  213.04    5.74
   0  -3   2  206.82    5.78
   0  -3   2  207.86    5.76
  -1   3  -2  200.61    5.72
  -1   3  -2  208.12    5.53
   1  -3   2  199.58    5.70
   1  -3   2  213.49    5.76
  -2   3  -2   17.05    0.54
  -2   3  -2   17.80    0.61
   2  -3   2   16.33    0.57
   2  -3   2   17.46    0.60
  -3   3  -2   52.28    1.60
  -3   3  -2   51.37    1.45
   3  -3   2   51.83    1.60
   3  -3   2   49.73    1.52
  -4   3  -2   35.06    1.22
   4  -3   2   37.61    1.14
   4  -3   2   34.73    1.22
  -5   3  -2    7.63    0.44
   5  -3   2    7.75    0.44
  -6   3  -2    3.08    0.34
   6  -3   2    2.52    0.30
  -7  -2   2    1.06    0.20
   6   2  -2    1.43    0.20
  -6  -2   2    1.50    0.21
   5   2  -2   14.77    0.63
  -5  -2   2   16.22    0.65
  -5  -2   2   16.40    0.63
   4   2  -2   18.95    0.64
  -4  -2   2   17.51    0.67
  -4  -2   2   18.56    0.69
  -4  -2   2   18.95    0.66
   3   2  -2   19.74    0.63
  -3  -2   2   19.06    0.65
  -3  -2   2   18.90    0.63
  -3  -2   2   18.41    0.67
   2   2  -2   59.76    1.70
  -2  -2   2   60.27    1.75
  -2  -2   2   60.58    1.72
  -2  -2   2   60.00    1.78
   1   2  -2  140.99    3.81
   1   2  -2  133.53    3.88
  -1  -2   2  149.65    3.94
  -1  -2   2  138.38    3.93
   0   2  -2   23.01    0.67
   0   2  -2   22.15    0.65
   0  -2   2   21.46    0.67
   0  -2   2   21.78    0.67
  -1   2  -2   73.47    2.08
  -1   2  -2   74.90    2.01
   1  -2   2   73.84    2.05
   1  -2   2   68.92    2.09
  -2   2  -2   29.80    0.94
  -2   2  -2   30.05    0.87
   2  -2   2   30.87    0.90
   2  -2   2   28.78    0.94
  -3   2  -2   21.58    0.76
  -3   2  -2   22.67    0.67
   3  -2   2   21.22    0.76
   3  -2   2   21.30    0.69
  -4   2  -2   21.59    0.81
   4  -2   2   22.23    0.73
   4  -2   2   22.57    0.83
  -5   2  -2   16.30    0.70
   5  -2   2   17.36    0.73
  -6   2  -2    5.59    0.38
   6  -2   2    4.85    0.37
  -7   2  -2   -0.08    0.08
   7  -2   2    0.01    0.11
  -7  -1   2    8.65    0.51
   6   1  -2    6.81    0.39
  -6  -1   2    6.88    0.40
  -6  -1   2    6.93    0.42
   5   1  -2    7.06    0.37
  -5  -1   2    6.60    0.35
  -5  -1   2    6.84    0.38
   4   1  -2   24.80    0.77
   4   1  -2   24.77    0.86
  -4  -1   2   24.56    0.83
  -4  -1   2   24.60    0.86
   3   1  -2   27.32    0.80
  -3  -1   2   24.99    0.86
  -3  -1   2   26.12    0.83
  -3  -1   2   27.30    0.88
   2   1  -2    6.27    0.24
  -2  -1   2    5.81    0.27
  -2  -1   2    6.70    0.24
  -2  -1   2    6.45    0.26
   1   1  -2    2.47    0.12
  -1  -1   2    2.70    0.10
  -1  -1   2    2.76    0.15
  -1  -1   2    2.44    0.13
   0   1  -2  261.00    6.81
   0   1  -2  262.04    7.02
   0  -1   2  241.16    7.03
  -1   1  -2  148.39    3.85
  -1   1  -2  142.68    3.97
   1  -1   2  138.46    4.00
   1  -1   2  141.39    3.93
  -2   1  -2   90.17    2.42
  -2   1  -2   87.21    2.53
   2  -1   2   89.21    2.55
   2  -1   2   86.57    2.46
  -3   1  -2  113.13    3.04
  -3   1  -2  107.00    3.20
   3  -1   2  112.15    3.11
   3  -1   2  111.80    3.22
  -4   1  -2    2.10    0.21
  -4   1  -2    2.23    0.14
   4  -1   2    2.23    0.14
   4  -1   2    2.06    0.21
   5  -1   2    5.67    0.35
  -6   1  -2    1.50    0.23
   6  -1   2    1.71    0.24
  -7   1  -2    0.90    0.20
   7  -1   2    1.24    0.24
   7   0  -2    6.91    0.45
  -7   0   2    7.08    0.47
   6   0  -2    1.70    0.22
  -6   0   2    1.76    0.23
  -6   0   2    1.60    0.23
   5   0  -2   21.05    0.79
  -5   0   2   20.53    0.78
  -5   0   2   22.05    0.82
   4   0  -2   57.33    1.76
  -4   0   2   55.36    1.78
  -4   0   2   60.37    1.76
   3   0  -2    6.51    0.24
   3   0  -2    6.19    0.29
  -3   0   2    6.41    0.28
  -3   0   2    6.14    0.29
   2   0  -2  114.66    3.34
   2   0  -2  120.28    3.19
  -2   0   2  118.84    3.31
  -2   0   2  119.23    3.37
   1   0  -2   98.53    2.55
  -1   0   2   97.00    2.62
  -1   0   2   88.32    2.67
  -1   0   2   93.75    2.65
   0   0   2    3.26    0.14
   0   0   2    3.01    0.11
   0   0   2    3.16    0.12
  -1   0  -2  197.93    5.53
  -1   0  -2  207.48    5.37
   1   0   2  194.58    5.57
  -2   0  -2   12.58    0.41
  -2   0  -2   12.06    0.43
   2   0   2   12.32    0.37
   2   0   2   11.67    0.43
  -3   0  -2    4.40    0.24
  -3   0  -2    4.86    0.22
   3   0   2    4.56    0.24
   3   0   2    4.68    0.19
  -4   0  -2   20.71    0.76
  -4   0  -2   21.93    0.69
   4   0   2   21.63    0.67
   4   0   2   19.68    0.76
  -5   0  -2    5.58    0.34
   5   0   2    5.93    0.35
  -6   0  -2    8.14    0.47
   6   0   2    8.51    0.48
  -7   0  -2    2.25    0.30
   7   0   2    2.96    0.33
   7  -1  -2    0.88    0.20
  -7   1   2    0.94    0.19
   6  -1  -2    6.34    0.37
  -6   1   2    5.92    0.39
  -6   1   2    6.30    0.39
   5  -1  -2   56.16    1.79
  -5   1   2   57.88    1.81
  -5   1   2   57.33    1.84
   4  -1  -2   50.64    1.59
  -4   1   2   51.91    1.63
  -4   1   2   51.49    1.59
   3  -1  -2    7.15    0.23
   3  -1  -2    7.15    0.32
  -3   1   2    6.68    0.30
  -3   1   2    6.77    0.32
   2  -1  -2   44.63    1.37
   2  -1  -2   47.53    1.26
  -2   1   2   45.83    1.35
  -2   1   2   45.78    1.38
   1  -1  -2   52.84    1.51
   1  -1  -2   53.08    1.43
  -1   1   2   49.23    1.52
  -1   1   2   54.79    1.49
   0  -1  -2  393.50   10.82
   0  -1  -2  380.14   10.51
   0   1   2  421.33   10.80
   0   1   2  366.46   10.88
  -1  -1  -2    8.71    0.25
  -1  -1  -2    7.98    0.29
   1   1   2    8.54    0.29
  -2  -1  -2  123.63    3.48
  -2  -1  -2  125.71    3.36
  -2  -1  -2  124.04    3.39
   2   1   2  118.95    3.48
  -3  -1  -2  122.38    3.52
  -3  -1  -2  124.36    3.38
   3   1   2  122.62    3.52
   3   1   2  122.67    3.42
  -4  -1  -2   55.04    1.58
  -4  -1  -2   53.28    1.68
   4   1   2   54.29    1.57
   4   1   2   53.36    1.67
  -5  -1  -2   28.90    0.91
  -5  -1  -2   27.31    1.00
   5   1   2   26.05    0.98
  -6  -1  -2    2.46    0.28
   6   1   2    2.53    0.28
  -7  -1  -2    6.92    0.46
   7   1   2    7.98    0.48
  -7   2   2   20.54    0.89
   6  -2  -2    4.70    0.32
  -6   2   2    5.15    0.36
  -6   2   2    4.92    0.36
   5  -2  -2   42.39    1.39
  -5   2   2   41.60    1.40
  -5   2   2   42.69    1.44
   4  -2  -2   78.24    2.42
  -4   2   2   83.81    2.45
  -4   2   2   83.12    2.48
   3  -2  -2   62.19    1.88
  -3   2   2   63.19    1.91
  -3   2   2   63.61    1.88
   2  -2  -2  211.54    5.92
  -2   2   2  216.75    5.92
  -2   2   2  208.70    5.96
   1  -2  -2  115.52    2.93
   1  -2  -2  110.27    3.08
  -1   2   2  106.16    3.09
  -1   2   2  104.62    3.06
   0  -2  -2   81.78    2.36
   0  -2  -2   85.20    2.29
   0   2   2   82.20    2.37
   0   2   2   88.04    2.38
  -1  -2  -2   45.81    1.25
   1   2   2   45.50    1.26
   1   2   2   39.98    1.28
  -2  -2  -2  187.27    5.03
  -2  -2  -2  184.37    5.20
  -2  -2  -2  186.76    5.12
   2   2   2  184.79    5.19
  -3  -2  -2  188.41    5.05
  -3  -2  -2  187.94    5.24
   3   2   2  179.68    5.22
  -4  -2  -2   15.39    0.55
   4   2   2   14.62    0.56
   4   2   2   14.43    0.50
  -5  -2  -2    9.54    0.41
  -5  -2  -2    8.35    0.44
   5   2   2    9.41    0.44
  -6  -2  -2    0.48    0.14
   6   2   2    0.68    0.15
  -7  -2  -2    2.29    0.29
   7   2   2    2.60    0.31
   6  -3  -2   16.86    0.72
  -6   3   2   17.80    0.79
  -6   3   2   17.10    0.76
   5  -3  -2    0.05    0.08
  -5   3   2   -0.04    0.06
  -5   3   2    0.12    0.09
   4  -3  -2   12.38    0.51
  -4   3   2   12.26    0.53
  -4   3   2   11.35    0.51
   3  -3  -2   35.74    1.12
  -3   3   2   34.49    1.12
  -3   3   2   33.14    1.11
   2  -3  -2   75.11    2.20
  -2   3   2   76.83    2.20
  -2   3   2   73.71    2.19
   1  -3  -2   36.81    1.11
   1  -3  -2   37.64    1.01
  -1   3   2   35.67    1.09
  -1   3   2   36.02    1.10
   0  -3  -2   95.21    2.75
   0  -3  -2   97.09    2.66
   0   3   2   97.60    2.77
   0   3   2  100.68    2.74
  -1  -3  -2   41.68    1.21
  -1  -3  -2   39.69    1.20
   1   3   2   41.50    1.24
   1   3   2   43.32    1.19
  -2  -3  -2   63.37    1.86
  -2  -3  -2   65.59    1.87
   2   3   2   67.16    1.87
  -3  -3  -2  143.90    4.05
  -3  -3  -2  136.50    3.90
  -3  -3  -2  146.93    3.97
   3   3   2  138.51    4.00
  -4  -3  -2   21.62    0.78
  -4  -3  -2   20.07    0.72
  -4  -3  -2   21.63    0.70
   4   3   2   20.58    0.72
  -5  -3  -2    0.14    0.07
  -5  -3  -2    0.21    0.09
   5   3   2    0.20    0.08
  -6  -3  -2    0.90    0.18
  -6  -3  -2    1.38    0.18
   6   3   2    1.22    0.19
   7   3   2    9.66    0.52
   6  -4  -2    0.83    0.17
   6  -4  -2    0.88    0.18
  -6   4   2    0.80    0.18
  -6   4   2    0.57    0.17
   5  -4  -2    0.45    0.12
  -5   4   2    0.34    0.12
  -5   4   2    0.46    0.13
   4  -4  -2    2.81    0.26
  -4   4   2    2.90    0.23
  -4   4   2    3.06    0.24
   3  -4  -2    4.44    0.27
  -3   4   2    4.51    0.27
  -3   4   2    4.46    0.26
   2  -4  -2   65.09    1.97
  -2   4   2   64.98    1.97
  -2   4   2   67.91    1.96
   1  -4  -2   15.17    0.46
   1  -4  -2   14.82    0.54
  -1   4   2   14.98    0.54
  -1   4   2   15.61    0.51
   0  -4  -2  238.80    6.37
   0  -4  -2  229.26    6.58
   0   4   2  246.17    6.58
   0   4   2  233.81    6.61
  -1  -4  -2   19.97    0.67
  -1  -4  -2   20.50    0.67
   1   4   2   20.53    0.70
   1   4   2   22.50    0.61
  -2  -4  -2   26.18    0.88
  -2  -4  -2   28.47    0.88
   2   4   2   29.25    0.84
   2   4   2   29.34    0.93
  -3  -4  -2   19.68    0.70
  -3  -4  -2   20.54    0.67
   3   4   2   20.63    0.66
   3   4   2   21.06    0.74
  -4  -4  -2    5.47    0.30
   4   4   2    6.29    0.29
   4   4   2    6.15    0.34
  -5  -4  -2    0.58    0.14
  -5  -4  -2    0.42    0.11
   5   4   2    0.52    0.11
  -6  -4  -2    4.88    0.35
  -6  -4  -2    4.69    0.32
  -7  -4  -2    0.64    0.18
   6  -5  -2    0.98    0.20
   6  -5  -2    1.06    0.20
  -6   5   2    0.77    0.19
   5  -5  -2    6.66    0.39
  -5   5   2    6.43    0.40
  -5   5   2    6.44    0.41
   4  -5  -2   29.61    1.05
  -4   5   2   30.76    1.08
  -4   5   2   28.95    1.06
   3  -5  -2    2.52    0.24
  -3   5   2    2.26    0.18
  -3   5   2    2.21    0.23
   2  -5  -2    6.65    0.33
  -2   5   2    6.49    0.33
  -2   5   2    6.54    0.31
   1  -5  -2   11.45    0.37
   1  -5  -2   10.56    0.44
  -1   5   2   11.33    0.40
  -1   5   2   10.92    0.45
   0  -5  -2    5.98    0.26
   0  -5  -2    5.76    0.28
   0   5   2    6.61    0.23
   0   5   2    6.35    0.29
  -1  -5  -2   35.55    1.07
  -1  -5  -2   35.11    1.09
   1   5   2   35.45    1.12
  -2  -5  -2   10.63    0.41
  -2  -5  -2    9.92    0.42
   2   5   2   10.98    0.34
   2   5   2   10.82    0.44
  -3  -5  -2    1.82    0.14
  -3  -5  -2    1.44    0.16
   3   5   2    1.36    0.16
  -4  -5  -2    0.11    0.07
  -4  -5  -2    0.03    0.06
   4   5   2    0.06    0.07
  -5  -5  -2    4.95    0.31
   5   5   2    4.42    0.31
  -6  -5  -2    7.23    0.41
   6   5   2    6.88    0.43
   7   5   2   11.28    0.62
   5  -6  -2    2.27    0.27
   5  -6  -2    1.92    0.25
  -5   6   2    2.14    0.28
   4  -6  -2   27.80    1.01
  -4   6   2   27.02    0.99
  -4   6   2   26.18    1.02
   3  -6  -2   16.53    0.67
  -3   6   2   16.71    0.65
  -3   6   2   16.59    0.68
   2  -6  -2    1.77    0.20
  -2   6   2    1.86    0.15
  -2   6   2    2.54    0.24
   1  -6  -2   10.98    0.38
   1  -6  -2   11.35    0.47
  -1   6   2   10.68    0.40
  -1   6   2   10.78    0.46
   0  -6  -2   10.67    0.44
   0  -6  -2   10.78    0.40
   0   6   2   10.55    0.44
  -1  -6  -2   28.08    0.91
  -1  -6  -2   28.85    0.94
   1   6   2   29.03    0.96
  -2  -6  -2   37.72    1.19
  -2  -6  -2   38.00    1.20
   2   6   2   37.52    1.22
  -3  -6  -2    3.84    0.25
  -3  -6  -2    3.79    0.23
   3   6   2    3.59    0.25
  -4  -6  -2    1.99    0.23
  -4  -6  -2    2.14    0.21
   4   6   2    1.92    0.23
  -5  -6  -2    2.59    0.27
   5   6   2    3.20    0.32
  -6  -6  -2    9.35    0.50
   6   6   2    9.67    0.53
  -7  -6  -2    1.75    0.26
   7   6   2    1.68    0.26
   5  -7  -2    3.26    0.35
   5  -7  -2    3.81    0.36
  -5   7   2    3.15    0.34
   4  -7  -2    3.95    0.29
   4  -7  -2    3.96    0.31
  -4   7   2    4.95    0.35
   3  -7  -2   10.00    0.45
   3  -7  -2    8.80    0.47
  -3   7   2    9.13    0.48
  -3   7   2    9.78    0.45
   2  -7  -2   24.23    0.89
  -2   7   2   23.63    0.89
  -2   7   2   24.29    0.82
   1  -7  -2    4.90    0.30
  -1   7   2    4.81    0.29
   0  -7  -2    3.14    0.19
   0  -7  -2    3.14    0.22
   0   7   2    3.15    0.22
  -1  -7  -2    2.30    0.18
  -1  -7  -2    2.20    0.18
   1   7   2    2.16    0.22
  -2  -7  -2   10.18    0.45
  -2  -7  -2   10.44    0.45
   2   7   2   10.66    0.47
  -3  -7  -2   17.29    0.68
  -3  -7  -2   18.12    0.68
   3   7   2   17.49    0.70
  -4  -7  -2   12.89    0.54
  -4  -7  -2   12.29    0.56
   4   7   2   12.78    0.58
  -5  -7  -2    8.34    0.46
   5   7   2    8.19    0.46
  -6  -7  -2    4.73    0.36
   6   7   2    5.23    0.38
   4  -8  -2    2.96    0.32
  -4   8   2    2.36    0.29
   3  -8  -2    6.59    0.40
  -3   8   2    6.25    0.40
   2  -8  -2   20.07    0.80
  -2   8   2   18.74    0.78
   1  -8  -2   17.62    0.71
  -1   8   2   17.40    0.71
   0  -8  -2    7.46    0.34
   0  -8  -2    7.55    0.39
   0   8   2    6.81    0.38
  -1  -8  -2   17.57    0.66
  -1  -8  -2   18.27    0.70
   1   8   2   18.14    0.71
  -2  -8  -2   14.68    0.60
  -2  -8  -2   15.89    0.61
   2   8   2   14.25    0.61
  -3  -8  -2   32.82    1.17
  -3  -8  -2   37.15    1.20
   3   8   2   34.32    1.21
  -4  -8  -2   14.24    0.59
  -4  -8  -2   13.36    0.61
   4   8   2   12.59    0.60
  -5  -8  -2   12.66    0.61
   5   8   2   12.26    0.61
  -6  -8  -2    0.13    0.12
   6   8   2    0.11    0.13
   4  -9  -2    7.50    0.48
  -4   9   2    6.74    0.47
   3  -9  -2    6.43    0.42
  -3   9   2    6.62    0.43
   2  -9  -2    1.17    0.20
  -2   9   2    1.64    0.23
   1  -9  -2    4.78    0.33
  -1   9   2    4.89    0.34
   0  -9  -2    4.65    0.31
   0   9   2    4.92    0.32
  -1  -9  -2    0.01    0.08
  -1  -9  -2    0.02    0.06
   1   9   2   -0.03    0.06
  -2  -9  -2   22.86    0.85
  -2  -9  -2   22.85    0.83
   2   9   2   21.13    0.85
  -3  -9  -2    1.12    0.18
  -3  -9  -2    1.28    0.20
   3   9   2    1.12    0.18
  -4  -9  -2    2.68    0.29
  -4  -9  -2    3.42    0.27
   4   9   2    2.20    0.26
  -5  -9  -2    2.15    0.28
   5   9   2    2.05    0.27
   3 -10  -2    2.79    0.34
  -3  10   2    2.40    0.32
   2 -10  -2    2.35    0.30
  -2  10   2    2.32    0.30
   1 -10  -2    6.93    0.43
  -1  10   2    6.54    0.42
   0 -10  -2    1.40    0.21
   0  10   2    0.74    0.16
  -1 -10  -2   20.47    0.84
  -1 -10  -2   22.39    0.81
   1  10   2   21.22    0.85
  -2 -10  -2    1.74    0.22
  -2 -10  -2    1.77    0.23
   2  10   2    1.85    0.24
  -3 -10  -2    2.79    0.30
  -3 -10  -2    2.14    0.26
   3  10   2    1.85    0.24
  -4 -10  -2    2.49    0.29
  -4 -10  -2    2.14    0.27
   4  10   2    2.40    0.29
  -5 -10  -2    2.17    0.29
   5  10   2    2.22    0.30
   2 -11  -2    7.73    0.50
  -2  11   2    7.92    0.51
   1 -11  -2    0.91    0.19
  -1  11   2    1.01    0.20
   0 -11  -2    1.47    0.23
   0  11   2    1.02    0.20
  -1 -11  -2    3.86    0.36
   1  11   2    4.47    0.34
  -2 -11  -2    2.31    0.26
  -2 -11  -2    2.27    0.28
   2  11   2    2.15    0.27
  -3 -11  -2    0.12    0.11
  -3 -11  -2    0.18    0.10
   3  11   2   -0.04    0.07
  -4 -11  -2    0.25    0.14
   4  11   2    0.07    0.10
   0 -12  -2    0.43    0.15
   0  12   2    0.19    0.13
  -1 -12  -2    0.72    0.18
   1  12   2    0.16    0.12
  -2 -12  -2    5.49    0.41
  -2 -12  -2    6.54    0.42
   2  12   2    6.36    0.41
   2  12   2    6.89    0.44
  -3 -12  -2    5.13    0.39
  -3 -12  -2    5.52    0.40
   3  12   2    4.35    0.42
   1  12  -3    1.09    0.21
   3  11  -3    9.21    0.55
  -3 -11   3    9.56    0.56
   2  11  -3    2.43    0.30
  -2 -11   3    2.09    0.28
   1  11  -3    5.04    0.37
  -1 -11   3    5.36    0.39
   0 -11   3    0.24    0.15
  -1  11  -3    2.72    0.31
   1 -11   3    2.70    0.33
  -2  11  -3    8.24    0.52
   2 -11   3    9.66    0.55
   4  10  -3   23.86    0.99
  -4 -10   3   23.44    1.01
   3  10  -3    3.04    0.34
  -3 -10   3    1.89    0.27
   2  10  -3    2.52    0.29
  -2 -10   3    2.16    0.27
   1  10  -3    1.36    0.21
  -1 -10   3    1.34    0.22
   0  10  -3    1.86    0.24
   0  10  -3    2.39    0.26
   0 -10   3    2.30    0.28
  -1  10  -3    0.29    0.13
   1 -10   3    0.35    0.13
  -2  10  -3    0.82    0.18
   2 -10   3    0.58    0.17
  -3  10  -3    3.68    0.40
   3 -10   3    2.42    0.31
   5   9  -3    2.03    0.28
  -5  -9   3    1.67    0.26
   4   9  -3    3.37    0.36
  -4  -9   3    3.40    0.36
   3   9  -3    8.16    0.47
  -3  -9   3    9.14    0.50
   2   9  -3    4.80    0.34
  -2  -9   3    5.58    0.37
   1   9  -3    1.97    0.23
   1   9  -3    2.40    0.24
  -1  -9   3    1.67    0.23
   0   9  -3   22.62    0.84
   0   9  -3   21.73    0.82
   0  -9   3   21.11    0.86
  -1   9  -3    6.35    0.38
   1  -9   3    6.71    0.40
  -2   9  -3    7.36    0.43
   2  -9   3    7.46    0.43
  -3   9  -3    5.15    0.38
   3  -9   3    5.83    0.39
  -4   9  -3    0.82    0.19
   6   8  -3    1.17    0.23
  -6  -8   3    1.33    0.25
   5   8  -3    4.16    0.39
   4   8  -3    2.60    0.30
  -4  -8   3    2.42    0.29
   3   8  -3   19.64    0.79
  -3  -8   3   19.06    0.81
   2   8  -3   11.37    0.54
  -2  -8   3   11.97    0.56
   1   8  -3    3.45    0.23
   1   8  -3    3.64    0.27
  -1  -8   3    3.91    0.29
   0   8  -3    8.76    0.42
   0   8  -3    9.42    0.44
   0  -8   3    9.50    0.47
  -1   8  -3   24.15    0.87
  -1   8  -3   22.89    0.82
   1  -8   3   22.96    0.88
  -2   8  -3   14.41    0.64
   2  -8   3   15.99    0.66
  -3   8  -3    9.04    0.50
   3  -8   3    9.49    0.48
  -4   8  -3    6.56    0.44
   4  -8   3    6.94    0.43
   6   7  -3    2.22    0.30
  -6  -7   3    1.63    0.26
   5   7  -3    1.09    0.20
  -5  -7   3    1.01    0.20
   4   7  -3    1.34    0.21
  -4  -7   3    1.24    0.20
   3   7  -3   33.95    1.18
  -3  -7   3   35.01    1.22
   2   7  -3    6.05    0.34
   2   7  -3    5.40    0.27
  -2  -7   3    5.66    0.34
   1   7  -3   20.54    0.76
   1   7  -3   21.38    0.72
  -1  -7   3   20.05    0.78
   0   7  -3    3.75    0.24
   0   7  -3    3.35    0.22
   0  -7   3    3.62    0.25
  -1   7  -3   20.83    0.76
  -1   7  -3   21.32    0.73
   1  -7   3   20.78    0.77
   1  -7   3   19.78    0.72
  -2   7  -3   71.29    2.23
   2  -7   3   71.59    2.22
   2  -7   3   74.96    2.21
  -3   7  -3    5.27    0.35
   3  -7   3    5.03    0.32
   3  -7   3    5.22    0.33
  -4   7  -3    0.78    0.17
   4  -7   3    0.70    0.16
  -5   7  -3    2.65    0.32
   5  -7   3    3.00    0.34
   6   6  -3    0.11    0.11
  -6  -6   3    0.17    0.12
   5   6  -3    1.23    0.19
  -5  -6   3    1.24    0.20
   4   6  -3   14.31    0.61
   3   6  -3   75.39    2.27
  -3  -6   3   76.88    2.34
   2   6  -3   38.95    1.24
   2   6  -3   38.57    1.18
  -2  -6   3   37.76    1.27
   1   6  -3    6.48    0.29
   1   6  -3    6.07    0.32
  -1  -6   3    6.27    0.26
  -1  -6   3    6.31    0.34
   0   6  -3    5.63    0.27
   0   6  -3    5.84    0.30
   0  -6   3    5.61    0.25
   0  -6   3    5.82    0.31
  -1   6  -3    2.24    0.17
  -1   6  -3    2.60    0.19
   1  -6   3    2.44    0.19
   1  -6   3    2.34    0.17
  -2   6  -3    3.58    0.24
  -2   6  -3    3.63    0.21
   2  -6   3    3.32    0.22
   2  -6   3    3.33    0.23
  -3   6  -3   17.18    0.70
   3  -6   3   16.06    0.67
   3  -6   3   17.70    0.66
  -4   6  -3    9.86    0.52
   4  -6   3   10.47    0.52
  -5   6  -3    1.37    0.23
   5  -6   3    1.67    0.25
  -6  -5   3    0.28    0.14
   5   5  -3    4.48    0.30
  -5  -5   3    4.22    0.31
   4   5  -3    8.28    0.41
   3   5  -3   11.49    0.48
   3   5  -3   10.27    0.40
  -3  -5   3    9.68    0.47
  -3  -5   3   10.80    0.41
   2   5  -3   22.58    0.72
   2   5  -3   22.55    0.79
  -2  -5   3   22.42    0.81
  -2  -5   3   23.34    0.73
   1   5  -3   56.86    1.70
   1   5  -3   58.04    1.68
  -1  -5   3   57.44    1.75
  -1  -5   3   57.68    1.68
   0   5  -3    2.36    0.17
   0   5  -3    2.57    0.15
   0  -5   3    2.32    0.17
   0  -5   3    2.22    0.14
  -1   5  -3   13.39    0.48
  -1   5  -3   12.91    0.49
   1  -5   3   12.62    0.49
   1  -5   3   12.20    0.47
  -2   5  -3   12.20    0.46
  -2   5  -3   13.11    0.52
   2  -5   3   12.96    0.49
   2  -5   3   12.07    0.50
  -3   5  -3    2.31    0.24
   3  -5   3    2.52    0.21
   3  -5   3    2.62    0.19
  -4   5  -3    0.27    0.10
   4  -5   3    0.58    0.14
  -5   5  -3    1.81    0.24
   5  -5   3    1.75    0.24
  -6   5  -3    1.87    0.29
   6  -5   3    1.91    0.28
   6   4  -3    6.20    0.39
  -6  -4   3    5.79    0.40
   5   4  -3    6.21    0.35
  -5  -4   3    7.22    0.40
  -5  -4   3    7.21    0.37
   4   4  -3    7.09    0.35
  -4  -4   3    6.80    0.33
  -4  -4   3    6.34    0.37
   3   4  -3   17.78    0.65
   3   4  -3   17.25    0.59
  -3  -4   3   17.23    0.68
  -3  -4   3   18.48    0.62
   2   4  -3    7.51    0.28
   2   4  -3    7.54    0.34
  -2  -4   3    7.37    0.35
  -2  -4   3    7.59    0.30
   1   4  -3   99.36    2.72
   1   4  -3   93.94    2.71
  -1  -4   3   98.19    2.76
  -1  -4   3   95.01    2.79
   0   4  -3   31.96    0.91
   0   4  -3   29.55    0.93
   0  -4   3   27.33    0.91
   0  -4   3   30.65    0.95
  -1   4  -3    5.59    0.26
  -1   4  -3    5.87    0.26
   1  -4   3    5.94    0.27
   1  -4   3    5.72    0.27
  -2   4  -3   19.06    0.69
  -2   4  -3   19.88    0.64
   2  -4   3   19.95    0.66
   2  -4   3   19.31    0.69
  -3   4  -3    9.04    0.35
  -3   4  -3    8.67    0.42
   3  -4   3   10.17    0.39
   3  -4   3    8.98    0.43
  -4   4  -3    2.33    0.24
   4  -4   3    2.70    0.27
  -5   4  -3    2.89    0.30
   5  -4   3    3.54    0.29
  -6   4  -3    0.14    0.10
   6  -4   3    0.16    0.12
  -7  -3   3    1.82    0.26
   6   3  -3    3.99    0.31
  -6  -3   3    4.03    0.30
   5   3  -3    8.23    0.39
  -5  -3   3    7.97    0.40
  -5  -3   3    7.93    0.43
   4   3  -3    4.21    0.25
  -4  -3   3    4.17    0.27
  -4  -3   3    3.99    0.24
  -4  -3   3    3.95    0.22
   3   3  -3   10.01    0.41
   3   3  -3   10.02    0.37
  -3  -3   3    9.62    0.44
  -3  -3   3    9.68    0.40
   2   3  -3   25.17    0.73
   2   3  -3   23.38    0.78
  -2  -3   3   24.89    0.78
  -2  -3   3   24.41    0.82
   1   3  -3    2.42    0.11
   1   3  -3    2.21    0.15
  -1  -3   3    2.32    0.15
  -1  -3   3    2.22    0.13
   0   3  -3    4.85    0.19
   0   3  -3    4.52    0.22
   0  -3   3    4.53    0.21
   0  -3   3    4.75    0.22
  -1   3  -3    1.64    0.12
  -1   3  -3    1.31    0.11
   1  -3   3    1.74    0.12
   1  -3   3    1.48    0.12
  -2   3  -3    3.49    0.18
  -2   3  -3    3.39    0.20
   2  -3   3    3.53    0.21
   2  -3   3    3.71    0.18
  -3   3  -3   18.93    0.71
  -3   3  -3   19.14    0.63
   3  -3   3   20.66    0.65
   3  -3   3   18.95    0.71
  -4   3  -3   22.91    0.85
   4  -3   3   22.52    0.85
  -5   3  -3    5.90    0.38
   5  -3   3    5.43    0.37
  -6   3  -3    2.07    0.28
   6  -3   3    2.18    0.28
  -7  -2   3    0.18    0.12
   6   2  -3    4.21    0.31
  -6  -2   3    4.48    0.32
   5   2  -3    5.81    0.35
  -5  -2   3    6.02    0.35
   4   2  -3    4.91    0.25
  -4  -2   3    4.31    0.26
  -4  -2   3    4.80    0.29
  -4  -2   3    4.73    0.25
   3   2  -3   74.43    2.10
  -3  -2   3   76.91    2.13
  -3  -2   3   70.46    2.18
  -3  -2   3   73.44    2.20
   2   2  -3  115.06    3.09
  -2  -2   3  107.38    3.20
  -2  -2   3  114.09    3.22
   1   2  -3   60.49    1.76
   1   2  -3   66.03    1.73
  -1  -2   3   60.08    1.81
  -1  -2   3   62.37    1.81
   0   2  -3   19.83    0.57
   0   2  -3   18.97    0.61
   0  -2   3   19.34    0.62
   0  -2   3   18.96    0.61
  -1   2  -3   75.24    2.08
  -1   2  -3   73.60    2.13
   1  -2   3   76.15    2.11
   1  -2   3   74.11    2.17
  -2   2  -3    7.31    0.31
  -2   2  -3    7.08    0.28
   2  -2   3    7.38    0.33
   2  -2   3    7.69    0.27
  -3   2  -3   18.33    0.67
  -3   2  -3   18.86    0.60
   3  -2   3   17.65    0.67
   3  -2   3   18.68    0.59
  -4   2  -3   13.35    0.57
   4  -2   3   13.30    0.57
  -5   2  -3    4.14    0.30
   5  -2   3    4.32    0.31
  -6   2  -3    2.86    0.32
   6  -2   3    2.31    0.29
  -7   2  -3    0.54    0.16
   7  -2   3    0.39    0.16
  -7  -1   3    2.88    0.33
   6   1  -3    0.18    0.11
  -6  -1   3    0.19    0.10
   5   1  -3    4.42    0.29
  -5  -1   3    4.24    0.29
  -5  -1   3    4.30    0.27
   4   1  -3   27.54    0.92
   4   1  -3   24.44    0.81
  -4  -1   3   26.13    0.90
  -4  -1   3   25.40    0.85
   3   1  -3   69.87    1.96
  -3  -1   3   70.88    2.09
  -3  -1   3   69.29    2.01
  -3  -1   3   68.37    2.07
   2   1  -3  161.27    4.42
  -2  -1   3  169.51    4.52
  -2  -1   3  162.85    4.60
  -2  -1   3  159.26    4.61
   1   1  -3   57.98    1.64
  -1  -1   3   58.88    1.70
  -1  -1   3   58.69    1.71
   0   1  -3   16.38    0.47
   0   1  -3   15.33    0.51
   0  -1   3   17.15    0.51
   0  -1   3   15.87    0.53
  -1   1  -3   31.73    0.92
  -1   1  -3   31.19    0.91
   1  -1   3   30.75    0.95
   1  -1   3   30.25    0.89
  -2   1  -3   12.49    0.42
  -2   1  -3   11.51    0.44
   2  -1   3   12.14    0.46
   2  -1   3   12.61    0.38
  -3   1  -3   33.21    1.01
  -3   1  -3   31.83    1.08
   3  -1   3   35.26    0.98
   3  -1   3   33.39    1.08
  -4   1  -3   10.66    0.47
  -4   1  -3   10.15    0.40
   4  -1   3    9.84    0.46
  -5   1  -3   23.80    0.92
   5  -1   3   24.73    0.93
   6  -1   3   11.29    0.58
  -7   1  -3    7.08    0.48
   7  -1   3    6.49    0.46
  -7   0   3    1.55    0.25
   6   0  -3    5.69    0.37
   5   0  -3    8.61    0.43
  -5   0   3    8.37    0.41
  -5   0   3    8.25    0.43
   4   0  -3   18.64    0.70
  -4   0   3   18.84    0.66
  -4   0   3   18.03    0.69
   3   0  -3   50.23    1.43
   3   0  -3   51.09    1.55
  -3   0   3   50.22    1.55
  -3   0   3   50.43    1.50
   2   0  -3  214.06    5.56
   2   0  -3  210.19    5.78
  -2   0   3  190.11    5.81
  -2   0   3  213.02    5.73
   1   0  -3  170.86    4.50
  -1   0   3  158.48    4.69
  -1   0   3  166.35    4.66
  -1   0   3  172.75    4.60
   0   0   3   50.19    1.39
   0   0   3   47.28    1.42
   0   0   3   48.57    1.37
  -1   0  -3   87.27    2.45
  -1   0  -3   85.99    2.38
   1   0   3   87.63    2.48
   1   0   3   85.61    2.38
  -2   0  -3   18.91    0.61
  -2   0  -3   18.96    0.63
   2   0   3   19.34    0.64
  -3   0  -3   43.95    1.29
  -3   0  -3   42.73    1.36
   3   0   3   44.90    1.24
   3   0   3   43.00    1.35
  -4   0  -3    8.25    0.40
  -4   0  -3    8.80    0.35
   4   0   3    7.93    0.39
  -5   0  -3    7.75    0.42
   5   0   3    7.86    0.42
  -6   0  -3   25.26    1.00
   6   0   3   25.44    1.00
  -7   0  -3    0.39    0.15
   7   0   3    0.59    0.18
  -7   1   3    2.30    0.30
   6  -1  -3    0.46    0.13
  -6   1   3    0.63    0.16
   5  -1  -3    3.41    0.26
  -5   1   3    3.48    0.27
  -5   1   3    3.95    0.26
   4  -1  -3   20.70    0.77
  -4   1   3   20.84    0.78
  -4   1   3   21.38    0.74
   3  -1  -3   50.76    1.60
   3  -1  -3   54.56    1.46
  -3   1   3   51.46    1.61
  -3   1   3   53.31    1.58
   2  -1  -3    0.14    0.04
   2  -1  -3    0.11    0.06
  -2   1   3    0.16    0.06
  -2   1   3    0.15    0.04
   1  -1  -3   46.32    1.39
   1  -1  -3   49.07    1.32
  -1   1   3   45.94    1.40
  -1   1   3   48.66    1.36
   0  -1  -3   35.07    1.03
   0  -1  -3   35.80    1.05
   0   1   3   36.38    1.05
   0   1   3   37.57    1.08
  -1  -1  -3   70.09    1.98
  -1  -1  -3   74.58    1.97
  -1  -1  -3   72.72    2.03
   1   1   3   67.70    2.05
  -2  -1  -3    9.19    0.35
  -2  -1  -3    9.06    0.34
   2   1   3    8.40    0.34
  -3  -1  -3   10.21    0.44
  -3  -1  -3   11.34    0.42
   3   1   3   10.90    0.33
   3   1   3   10.19    0.42
  -4  -1  -3    8.95    0.42
  -4  -1  -3    8.91    0.37
   4   1   3    8.63    0.40
  -5  -1  -3   14.26    0.55
  -5  -1  -3   13.68    0.61
   5   1   3   13.62    0.59
  -6  -1  -3   18.29    0.79
   6   1   3   18.86    0.78
  -7  -1  -3    3.18    0.36
   7   1   3    3.21    0.35
   6  -2  -3    0.87    0.17
  -6   2   3    0.91    0.19
  -6   2   3    1.06    0.19
   5  -2  -3    2.38    0.25
  -5   2   3    2.26    0.25
  -5   2   3    2.49    0.24
   4  -2  -3    4.47    0.28
  -4   2   3    4.24    0.27
  -4   2   3    4.29    0.26
   3  -2  -3    5.88    0.30
  -3   2   3    5.16    0.27
  -3   2   3    5.65    0.29
   2  -2  -3   67.94    2.05
   2  -2  -3   73.83    1.90
  -2   2   3   65.79    2.06
  -2   2   3   71.82    2.03
   1  -2  -3   44.07    1.24
   1  -2  -3   46.70    1.33
  -1   2   3   44.55    1.33
  -1   2   3   43.38    1.30
   0  -2  -3   66.88    1.83
   0  -2  -3   65.56    1.88
   0   2   3   64.58    1.89
   0   2   3   67.89    1.90
  -1  -2  -3   12.46    0.44
  -1  -2  -3   13.78    0.41
   1   2   3   12.82    0.45
   1   2   3   13.98    0.44
  -2  -2  -3  279.02    7.60
  -2  -2  -3  273.97    7.84
  -2  -2  -3  292.86    7.74
   2   2   3  281.98    7.86
  -3  -2  -3   21.38    0.70
  -3  -2  -3   20.63    0.74
  -3  -2  -3   21.34    0.63
   3   2   3   20.92    0.71
  -4  -2  -3    2.93    0.22
  -4  -2  -3    2.84    0.20
   4   2   3    2.62    0.19
  -5  -2  -3   13.59    0.54
  -5  -2  -3   12.50    0.59
   5   2   3   14.59    0.58
  -6  -2  -3    8.00    0.47
   6   2   3    7.88    0.44
  -7  -2  -3    8.34    0.52
   7   2   3    8.86    0.50
   6  -3  -3    0.46    0.13
  -6   3   3    0.89    0.18
  -6   3   3    0.62    0.17
   5  -3  -3    3.78    0.28
  -5   3   3    3.52    0.27
  -5   3   3    2.98    0.30
   4  -3  -3   23.44    0.87
  -4   3   3   24.22    0.89
  -4   3   3   24.98    0.88
   3  -3  -3   30.33    1.02
  -3   3   3   30.75    1.02
  -3   3   3   29.79    1.00
   2  -3  -3   38.73    1.21
   2  -3  -3   38.12    1.05
  -2   3   3   38.16    1.20
  -2   3   3   39.84    1.20
   1  -3  -3    1.79    0.13
   1  -3  -3    2.01    0.10
  -1   3   3    1.88    0.12
  -1   3   3    1.53    0.12
   0  -3  -3    2.50    0.14
   0  -3  -3    2.94    0.15
   0   3   3    2.65    0.13
   0   3   3    2.63    0.15
  -1  -3  -3   55.86    1.64
  -1  -3  -3   58.71    1.66
   1   3   3   58.06    1.70
   1   3   3   58.59    1.66
  -2  -3  -3    3.39    0.20
  -2  -3  -3    3.79    0.16
   2   3   3    3.94    0.18
   2   3   3    3.72    0.21
  -3  -3  -3   51.32    1.61
  -3  -3  -3   54.41    1.52
  -3  -3  -3   51.45    1.56
   3   3   3   51.99    1.57
  -4  -3  -3   19.52    0.72
  -4  -3  -3   18.35    0.67
   4   3   3   17.41    0.65
  -5  -3  -3    0.42    0.11
  -5  -3  -3    0.48    0.11
   5   3   3    0.60    0.12
  -6  -3  -3    1.03    0.19
  -6  -3  -3    0.78    0.15
   6   3   3    0.78    0.15
  -7  -3  -3    4.52    0.37
   6  -4  -3    1.71    0.25
  -6   4   3    2.13    0.29
  -6   4   3    1.63    0.24
   5  -4  -3    7.61    0.43
  -5   4   3    7.87    0.43
  -5   4   3    7.74    0.45
   4  -4  -3    6.78    0.37
  -4   4   3    6.51    0.37
  -4   4   3    6.54    0.37
   3  -4  -3    3.83    0.25
  -3   4   3    3.34    0.23
  -3   4   3    3.69    0.24
   2  -4  -3   10.06    0.43
  -2   4   3   10.72    0.41
  -2   4   3    9.15    0.41
   1  -4  -3    2.42    0.12
   1  -4  -3    2.19    0.16
  -1   4   3    2.50    0.16
  -1   4   3    2.58    0.15
   0  -4  -3    5.67    0.26
   0  -4  -3    5.65    0.23
   0   4   3    5.80    0.27
   0   4   3    5.43    0.22
  -1  -4  -3   15.55    0.53
  -1  -4  -3   15.40    0.54
   1   4   3   16.72    0.50
   1   4   3   15.39    0.56
  -2  -4  -3   58.20    1.64
  -2  -4  -3   53.20    1.64
   2   4   3   55.03    1.70
   2   4   3   58.06    1.63
  -3  -4  -3    4.86    0.22
  -3  -4  -3    3.91    0.24
   3   4   3    4.38    0.21
   3   4   3    4.63    0.27
  -4  -4  -3   20.21    0.74
   4   4   3   21.81    0.80
   4   4   3   19.90    0.71
  -5  -4  -3    9.82    0.46
  -5  -4  -3    9.72    0.49
   5   4   3    9.01    0.43
  -6  -4  -3    6.82    0.42
  -6  -4  -3    6.20    0.38
  -7  -4  -3    3.20    0.35
   6  -5  -3    6.27    0.42
  -6   5   3    6.75    0.46
  -6   5   3    6.90    0.45
   5  -5  -3    7.91    0.45
  -5   5   3    7.42    0.45
   4  -5  -3    3.14    0.30
  -4   5   3    3.03    0.29
  -4   5   3    2.91    0.29
   3  -5  -3   21.60    0.80
  -3   5   3   21.28    0.79
  -3   5   3   21.30    0.78
   2  -5  -3    0.80    0.13
  -2   5   3    0.82    0.12
  -2   5   3    0.88    0.13
   1  -5  -3   60.82    1.80
   1  -5  -3   58.55    1.66
  -1   5   3   60.31    1.75
  -1   5   3   58.20    1.79
   0  -5  -3    2.18    0.16
   0  -5  -3    2.06    0.13
   0   5   3    2.11    0.12
   0   5   3    2.11    0.16
  -1  -5  -3    9.61    0.38
  -1  -5  -3    9.77    0.38
   1   5   3    9.57    0.41
   1   5   3    9.85    0.32
  -2  -5  -3    3.81    0.20
  -2  -5  -3    3.50    0.22
   2   5   3    4.02    0.17
   2   5   3    3.90    0.24
  -3  -5  -3   19.78    0.72
  -3  -5  -3   19.99    0.68
   3   5   3   20.57    0.75
  -4  -5  -3   14.62    0.59
   4   5   3   14.72    0.63
  -5  -5  -3   15.26    0.63
   5   5   3   13.65    0.64
  -6  -5  -3   14.93    0.68
   6   5   3   16.78    0.74
   7   5   3   11.45    0.63
   5  -6  -3    8.09    0.47
  -5   6   3    7.77    0.47
  -5   6   3    7.92    0.46
   4  -6  -3    3.87    0.30
  -4   6   3    4.44    0.30
  -4   6   3    4.29    0.31
   3  -6  -3   18.75    0.74
  -3   6   3   18.57    0.71
  -3   6   3   18.07    0.73
   2  -6  -3   11.29    0.50
  -2   6   3   11.34    0.49
  -2   6   3   10.50    0.44
   1  -6  -3    0.97    0.14
  -1   6   3    0.98    0.14
  -1   6   3    0.92    0.11
   0  -6  -3   14.96    0.56
   0  -6  -3   14.28    0.50
   0   6   3   14.48    0.56
   0   6   3   13.93    0.47
  -1  -6  -3   27.56    0.92
  -1  -6  -3   27.18    0.89
   1   6   3   29.11    0.95
  -2  -6  -3    0.62    0.11
  -2  -6  -3    0.79    0.12
   2   6   3    0.56    0.11
  -3  -6  -3    5.69    0.28
  -3  -6  -3    4.57    0.29
   3   6   3    5.44    0.32
  -4  -6  -3   17.42    0.70
   4   6   3   18.82    0.75
  -5  -6  -3    2.87    0.29
   5   6   3    3.78    0.30
  -6  -6  -3   28.61    1.07
   6   6   3   28.34    1.12
   5  -7  -3    3.27    0.33
   5  -7  -3    3.45    0.35
  -5   7   3    2.52    0.31
   4  -7  -3    3.99    0.32
  -4   7   3    4.19    0.32
  -4   7   3    3.87    0.29
   3  -7  -3    3.46    0.33
  -3   7   3    4.11    0.27
  -3   7   3    4.10    0.30
   2  -7  -3   24.58    0.94
  -2   7   3   24.98    0.94
  -2   7   3   27.74    0.89
   1  -7  -3    8.98    0.44
  -1   7   3    9.49    0.45
   0  -7  -3    1.02    0.13
   0  -7  -3    0.88    0.14
   0   7   3    1.22    0.17
  -1  -7  -3   57.66    1.70
  -1  -7  -3   56.61    1.75
   1   7   3   57.51    1.79
  -2  -7  -3    0.64    0.12
  -2  -7  -3    0.69    0.12
   2   7   3    0.63    0.13
  -3  -7  -3    2.16    0.23
  -3  -7  -3    2.36    0.22
   3   7   3    1.99    0.23
  -4  -7  -3    7.24    0.40
   4   7   3    7.09    0.41
  -5  -7  -3    7.96    0.45
   5   7   3    8.20    0.47
  -6  -7  -3   10.38    0.56
   6   7   3   10.58    0.58
   4  -8  -3    5.48    0.39
  -4   8   3    5.24    0.38
   3  -8  -3    3.67    0.30
  -3   8   3    3.73    0.30
   2  -8  -3   22.12    0.88
  -2   8   3   22.63    0.88
   1  -8  -3   30.13    1.08
  -1   8   3   30.24    1.08
   0  -8  -3   20.29    0.79
   0  -8  -3   21.67    0.72
   0   8   3   20.17    0.79
  -1  -8  -3   15.25    0.59
  -1  -8  -3   14.93    0.61
   1   8   3   15.10    0.63
  -2  -8  -3    6.52    0.35
  -2  -8  -3    6.64    0.35
   2   8   3    6.39    0.37
  -3  -8  -3    6.69    0.38
  -3  -8  -3    7.22    0.37
   3   8   3    6.57    0.39
  -4  -8  -3    0.55    0.14
   4   8   3    0.59    0.14
  -5  -8  -3    6.20    0.40
   5   8   3    6.73    0.43
  -6  -8  -3    1.00    0.21
   6   8   3    0.58    0.18
   4  -9  -3    2.57    0.32
  -4   9   3    2.16    0.29
   3  -9  -3   20.75    0.88
  -3   9   3   19.22    0.86
   2  -9  -3    8.00    0.47
  -2   9   3    8.41    0.47
   1  -9  -3   15.40    0.68
  -1   9   3   14.61    0.66
   0  -9  -3   30.85    1.10
   0   9   3   29.99    1.10
  -1  -9  -3    7.78    0.41
  -1  -9  -3    7.44    0.38
   1   9   3    6.85    0.40
  -2  -9  -3    0.60    0.13
  -2  -9  -3    0.60    0.14
   2   9   3    0.30    0.11
  -3  -9  -3    7.22    0.39
  -3  -9  -3    6.59    0.40
   3   9   3    7.27    0.42
  -4  -9  -3    1.44    0.22
   4   9   3    1.14    0.20
  -5  -9  -3    3.12    0.34
   5   9   3    3.07    0.34
   3 -10  -3    0.79    0.19
  -3  10   3    0.57    0.17
   2 -10  -3    2.77    0.33
  -2  10   3    3.06    0.34
   1 -10  -3    6.96    0.43
  -1  10   3    6.27    0.42
   0 -10  -3    4.79    0.34
   0  10   3    5.22    0.36
  -1 -10  -3    5.03    0.31
  -1 -10  -3    4.79    0.33
   1  10   3    4.45    0.33
  -2 -10  -3    6.19    0.38
  -2 -10  -3    7.12    0.40
   2  10   3    6.94    0.42
  -3 -10  -3    4.15    0.31
  -3 -10  -3    4.21    0.32
   3  10   3    4.72    0.34
  -4 -10  -3    0.12    0.11
   4  10   3    0.07    0.09
  -5 -10  -3    0.92    0.21
   5  10   3    0.97    0.21
   2 -11  -3    6.67    0.47
  -2  11   3    6.24    0.45
   1 -11  -3    0.33    0.14
  -1  11   3    0.22    0.12
   0 -11  -3    1.57    0.23
   0  11   3    1.90    0.27
  -1 -11  -3    3.97    0.31
   1  11   3    4.31    0.34
  -2 -11  -3    1.21    0.19
  -2 -11  -3    0.81    0.18
   2  11   3    1.43    0.22
  -3 -11  -3    1.77    0.24
  -3 -11  -3    2.04    0.26
   3  11   3    2.50    0.29
  -4 -11  -3    0.57    0.16
   4  11   3    0.40    0.15
   0 -12  -3    3.37    0.36
   0  12   3    3.17    0.36
  -1 -12  -3    3.06    0.34
   1  12   3    2.23    0.30
  -2 -12  -3    3.18    0.33
  -2 -12  -3    3.25    0.34
   2  12   3    3.59    0.37
   3  11  -4    2.40    0.31
  -3 -11   4    2.44    0.33
   2  11  -4    7.79    0.49
  -2 -11   4    7.80    0.51
   1  11  -4    9.98    0.55
  -1 -11   4    8.79    0.54
   0 -11   4    1.68    0.26
   1 -11   4   -0.06    0.10
   4  10  -4    1.53    0.26
  -4 -10   4    1.80    0.29
   3  10  -4    3.84    0.38
  -3 -10   4    3.64    0.39
   2  10  -4    0.44    0.14
  -2 -10   4    0.61    0.18
   1  10  -4    2.72    0.30
  -1 -10   4    3.48    0.35
   0  10  -4    1.36    0.21
   0 -10   4    1.02    0.20
  -1  10  -4    5.51    0.37
   1 -10   4    5.55    0.39
  -2  10  -4    2.35    0.29
   2 -10   4    1.74    0.26
  -3  10  -4    0.25    0.13
   5   9  -4    1.75    0.27
  -5  -9   4    1.42    0.26
   4   9  -4    0.57    0.16
  -4  -9   4    0.54    0.16
   3   9  -4    2.82    0.31
  -3  -9   4    2.41    0.30
   2   9  -4    0.14    0.11
  -2  -9   4    0.44    0.15
   1   9  -4    3.71    0.29
  -1  -9   4    3.41    0.33
   0   9  -4    2.35    0.26
   0  -9   4    2.10    0.26
  -1   9  -4    3.70    0.27
   1  -9   4    2.51    0.28
  -2   9  -4    7.17    0.44
   2  -9   4    8.08    0.46
  -3   9  -4    0.08    0.11
  -4   9  -4    5.80    0.43
   5   8  -4    2.77    0.32
   4   8  -4    1.00    0.19
  -4  -8   4    0.64    0.16
   3   8  -4   17.69    0.76
  -3  -8   4   18.54    0.80
   2   8  -4    4.58    0.32
  -2  -8   4    5.39    0.35
   1   8  -4    9.23    0.46
  -1  -8   4    8.67    0.46
   0   8  -4    9.37    0.46
   0   8  -4   10.30    0.45
   0  -8   4    9.65    0.49
  -1   8  -4    3.75    0.26
  -1   8  -4    4.07    0.27
   1  -8   4    3.84    0.28
  -2   8  -4    4.05    0.29
   2  -8   4    3.97    0.29
  -3   8  -4    3.68    0.30
  -4   8  -4    1.36    0.24
   4  -8   4    1.46    0.23
   6   7  -4    0.70    0.18
  -6  -7   4    0.43    0.16
   5   7  -4    5.03    0.36
  -5  -7   4    4.93    0.38
   4   7  -4    3.59    0.34
   3   7  -4    6.13    0.36
  -3  -7   4    5.04    0.35
   2   7  -4   22.03    0.84
  -2  -7   4   22.57    0.86
   1   7  -4    0.11    0.07
  -1  -7   4    0.18    0.09
   0   7  -4    2.22    0.17
   0   7  -4    2.10    0.22
   0  -7   4    2.07    0.23
  -1   7  -4    0.55    0.12
  -1   7  -4    0.67    0.12
   1  -7   4    0.58    0.11
   1  -7   4    0.50    0.12
  -2   7  -4   11.72    0.54
   2  -7   4   12.00    0.54
   2  -7   4   13.39    0.54
  -3   7  -4    9.36    0.49
   3  -7   4    9.79    0.47
   3  -7   4    9.67    0.48
  -4   7  -4    0.22    0.11
   4  -7   4    0.16    0.10
  -5   7  -4    8.11    0.52
   5  -7   4    8.66    0.52
   6   6  -4    0.00    0.10
  -6  -6   4    0.13    0.11
   5   6  -4    2.72    0.30
  -5  -6   4    2.19    0.27
   4   6  -4    4.25    0.31
   3   6  -4   51.64    1.61
  -3  -6   4   49.72    1.66
   2   6  -4   23.18    0.85
  -2  -6   4   24.32    0.88
   1   6  -4    0.99    0.15
   1   6  -4    1.12    0.12
  -1  -6   4    0.95    0.12
  -1  -6   4    0.97    0.15
   0   6  -4   33.26    1.11
   0   6  -4   34.54    1.09
   0  -6   4   34.36    1.09
   0  -6   4   36.53    1.16
  -1   6  -4    2.82    0.20
  -1   6  -4    2.90    0.21
   1  -6   4    3.25    0.22
   1  -6   4    2.95    0.20
  -2   6  -4    1.51    0.17
  -2   6  -4    1.06    0.15
   2  -6   4    1.13    0.16
   2  -6   4    1.39    0.17
  -3   6  -4    3.18    0.25
   3  -6   4    3.27    0.23
   3  -6   4    2.87    0.24
  -4   6  -4    7.63    0.44
   4  -6   4    6.93    0.42
  -5   6  -4    0.10    0.12
   5  -6   4    0.11    0.12
  -6  -5   4    1.70    0.25
   5   5  -4    2.73    0.28
  -5  -5   4    2.41    0.28
   4   5  -4    3.96    0.28
  -4  -5   4    3.86    0.24
  -4  -5   4    3.69    0.29
   3   5  -4   27.97    0.97
  -3  -5   4   29.04    0.93
  -3  -5   4   27.76    1.01
   2   5  -4   21.23    0.76
  -2  -5   4   20.79    0.78
  -2  -5   4   21.28    0.71
   1   5  -4   14.65    0.47
   1   5  -4   13.50    0.54
  -1  -5   4   13.24    0.50
  -1  -5   4   14.14    0.56
   0   5  -4   21.22    0.67
   0   5  -4   19.37    0.69
   0  -5   4   19.23    0.68
   0  -5   4   20.13    0.72
  -1   5  -4    0.98    0.13
  -1   5  -4    0.77    0.11
   1  -5   4    0.94    0.13
   1  -5   4    0.71    0.12
  -2   5  -4   20.09    0.74
  -2   5  -4   20.86    0.71
   2  -5   4   21.48    0.76
   2  -5   4   20.20    0.72
  -3   5  -4   30.95    1.11
   3  -5   4   33.06    1.05
   3  -5   4   32.32    1.11
  -4   5  -4    0.12    0.08
   4  -5   4    0.24    0.11
  -5   5  -4    1.79    0.26
   5  -5   4    1.26    0.21
  -6   5  -4    2.08    0.29
   6  -5   4    2.58    0.33
   6   4  -4   15.71    0.73
  -6  -4   4   17.01    0.77
  -6  -4   4   16.10    0.70
   5   4  -4    0.60    0.14
  -5  -4   4    0.65    0.15
  -5  -4   4    0.50    0.12
   4   4  -4   11.47    0.50
  -4  -4   4   12.13    0.55
  -4  -4   4   11.69    0.49
   3   4  -4   11.44    0.47
  -3  -4   4   11.08    0.45
   2   4  -4   35.33    1.14
   2   4  -4   39.04    1.07
  -2  -4   4   35.42    1.19
  -2  -4   4   35.82    1.14
   1   4  -4   31.40    1.01
   1   4  -4   32.34    0.94
  -1  -4   4   31.41    1.03
  -1  -4   4   32.07    1.00
   0   4  -4   20.55    0.63
   0   4  -4   19.18    0.67
   0  -4   4   19.36    0.68
   0  -4   4   19.85    0.67
  -1   4  -4   34.93    1.07
  -1   4  -4   33.65    1.06
   1  -4   4   34.11    1.07
   1  -4   4   33.92    1.09
  -2   4  -4   30.17    1.01
  -2   4  -4   31.42    0.97
   2  -4   4   32.22    0.98
   2  -4   4   30.39    1.03
  -3   4  -4    0.81    0.12
   3  -4   4    0.59    0.12
   3  -4   4    0.52    0.09
   4  -4   4   26.65    0.99
  -5   4  -4    7.13    0.44
   5  -4   4    7.36    0.44
  -6   4  -4    0.41    0.16
   6  -4   4    0.52    0.16
   7   3  -4    0.22    0.15
  -7  -3   4    0.22    0.13
   6   3  -4    6.56    0.42
  -6  -3   4    6.83    0.41
  -5  -3   4    4.60    0.30
  -5  -3   4    4.59    0.33
   4   3  -4   15.81    0.60
  -4  -3   4   16.15    0.62
  -4  -3   4   15.34    0.65
   3   3  -4    5.05    0.26
  -3  -3   4    4.72    0.25
  -3  -3   4    4.27    0.28
   2   3  -4    1.44    0.08
   2   3  -4    1.15    0.14
  -2  -3   4    1.45    0.14
  -2  -3   4    1.05    0.14
   1   3  -4   58.40    1.58
   1   3  -4   55.20    1.64
  -1  -3   4   55.02    1.67
  -1  -3   4   56.62    1.69
   0   3  -4   11.99    0.40
   0   3  -4   11.36    0.44
   0  -3   4   12.50    0.45
   0  -3   4   12.53    0.45
  -1   3  -4    0.56    0.09
  -1   3  -4    0.55    0.08
   1  -3   4    0.55    0.08
   1  -3   4    0.65    0.10
  -2   3  -4   29.15    0.96
  -2   3  -4   28.47    0.92
   2  -3   4   31.32    0.92
   2  -3   4   29.77    0.99
  -3   3  -4   13.51    0.54
  -3   3  -4   12.92    0.48
   3  -3   4   14.34    0.48
   3  -3   4   12.51    0.54
  -4   3  -4    1.39    0.18
   4  -3   4    1.19    0.18
  -5   3  -4    7.22    0.43
   5  -3   4    7.93    0.45
  -6   3  -4   -0.09    0.09
   6  -3   4    0.12    0.10
   7   2  -4    1.62    0.26
  -7  -2   4    1.48    0.24
   6   2  -4    2.15    0.27
  -6  -2   4    2.12    0.26
   5   2  -4    8.40    0.44
  -5  -2   4    7.83    0.42
   4   2  -4    0.38    0.09
  -4  -2   4    0.35    0.11
  -4  -2   4    0.40    0.10
   3   2  -4   12.67    0.48
  -3  -2   4   11.87    0.50
  -3  -2   4   13.12    0.53
  -3  -2   4   13.69    0.44
   2   2  -4  120.32    3.40
   2   2  -4  125.08    3.41
  -2  -2   4  123.29    3.53
  -2  -2   4  123.79    3.53
   1   2  -4   12.77    0.46
  -1  -2   4   12.83    0.47
  -1  -2   4   12.89    0.48
   0   2  -4   10.94    0.34
   0   2  -4   10.34    0.39
   0  -2   4   10.77    0.39
   0  -2   4   10.29    0.40
  -1   2  -4    2.12    0.14
  -1   2  -4    2.19    0.13
   1  -2   4    2.08    0.12
   1  -2   4    2.22    0.15
  -2   2  -4    8.61    0.35
  -2   2  -4    8.58    0.36
   2  -2   4    9.15    0.31
   2  -2   4    8.54    0.38
  -3   2  -4    1.58    0.17
  -3   2  -4    1.65    0.15
   3  -2   4    1.61    0.18
  -4   2  -4   10.81    0.50
  -4   2  -4   11.37    0.44
   4  -2   4   11.35    0.52
  -5   2  -4   12.45    0.59
   5  -2   4   12.51    0.60
  -6   2  -4    0.53    0.15
   6  -2   4    0.37    0.15
   7   1  -4    0.77    0.19
  -7  -1   4    0.36    0.14
   6   1  -4    0.58    0.16
  -6  -1   4    0.85    0.17
   5   1  -4    2.11    0.25
  -5  -1   4    2.22    0.24
   4   1  -4   40.99    1.23
   4   1  -4   42.74    1.36
  -4  -1   4   39.50    1.33
   3   1  -4    4.10    0.21
  -3  -1   4    4.20    0.19
  -3  -1   4    4.86    0.28
  -3  -1   4    3.84    0.24
   2   1  -4   65.40    1.88
  -2  -1   4   63.62    1.96
  -2  -1   4   71.48    1.87
  -2  -1   4   64.58    1.97
   1   1  -4  265.39    6.97
  -1  -1   4  266.46    7.18
  -1  -1   4  243.93    7.23
   0   1  -4  262.60    6.74
   0   1  -4  240.34    6.60
   0  -1   4  231.79    6.85
  -1   1  -4   73.30    2.10
  -1   1  -4   74.84    2.08
   1  -1   4   74.46    2.07
   1  -1   4   72.65    2.16
  -2   1  -4   34.34    1.01
  -2   1  -4   33.02    1.04
   2  -1   4   32.97    1.07
   2  -1   4   33.04    0.95
  -3   1  -4   10.77    0.40
  -3   1  -4    9.85    0.43
   3  -1   4    9.61    0.43
  -4   1  -4    6.95    0.37
  -4   1  -4    7.33    0.33
   4  -1   4    7.45    0.38
  -5   1  -4    7.92    0.44
   5  -1   4    8.94    0.46
  -6   1  -4    6.95    0.45
   6  -1   4    7.69    0.46
  -7   1  -4    6.93    0.48
   7  -1   4    6.99    0.48
   7   0  -4    0.59    0.18
   6   0  -4    0.22    0.12
  -6   0   4    0.16    0.10
   5   0  -4    1.91    0.23
  -5   0   4    1.59    0.21
   4   0  -4   17.09    0.69
  -4   0   4   17.96    0.69
  -4   0   4   18.23    0.64
   3   0  -4   55.71    1.58
   3   0  -4   53.23    1.70
  -3   0   4   56.42    1.71
  -3   0   4   56.84    1.63
   2   0  -4   25.12    0.85
   2   0  -4   26.27    0.78
  -2   0   4   25.56    0.85
  -2   0   4   25.54    0.77
   1   0  -4   30.82    0.93
   1   0  -4   32.06    0.97
  -1   0   4   32.57    0.89
  -1   0   4   30.39    0.97
  -1   0   4   30.62    0.98
   0   0  -4   35.55    1.03
   0   0   4   36.15    1.08
   0   0   4   34.65    1.01
   0   0   4   33.94    1.03
  -1   0  -4  138.71    3.77
  -1   0  -4  137.17    3.86
   1   0   4  139.87    3.81
   1   0   4  136.00    3.92
  -2   0  -4    4.13    0.22
  -2   0  -4    4.52    0.22
   2   0   4    4.20    0.23
  -3   0  -4    5.20    0.25
  -3   0  -4    4.82    0.27
   3   0   4    4.75    0.26
  -4   0  -4    2.61    0.21
  -4   0  -4    2.61    0.18
   4   0   4    2.69    0.21
  -5   0  -4   17.82    0.63
  -5   0  -4   15.79    0.70
   5   0   4   16.91    0.71
  -6   0  -4    1.36    0.22
   6   0   4    0.75    0.17
  -7   0  -4   16.70    0.81
   7   0   4   16.41    0.79
   6  -1  -4    5.97    0.39
  -6   1   4    5.20    0.37
   5  -1  -4    4.61    0.32
  -5   1   4    4.42    0.31
   4  -1  -4   27.63    0.98
  -4   1   4   27.23    0.92
  -4   1   4   27.32    0.97
   3  -1  -4    0.86    0.09
   3  -1  -4    0.69    0.12
  -3   1   4    0.60    0.11
  -3   1   4    0.68    0.10
   2  -1  -4   58.24    1.80
   2  -1  -4   60.54    1.68
  -2   1   4   62.63    1.74
  -2   1   4   59.03    1.80
   1  -1  -4   39.74    1.13
   1  -1  -4   38.00    1.18
  -1   1   4   39.52    1.13
   0  -1  -4  163.38    4.43
   0  -1  -4  165.64    4.54
   0   1   4  160.41    4.60
   0   1   4  164.01    4.53
  -1  -1  -4   86.57    2.48
  -1  -1  -4   94.31    2.48
   1   1   4   88.24    2.54
   1   1   4   87.28    2.56
  -2  -1  -4   85.70    2.41
  -2  -1  -4   84.33    2.48
   2   1   4   87.47    2.50
  -3  -1  -4    0.87    0.12
  -3  -1  -4    0.61    0.11
   3   1   4    0.72    0.11
  -4  -1  -4    0.30    0.08
  -4  -1  -4    0.29    0.09
   4   1   4    0.15    0.07
  -5  -1  -4    5.30    0.29
  -5  -1  -4    5.06    0.33
   5   1   4    4.26    0.30
  -6  -1  -4    2.49    0.29
   6   1   4    2.96    0.31
  -7  -1  -4    7.31    0.49
   7   1   4    7.72    0.48
   6  -2  -4    0.95    0.19
  -6   2   4    0.73    0.16
   5  -2  -4   21.82    0.87
  -5   2   4   23.11    0.84
  -5   2   4   22.29    0.88
   4  -2  -4    1.44    0.19
  -4   2   4    2.41    0.19
  -4   2   4    1.82    0.21
   3  -2  -4   33.60    1.11
  -3   2   4   33.20    1.06
  -3   2   4   33.16    1.10
   2  -2  -4   13.78    0.42
   2  -2  -4   13.09    0.51
  -2   2   4   13.09    0.47
  -2   2   4   13.03    0.50
   1  -2  -4   11.15    0.37
   1  -2  -4   10.81    0.41
  -1   2   4   10.89    0.38
  -1   2   4   10.99    0.41
   0  -2  -4  123.78    3.52
   0  -2  -4  122.22    3.43
   0   2   4  124.56    3.56
   0   2   4  131.74    3.53
  -1  -2  -4  263.78    7.40
  -1  -2  -4  272.58    7.26
   1   2   4  262.37    7.47
   1   2   4  278.52    7.52
  -2  -2  -4   16.47    0.47
  -2  -2  -4   15.45    0.57
  -2  -2  -4   15.95    0.56
   2   2   4   15.74    0.56
  -3  -2  -4    1.41    0.16
  -3  -2  -4    2.11    0.16
   3   2   4    1.78    0.14
  -4  -2  -4    4.57    0.29
  -4  -2  -4    5.09    0.28
   4   2   4    5.41    0.29
  -5  -2  -4    7.79    0.43
  -5  -2  -4    7.75    0.39
   5   2   4    7.77    0.40
  -6  -2  -4    2.45    0.29
   6   2   4    2.50    0.28
  -7  -2  -4    1.70    0.26
   7   2   4    1.97    0.27
   6  -3  -4   -0.04    0.09
  -6   3   4    0.13    0.11
   5  -3  -4    3.28    0.26
  -5   3   4    2.46    0.28
  -5   3   4    2.53    0.26
   4  -3  -4   31.94    1.11
  -4   3   4   30.65    1.10
  -4   3   4   32.08    1.08
   3  -3  -4   52.87    1.62
  -3   3   4   51.14    1.57
  -3   3   4   50.03    1.61
   2  -3  -4   26.08    0.91
   2  -3  -4   28.03    0.78
  -2   3   4   27.48    0.91
  -2   3   4   27.62    0.89
   1  -3  -4    2.13    0.15
   1  -3  -4    2.22    0.12
  -1   3   4    2.17    0.14
  -1   3   4    1.83    0.14
   0  -3  -4   23.65    0.74
   0  -3  -4   23.45    0.77
   0   3   4   25.40    0.78
   0   3   4   24.60    0.77
  -1  -3  -4   12.71    0.46
  -1  -3  -4   13.40    0.44
   1   3   4   13.04    0.48
   1   3   4   13.16    0.45
  -2  -3  -4   88.39    2.36
  -2  -3  -4   78.96    2.37
   2   3   4   85.21    2.42
   2   3   4   81.94    2.45
  -3  -3  -4   21.49    0.73
   3   3   4   21.30    0.72
   3   3   4   20.08    0.75
  -4  -3  -4    3.02    0.22
  -4  -3  -4    3.76    0.26
   4   3   4    3.79    0.23
  -5  -3  -4    5.78    0.33
  -5  -3  -4    5.09    0.34
   5   3   4    5.55    0.32
  -6  -3  -4    8.88    0.45
  -6  -3  -4    8.47    0.49
   6   3   4    7.80    0.44
  -7  -3  -4    1.33    0.24
   6  -4  -4    0.89    0.20
  -6   4   4    1.07    0.22
   5  -4  -4    1.03    0.19
  -5   4   4    0.92    0.18
  -5   4   4    1.21    0.20
   4  -4  -4    1.29    0.19
  -4   4   4    1.37    0.19
  -4   4   4    1.54    0.20
   3  -4  -4   10.07    0.45
  -3   4   4    9.39    0.43
  -3   4   4    9.28    0.42
   2  -4  -4   36.30    1.18
  -2   4   4   35.88    1.16
  -2   4   4   36.39    1.15
   1  -4  -4   34.71    1.00
   1  -4  -4   33.66    1.10
  -1   4   4   35.20    1.08
  -1   4   4   34.28    1.09
   0  -4  -4    3.65    0.20
   0  -4  -4    3.26    0.17
   0   4   4    3.33    0.20
   0   4   4    3.27    0.17
  -1  -4  -4   18.67    0.62
  -1  -4  -4   18.25    0.63
   1   4   4   18.95    0.66
   1   4   4   19.80    0.62
  -2  -4  -4    9.23    0.34
  -2  -4  -4    8.89    0.38
   2   4   4    9.13    0.40
   2   4   4    9.43    0.35
  -3  -4  -4   13.13    0.54
   3   4   4   14.21    0.51
   3   4   4   14.02    0.57
  -4  -4  -4   27.69    0.93
   4   4   4   26.61    0.90
   4   4   4   25.64    0.97
  -5  -4  -4    5.71    0.34
  -5  -4  -4    5.29    0.35
   5   4   4    6.08    0.33
   5   4   4    6.13    0.38
  -6  -4  -4    0.33    0.12
  -6  -4  -4    0.23    0.10
  -7  -4  -4   13.74    0.70
   6  -5  -4    2.85    0.34
  -6   5   4    3.13    0.35
   5  -5  -4    3.41    0.34
  -5   5   4    3.38    0.34
  -5   5   4    3.49    0.34
   4  -5  -4    0.87    0.17
  -4   5   4    0.86    0.15
  -4   5   4    0.65    0.14
   3  -5  -4    3.95    0.27
  -3   5   4    3.91    0.26
  -3   5   4    3.59    0.25
   2  -5  -4    5.10    0.29
  -2   5   4    5.24    0.29
  -2   5   4    4.74    0.26
   1  -5  -4    4.58    0.26
   1  -5  -4    4.68    0.20
  -1   5   4    4.67    0.26
  -1   5   4    4.37    0.23
   0  -5  -4   13.85    0.51
   0  -5  -4   12.63    0.46
   0   5   4   12.90    0.51
   0   5   4   13.81    0.46
  -1  -5  -4    8.39    0.36
  -1  -5  -4    8.83    0.36
   1   5   4    9.24    0.40
   1   5   4    9.07    0.33
  -2  -5  -4   65.05    1.83
  -2  -5  -4   60.08    1.83
   2   5   4   60.73    1.90
   2   5   4   62.93    1.81
  -3  -5  -4    3.72    0.24
  -3  -5  -4    3.99    0.21
   3   5   4    3.94    0.26
  -4  -5  -4   17.53    0.67
   4   5   4   15.98    0.69
  -5  -5  -4   23.67    0.89
   5   5   4   24.14    0.95
  -6  -5  -4    5.19    0.36
   6   5   4    5.40    0.39
  -7  -5  -4    4.38    0.35
   7   5   4    3.72    0.40
   5  -6  -4    3.36    0.35
  -5   6   4    3.04    0.33
  -5   6   4    2.75    0.32
   4  -6  -4    4.03    0.31
  -4   6   4    3.95    0.30
  -4   6   4    4.27    0.30
   3  -6  -4    1.79    0.22
  -3   6   4    2.13    0.23
  -3   6   4    2.33    0.23
   2  -6  -4    1.50    0.19
  -2   6   4    1.46    0.18
  -2   6   4    1.60    0.17
   1  -6  -4   19.76    0.72
  -1   6   4   18.72    0.71
  -1   6   4   19.10    0.65
   0  -6  -4    2.72    0.17
   0  -6  -4    2.57    0.19
   0   6   4    2.59    0.15
   0   6   4    2.88    0.21
  -1  -6  -4   24.36    0.81
  -1  -6  -4   23.89    0.82
   1   6   4   25.53    0.87
  -2  -6  -4    6.65    0.30
  -2  -6  -4    6.13    0.32
   2   6   4    6.40    0.34
  -3  -6  -4    5.86    0.33
  -3  -6  -4    5.11    0.27
   3   6   4    5.02    0.32
  -4  -6  -4    0.24    0.09
   4   6   4    0.22    0.10
  -5  -6  -4    1.56    0.21
   5   6   4    1.18    0.20
  -6  -6  -4    3.71    0.36
   6   6   4    4.12    0.40
   5  -7  -4    2.32    0.31
  -5   7   4    2.65    0.32
  -5   7   4    2.84    0.32
   4  -7  -4    0.94    0.19
  -4   7   4    1.14    0.20
  -4   7   4    1.11    0.19
   3  -7  -4   10.80    0.54
  -3   7   4   11.74    0.51
  -3   7   4   10.72    0.54
   2  -7  -4    2.51    0.26
  -2   7   4    2.76    0.27
   1  -7  -4    1.00    0.16
  -1   7   4    0.94    0.15
   0  -7  -4   15.45    0.56
   0  -7  -4   16.81    0.64
   0   7   4   15.40    0.63
  -1  -7  -4   23.62    0.79
  -1  -7  -4   22.83    0.81
   1   7   4   22.80    0.84
  -2  -7  -4   24.90    0.84
  -2  -7  -4   24.30    0.85
   2   7   4   23.60    0.89
  -3  -7  -4    0.11    0.08
  -3  -7  -4    0.07    0.07
   3   7   4    0.06    0.06
  -4  -7  -4   10.93    0.51
   4   7   4    9.86    0.52
  -5  -7  -4    2.81    0.30
   5   7   4    2.83    0.32
  -6  -7  -4    4.81    0.36
   6   7   4    4.76    0.38
   4  -8  -4    1.19    0.22
  -4   8   4    1.29    0.22
   3  -8  -4    1.71    0.25
  -3   8   4    1.51    0.23
   2  -8  -4   10.19    0.52
  -2   8   4   10.16    0.51
   1  -8  -4    0.07    0.09
  -1   8   4    0.15    0.09
   0  -8  -4    2.67    0.26
   0   8   4    1.89    0.22
  -1  -8  -4    5.18    0.30
  -1  -8  -4    5.09    0.29
   1   8   4    4.73    0.31
  -2  -8  -4    3.03    0.23
  -2  -8  -4    3.14    0.23
   2   8   4    3.19    0.25
  -3  -8  -4   13.01    0.60
  -3  -8  -4   14.33    0.57
   3   8   4   13.37    0.62
  -4  -8  -4    4.61    0.33
   4   8   4    4.48    0.34
  -5  -8  -4    1.60    0.23
   5   8   4    1.89    0.26
   6   8   4    3.55    0.38
   3  -9  -4    0.73    0.18
  -3   9   4    0.84    0.19
   2  -9  -4    2.76    0.31
  -2   9   4    2.89    0.30
   1  -9  -4    6.19    0.39
  -1   9   4    6.14    0.39
   0  -9  -4   22.81    0.89
   0   9   4   23.20    0.90
  -1  -9  -4    2.28    0.24
  -1  -9  -4    2.27    0.23
   1   9   4    2.06    0.25
  -2  -9  -4    0.71    0.14
  -2  -9  -4    0.23    0.09
   2   9   4    0.32    0.11
  -3  -9  -4    0.96    0.17
  -3  -9  -4    0.75    0.15
   3   9   4    0.75    0.16
  -4  -9  -4    1.10    0.20
   4   9   4    0.69    0.17
  -5  -9  -4    3.81    0.37
   5   9   4    3.61    0.37
   2 -10  -4    5.19    0.38
  -2  10   4    5.38    0.39
   1 -10  -4   10.49    0.56
  -1  10   4   10.82    0.57
   0 -10  -4    0.55    0.14
   0  10   4    0.53    0.15
  -1 -10  -4    9.46    0.49
  -1 -10  -4    9.49    0.46
   1  10   4    9.35    0.51
  -2 -10  -4    6.01    0.38
  -2 -10  -4    7.15    0.40
   2  10   4    6.82    0.42
  -3 -10  -4    0.19    0.11
   3  10   4    0.15    0.11
  -4 -10  -4    0.79    0.18
   4  10   4    0.54    0.17
   5  10   4    5.75    0.44
   1 -11  -4    1.01    0.21
  -1  11   4    0.63    0.17
   0 -11  -4    1.05    0.21
   0  11   4    0.94    0.20
  -1 -11  -4    1.65    0.24
   1  11   4    1.96    0.26
  -2 -11  -4    3.87    0.31
  -2 -11  -4    3.58    0.33
   2  11   4    3.85    0.38
  -3 -11  -4    9.90    0.53
   3  11   4    9.33    0.55
  -4 -11  -4    2.04    0.28
   4  11   4    1.82    0.27
  -1 -12  -4    2.90    0.33
  -2 -12  -4    6.39    0.43
   2  11  -5    0.24    0.15
  -2 -11   5    0.36    0.16
   1  11  -5    0.94    0.21
  -1 -11   5    0.81    0.21
   0  11  -5    0.19    0.13
   0 -11   5    0.08    0.12
   1 -11   5    2.67    0.34
   3  10  -5    1.52    0.25
  -3 -10   5    1.41    0.25
   2  10  -5    1.11    0.21
  -2 -10   5    0.72    0.18
   1  10  -5   -0.04    0.08
  -1 -10   5   -0.09    0.09
   0  10  -5    0.04    0.10
   0 -10   5    0.11    0.10
   1 -10   5    4.93    0.37
   2 -10   5    3.41    0.35
   4   9  -5    6.13    0.44
  -4  -9   5    6.62    0.47
   3   9  -5    0.15    0.11
  -3  -9   5    0.01    0.09
   2   9  -5    5.46    0.38
  -2  -9   5    5.51    0.39
   1   9  -5    8.08    0.47
  -1  -9   5    9.26    0.50
   0   9  -5    0.61    0.15
   0  -9   5    0.70    0.17
  -1   9  -5    0.86    0.17
   1  -9   5    0.88    0.18
  -2   9  -5    1.16    0.20
   2  -9   5    1.61    0.24
  -3   9  -5   10.12    0.56
   5   8  -5    2.64    0.32
  -5  -8   5    3.20    0.38
   4   8  -5    4.31    0.34
   3   8  -5    0.96    0.19
  -3  -8   5    1.11    0.20
   2   8  -5    4.61    0.33
  -2  -8   5    4.27    0.33
   1   8  -5    3.31    0.31
  -1  -8   5    2.71    0.29
   0   8  -5   15.63    0.65
   0  -8   5   15.44    0.67
  -1   8  -5    4.25    0.29
  -1   8  -5    4.72    0.31
   1  -8   5    4.70    0.32
  -2   8  -5   15.93    0.67
   2  -8   5   14.94    0.66
  -3   8  -5    2.20    0.28
  -4   8  -5    6.46    0.44
   4  -8   5    5.79    0.41
   5   7  -5    4.14    0.39
   4   7  -5    0.17    0.10
  -4  -7   5    0.03    0.09
   3   7  -5    2.74    0.29
  -3  -7   5    2.47    0.28
   2   7  -5   50.74    1.65
  -2  -7   5   51.68    1.70
   1   7  -5   17.88    0.71
  -1  -7   5   17.13    0.72
   0   7  -5   35.54    1.22
   0  -7   5   38.65    1.27
  -1   7  -5    3.98    0.28
  -1   7  -5    4.64    0.28
   1  -7   5    4.78    0.30
   1  -7   5    4.40    0.27
  -2   7  -5   12.14    0.55
  -2   7  -5   12.01    0.52
   2  -7   5   11.84    0.54
   2  -7   5   13.29    0.56
  -3   7  -5    5.20    0.35
   3  -7   5    5.16    0.34
  -4   7  -5    5.69    0.39
   4  -7   5    5.10    0.37
  -5   7  -5    1.13    0.23
   5  -7   5    0.79    0.19
  -6  -6   5    4.21    0.41
   5   6  -5    4.53    0.33
  -5  -6   5    4.61    0.36
   4   6  -5   14.06    0.60
  -4  -6   5   10.65    0.59
   3   6  -5   21.78    0.82
  -3  -6   5   20.66    0.84
   2   6  -5    7.98    0.42
  -2  -6   5    8.85    0.45
   1   6  -5   14.30    0.59
  -1  -6   5   14.20    0.54
  -1  -6   5   14.83    0.61
   0   6  -5   18.45    0.69
   0   6  -5   18.99    0.64
   0  -6   5   18.31    0.66
   0  -6   5   18.13    0.70
  -1   6  -5   44.31    1.38
  -1   6  -5   43.00    1.37
   1  -6   5   44.01    1.40
   1  -6   5   42.95    1.40
  -2   6  -5   22.91    0.86
  -2   6  -5   23.61    0.83
   2  -6   5   24.64    0.88
   2  -6   5   24.41    0.85
  -3   6  -5    9.58    0.47
   3  -6   5    8.28    0.45
  -4   6  -5    5.45    0.37
   4  -6   5    5.59    0.38
  -5   6  -5   23.68    1.01
   5  -6   5   25.15    1.03
  -6  -5   5   -0.04    0.08
   5   5  -5   19.49    0.76
  -5  -5   5   16.75    0.78
   4   5  -5   15.10    0.63
  -4  -5   5   14.71    0.60
   3   5  -5    1.44    0.19
  -3  -5   5    1.75    0.18
   2   5  -5   15.83    0.63
  -2  -5   5   15.21    0.64
  -2  -5   5   16.21    0.59
   1   5  -5    2.44    0.19
  -1  -5   5    2.70    0.21
  -1  -5   5    2.61    0.18
   0   5  -5   34.50    1.02
   0   5  -5   32.06    1.08
   0  -5   5   32.94    1.07
   0  -5   5   33.47    1.09
  -1   5  -5    7.19    0.34
  -1   5  -5    6.73    0.32
   1  -5   5    7.24    0.35
   1  -5   5    6.49    0.33
  -2   5  -5   32.90    1.08
  -2   5  -5   31.71    1.04
   2  -5   5   33.22    1.06
   2  -5   5   31.64    1.10
  -3   5  -5   10.04    0.47
   3  -5   5    9.83    0.48
  -4   5  -5    4.75    0.33
   4  -5   5    4.76    0.34
  -5   5  -5   16.91    0.79
   5  -5   5   18.10    0.80
   6   4  -5    9.18    0.53
  -6  -4   5    8.82    0.48
   5   4  -5    2.18    0.24
  -5  -4   5    1.44    0.23
  -5  -4   5    1.87    0.22
   4   4  -5   24.79    0.89
  -4  -4   5   25.20    0.90
  -4  -4   5   25.29    0.95
   3   4  -5   29.75    1.00
  -3  -4   5   29.21    0.99
  -3  -4   5   29.82    1.06
   2   4  -5    9.90    0.44
  -2  -4   5   10.08    0.46
  -2  -4   5   10.22    0.42
   1   4  -5    5.95    0.31
  -1  -4   5    6.72    0.33
  -1  -4   5    6.50    0.30
   0   4  -5    5.70    0.23
   0   4  -5    5.49    0.29
   0  -4   5    6.02    0.29
   0  -4   5    5.52    0.28
  -1   4  -5   15.17    0.56
  -1   4  -5   15.42    0.53
   1  -4   5   13.86    0.56
   1  -4   5   14.67    0.54
  -2   4  -5    5.50    0.29
  -2   4  -5    5.53    0.29
   2  -4   5    5.78    0.27
   2  -4   5    6.43    0.33
  -3   4  -5   20.72    0.71
  -3   4  -5   19.94    0.76
   3  -4   5   20.75    0.79
  -4   4  -5   11.64    0.55
   4  -4   5   10.90    0.54
  -5   4  -5    0.62    0.16
   5  -4   5    0.59    0.16
  -6   4  -5   -0.08    0.09
   6  -4   5   -0.02    0.10
   6   3  -5    0.95    0.20
  -6  -3   5    0.70    0.16
   5   3  -5    1.34    0.21
  -5  -3   5    1.62    0.24
  -5  -3   5    1.43    0.19
   4   3  -5    6.62    0.35
  -4  -3   5    6.89    0.40
  -4  -3   5    6.84    0.36
   3   3  -5    8.06    0.38
  -3  -3   5    8.27    0.41
  -3  -3   5    8.82    0.39
   2   3  -5    8.86    0.38
  -2  -3   5    8.05    0.36
   1   3  -5   15.93    0.58
  -1  -3   5   16.79    0.60
  -1  -3   5   15.89    0.58
   0   3  -5    1.97    0.10
   0   3  -5    2.12    0.16
   0  -3   5    1.62    0.13
   0  -3   5    1.69    0.16
  -1   3  -5    0.48    0.08
  -1   3  -5    0.51    0.10
   1  -3   5    0.41    0.08
   1  -3   5    0.34    0.08
  -2   3  -5   47.89    1.48
  -2   3  -5   48.32    1.45
   2  -3   5   48.42    1.43
   2  -3   5   48.89    1.53
  -3   3  -5   13.32    0.51
  -3   3  -5   13.42    0.55
   3  -3   5   13.40    0.57
  -4   3  -5   31.21    1.11
   4  -3   5   31.35    1.12
  -5   3  -5    0.37    0.12
   5  -3   5    0.09    0.09
  -6   3  -5    1.40    0.24
   6  -3   5    1.34    0.23
   6   2  -5    0.83    0.19
  -6  -2   5    1.05    0.19
   5   2  -5    7.65    0.44
  -5  -2   5    7.33    0.41
   4   2  -5    4.46    0.26
  -4  -2   5    4.19    0.30
  -4  -2   5    4.76    0.29
   3   2  -5   10.04    0.41
  -3  -2   5    9.81    0.44
  -3  -2   5   10.28    0.46
   2   2  -5   46.97    1.40
  -2  -2   5   46.38    1.47
  -2  -2   5   47.69    1.46
   1   2  -5   25.81    0.84
  -1  -2   5   26.55    0.88
  -1  -2   5   26.72    0.87
   0   2  -5   35.72    0.99
   0   2  -5   33.68    1.06
   0  -2   5   33.10    1.08
   0  -2   5   33.97    1.05
  -1   2  -5   13.42    0.46
  -1   2  -5   13.10    0.49
   1  -2   5   13.52    0.46
   1  -2   5   13.98    0.52
  -2   2  -5   11.95    0.46
  -2   2  -5   12.11    0.46
   2  -2   5   11.75    0.49
   2  -2   5   12.16    0.40
  -3   2  -5    1.59    0.16
  -3   2  -5    1.34    0.16
   3  -2   5    1.18    0.16
  -4   2  -5   -0.01    0.06
  -4   2  -5    0.02    0.06
   4  -2   5    0.04    0.07
  -5   2  -5   12.70    0.59
   5  -2   5   11.35    0.58
  -6   2  -5    3.37    0.36
   6  -2   5    2.97    0.34
   6   1  -5    2.50    0.31
  -6  -1   5    2.45    0.29
   5   1  -5   24.81    0.96
  -5  -1   5   24.87    0.94
   4   1  -5    2.44    0.25
  -4  -1   5    2.31    0.23
   3   1  -5    8.59    0.36
   3   1  -5    9.17    0.43
  -3  -1   5    9.42    0.42
  -3  -1   5    8.29    0.42
   2   1  -5    6.94    0.30
  -2  -1   5    7.29    0.22
  -2  -1   5    6.32    0.32
  -2  -1   5    6.35    0.32
   1   1  -5   58.23    1.68
  -1  -1   5   58.27    1.75
  -1  -1   5   58.28    1.73
   0   1  -5  148.63    3.90
   0   1  -5  141.16    3.88
   0  -1   5  140.88    3.95
   0  -1   5  132.51    4.01
  -1   1  -5  125.46    3.46
  -1   1  -5  122.60    3.51
   1  -1   5  126.79    3.60
  -2   1  -5   56.18    1.77
  -2   1  -5   58.87    1.74
   2  -1   5   63.49    1.68
   2  -1   5   59.82    1.82
  -3   1  -5   55.93    1.61
  -3   1  -5   51.16    1.65
   3  -1   5   54.97    1.70
  -4   1  -5    1.57    0.17
  -4   1  -5    1.13    0.16
   4  -1   5    1.28    0.18
  -5   1  -5   11.65    0.56
   5  -1   5   11.30    0.56
  -6   1  -5    0.14    0.11
   6  -1   5    0.32    0.14
   6   0  -5   21.41    0.89
  -6   0   5   19.91    0.87
   5   0  -5   10.25    0.52
  -5   0   5    9.88    0.50
   4   0  -5   18.57    0.74
  -4   0   5   18.81    0.73
   3   0  -5    5.42    0.31
   3   0  -5    5.16    0.24
  -3   0   5    5.00    0.29
   2   0  -5   14.48    0.57
   2   0  -5   15.17    0.52
  -2   0   5   15.86    0.48
  -2   0   5   14.85    0.57
   1   0  -5   32.05    1.01
   1   0  -5   32.40    0.97
  -1   0   5   30.87    1.02
  -1   0   5   32.36    0.91
   0   0  -5  115.14    3.24
   0   0  -5  116.18    3.19
   0   0   5  115.57    3.21
   0   0   5  114.65    3.25
   0   0   5  114.35    3.31
  -1   0  -5   39.94    1.19
  -1   0  -5   40.75    1.15
  -1   0  -5   38.54    1.19
   1   0   5   40.36    1.24
  -2   0  -5   23.79    0.77
  -2   0  -5   23.37    0.78
   2   0   5   23.23    0.80
  -3   0  -5   43.98    1.34
  -3   0  -5   43.54    1.39
   3   0   5   44.46    1.41
  -4   0  -5   23.47    0.81
  -4   0  -5   24.66    0.88
   4   0   5   23.62    0.88
  -5   0  -5   26.28    0.90
  -5   0  -5   24.58    0.98
   5   0   5   27.69    1.00
  -6   0  -5    5.49    0.40
   6   0   5    6.19    0.41
   7   0   5    0.09    0.13
   6  -1  -5    1.19    0.22
  -6   1   5    0.75    0.17
   5  -1  -5    8.57    0.47
  -5   1   5    8.26    0.46
   4  -1  -5   10.34    0.50
  -4   1   5   10.25    0.48
   3  -1  -5    6.55    0.35
  -3   1   5    6.65    0.29
  -3   1   5    6.57    0.34
   2  -1  -5    0.33    0.09
   2  -1  -5    0.38    0.07
  -2   1   5    0.42    0.06
  -2   1   5    0.39    0.09
   1  -1  -5    5.12    0.25
   1  -1  -5    5.40    0.24
  -1   1   5    5.22    0.20
  -1   1   5    5.44    0.26
   0  -1  -5   54.83    1.65
   0  -1  -5   56.66    1.67
   0   1   5   54.99    1.72
   0   1   5   63.42    1.66
  -1  -1  -5  167.66    4.67
  -1  -1  -5  177.42    4.72
   1   1   5  163.50    4.84
   1   1   5  174.44    4.78
  -2  -1  -5   62.82    1.82
  -2  -1  -5   62.55    1.86
   2   1   5   62.83    1.89
  -3  -1  -5   15.24    0.56
  -3  -1  -5   14.98    0.59
   3   1   5   15.45    0.59
  -4  -1  -5    2.69    0.22
  -4  -1  -5    3.03    0.21
   4   1   5    2.72    0.21
  -5  -1  -5    4.81    0.33
  -5  -1  -5    5.00    0.30
   5   1   5    5.16    0.33
  -6  -1  -5    5.54    0.39
   6   1   5    6.11    0.40
  -7  -1  -5    0.84    0.19
   7   1   5    0.77    0.19
   6  -2  -5    2.43    0.30
  -6   2   5    2.49    0.30
   5  -2  -5    4.61    0.33
  -5   2   5    4.53    0.33
   4  -2  -5   11.34    0.53
  -4   2   5   11.76    0.54
  -4   2   5   11.56    0.48
   3  -2  -5    5.64    0.31
  -3   2   5    5.54    0.31
  -3   2   5    4.82    0.26
   2  -2  -5    4.71    0.26
   2  -2  -5    4.68    0.21
  -2   2   5    4.57    0.22
  -2   2   5    4.90    0.26
   1  -2  -5   14.32    0.52
   1  -2  -5   13.81    0.48
  -1   2   5   13.93    0.48
  -1   2   5   15.44    0.54
   0  -2  -5   51.29    1.51
   0  -2  -5   52.21    1.49
   0   2   5   50.16    1.55
   0   2   5   51.89    1.51
  -1  -2  -5   59.50    1.73
  -1  -2  -5   61.76    1.71
   1   2   5   60.15    1.78
   1   2   5   58.27    1.76
  -2  -2  -5   33.68    0.92
  -2  -2  -5   31.70    1.02
   2   2   5   32.68    1.04
   2   2   5   31.00    1.04
  -3  -2  -5   21.45    0.78
  -3  -2  -5   22.98    0.77
   3   2   5   21.43    0.77
  -4  -2  -5   10.90    0.50
  -4  -2  -5   11.20    0.48
   4   2   5   10.82    0.48
  -5  -2  -5    0.30    0.11
  -5  -2  -5    0.33    0.09
   5   2   5    0.48    0.12
  -6  -2  -5    8.79    0.44
  -6  -2  -5    7.57    0.47
   6   2   5    7.83    0.45
  -7  -2  -5    5.07    0.41
   7   2   5    5.38    0.39
   6  -3  -5    0.04    0.10
  -6   3   5    0.10    0.11
   5  -3  -5    5.54    0.37
  -5   3   5    5.02    0.35
   4  -3  -5    6.25    0.38
  -4   3   5    6.90    0.35
  -4   3   5    6.50    0.37
   3  -3  -5   15.11    0.62
  -3   3   5   15.47    0.62
  -3   3   5   15.02    0.57
   2  -3  -5   24.28    0.84
  -2   3   5   22.81    0.78
  -2   3   5   24.45    0.83
   1  -3  -5    4.19    0.20
   1  -3  -5    4.61    0.24
  -1   3   5    4.00    0.21
  -1   3   5    4.66    0.24
   0  -3  -5    8.16    0.32
   0  -3  -5    8.04    0.33
   0   3   5    7.33    0.32
   0   3   5    8.22    0.33
  -1  -3  -5   48.07    1.44
  -1  -3  -5   50.34    1.46
   1   3   5   49.12    1.49
   1   3   5   50.24    1.49
  -2  -3  -5   10.26    0.33
  -2  -3  -5    9.15    0.40
   2   3   5   10.01    0.39
   2   3   5    9.27    0.41
  -3  -3  -5   38.47    1.21
   3   3   5   39.72    1.22
   3   3   5   36.48    1.25
  -4  -3  -5    0.21    0.09
  -4  -3  -5    0.18    0.09
   4   3   5    0.25    0.09
  -5  -3  -5    0.16    0.09
  -5  -3  -5    0.08    0.08
   5   3   5    0.22    0.09
  -6  -3  -5    1.32    0.20
  -6  -3  -5    1.72    0.25
   6   3   5    1.56    0.22
  -7  -3  -5    1.00    0.20
   6  -4  -5    0.38    0.15
  -6   4   5    0.28    0.14
   5  -4  -5    0.23    0.11
  -5   4   5    0.17    0.10
   4  -4  -5    9.92    0.51
  -4   4   5   10.69    0.49
  -4   4   5   10.59    0.51
   3  -4  -5    0.85    0.15
  -3   4   5    1.01    0.14
  -3   4   5    0.67    0.13
   2  -4  -5    0.14    0.07
  -2   4   5    0.14    0.06
  -2   4   5    0.07    0.06
   1  -4  -5   32.60    0.93
   1  -4  -5   29.90    1.01
  -1   4   5   30.23    0.99
  -1   4   5   30.76    1.00
   0  -4  -5    3.82    0.21
   0  -4  -5    4.08    0.21
   0   4   5    3.49    0.21
   0   4   5    3.81    0.20
  -1  -4  -5   16.72    0.57
  -1  -4  -5   17.14    0.61
   1   4   5   16.93    0.62
   1   4   5   17.87    0.59
  -2  -4  -5   14.87    0.56
  -2  -4  -5   15.55    0.50
   2   4   5   14.51    0.58
   2   4   5   14.67    0.53
  -3  -4  -5   11.29    0.50
   3   4   5   11.95    0.53
   3   4   5   13.58    0.49
  -4  -4  -5    0.19    0.08
   4   4   5    0.10    0.08
   4   4   5    0.06    0.07
  -5  -4  -5    2.62    0.26
   5   4   5    3.09    0.32
  -6  -4  -5    1.24    0.21
  -6  -4  -5    1.24    0.19
   6   4   5    0.91    0.18
   5  -5  -5    1.28    0.22
  -5   5   5    1.42    0.22
  -5   5   5    1.70    0.24
   4  -5  -5    2.90    0.30
  -4   5   5    2.62    0.26
  -4   5   5    2.50    0.27
   3  -5  -5   27.01    0.99
  -3   5   5   27.37    0.96
  -3   5   5   26.63    0.96
   2  -5  -5    5.06    0.30
  -2   5   5    5.08    0.28
  -2   5   5    5.25    0.29
   1  -5  -5    1.87    0.19
   1  -5  -5    1.93    0.13
  -1   5   5    1.86    0.17
  -1   5   5    1.83    0.18
   0  -5  -5   15.22    0.54
   0  -5  -5   15.23    0.57
   0   5   5   15.76    0.59
   0   5   5   16.06    0.55
  -1  -5  -5    8.25    0.35
  -1  -5  -5    8.42    0.36
   1   5   5    8.43    0.33
   1   5   5    8.22    0.38
  -2  -5  -5   23.58    0.77
  -2  -5  -5   22.70    0.81
   2   5   5   24.92    0.78
   2   5   5   24.06    0.85
  -3  -5  -5   24.08    0.86
   3   5   5   23.65    0.88
  -4  -5  -5   11.36    0.53
   4   5   5   12.13    0.57
  -5  -5  -5    1.34    0.21
   5   5   5    1.41    0.22
  -6  -5  -5    1.71    0.24
   6   5   5    1.85    0.26
   5  -6  -5    5.17    0.39
  -5   6   5    5.76    0.40
  -5   6   5    5.66    0.39
   4  -6  -5    1.98    0.25
  -4   6   5    1.55    0.22
  -4   6   5    1.51    0.22
   3  -6  -5    0.00    0.08
  -3   6   5    0.08    0.09
  -3   6   5    0.02    0.07
   2  -6  -5   29.78    1.04
  -2   6   5   28.40    1.01
  -2   6   5   28.93    0.98
   1  -6  -5   56.81    1.74
  -1   6   5   56.18    1.68
  -1   6   5   53.13    1.72
   0  -6  -5    8.29    0.38
   0  -6  -5    8.60    0.35
   0   6   5    7.29    0.38
   0   6   5    7.80    0.33
  -1  -6  -5   30.08    0.97
  -1  -6  -5   30.27    0.98
   1   6   5   29.20    1.02
  -2  -6  -5   72.11    2.07
  -2  -6  -5   69.53    2.08
   2   6   5   69.04    2.16
  -3  -6  -5    5.44    0.32
   3   6   5    5.52    0.34
  -4  -6  -5   28.66    1.03
   4   6   5   29.10    1.08
  -5  -6  -5    2.90    0.29
   5   6   5    2.65    0.31
  -6  -6  -5    0.55    0.16
   6   6   5    0.77    0.19
   4  -7  -5    2.50    0.30
  -4   7   5    1.59    0.23
  -4   7   5    2.48    0.28
   3  -7  -5    1.84    0.25
  -3   7   5    2.40    0.25
  -3   7   5    1.71    0.23
   2  -7  -5    3.79    0.28
  -2   7   5    3.82    0.28
   1  -7  -5   26.80    0.99
  -1   7   5   28.40    1.00
   0  -7  -5    8.01    0.36
   0  -7  -5    9.41    0.43
   0   7   5    9.04    0.43
  -1  -7  -5   12.32    0.50
  -1  -7  -5   11.99    0.49
   1   7   5   10.98    0.52
  -2  -7  -5   69.76    2.07
  -2  -7  -5   69.34    2.07
   2   7   5   68.29    2.15
  -3  -7  -5   26.24    0.95
   3   7   5   26.43    0.99
  -4  -7  -5    5.77    0.36
   4   7   5    5.81    0.38
  -5  -7  -5    0.40    0.13
   5   7   5    0.16    0.11
  -6  -7  -5    3.25    0.35
   6   7   5    3.68    0.38
   4  -8  -5    6.42    0.44
  -4   8   5    6.14    0.42
   3  -8  -5    0.00    0.10
  -3   8   5    0.40    0.15
   2  -8  -5    0.36    0.11
  -2   8   5    0.40    0.13
   1  -8  -5    3.58    0.27
  -1   8   5    3.77    0.29
   0  -8  -5    9.58    0.46
   0   8   5    9.20    0.47
  -1  -8  -5   40.00    1.33
  -1  -8  -5   41.75    1.29
   1   8   5   39.88    1.37
  -2  -8  -5    9.08    0.42
  -2  -8  -5    9.00    0.44
   2   8   5    8.27    0.45
  -3  -8  -5   15.13    0.64
   3   8   5   14.15    0.67
  -4  -8  -5    0.18    0.10
   4   8   5    0.41    0.13
  -5  -8  -5    0.52    0.15
   5   8   5    0.96    0.20
   3  -9  -5    8.20    0.51
  -3   9   5    8.83    0.52
   2  -9  -5    0.74    0.17
  -2   9   5    0.78    0.17
   1  -9  -5    6.44    0.41
  -1   9   5    7.00    0.42
   0  -9  -5    1.79    0.23
   0   9   5    1.48    0.21
  -1  -9  -5    1.13    0.18
  -1  -9  -5    1.77    0.20
   1   9   5    1.32    0.20
  -2  -9  -5    6.54    0.36
  -2  -9  -5    6.50    0.38
   2   9   5    6.27    0.40
  -3  -9  -5   11.17    0.55
   3   9   5   11.33    0.58
  -4  -9  -5    7.22    0.44
   4   9   5    6.46    0.44
  -5  -9  -5    0.74    0.18
   5   9   5    1.13    0.22
   2 -10  -5    5.46    0.41
  -2  10   5    5.52    0.40
   1 -10  -5    1.56    0.24
  -1  10   5    1.10    0.21
   0 -10  -5    3.48    0.34
   0  10   5    3.18    0.33
  -1 -10  -5    6.33    0.39
   1  10   5    6.58    0.41
  -2 -10  -5    1.29    0.20
  -2 -10  -5    0.91    0.18
   2  10   5    0.92    0.19
  -3 -10  -5    0.29    0.12
   3  10   5    0.24    0.11
  -4 -10  -5    1.98    0.28
   4  10   5    1.60    0.26
   1 -11  -5    0.37    0.15
  -1  11   5    0.52    0.16
   0 -11  -5    3.49    0.35
   0  11   5    3.01    0.34
  -1 -11  -5    1.54    0.23
   1  11   5    1.73    0.25
  -2 -11  -5    8.12    0.46
  -2 -11  -5    7.88    0.46
   2  11   5    8.16    0.50
  -3 -11  -5    1.88    0.27
   3  11   5    1.76    0.27
   1  11  -6    1.37    0.25
  -1 -11   6    0.98    0.22
   0  11  -6    0.28    0.14
   0 -11   6    0.35    0.15
   3  10  -6    1.50    0.26
  -3 -10   6    1.41    0.26
   2  10  -6    2.60    0.33
  -2 -10   6    2.98    0.36
   1  10  -6    2.83    0.32
  -1 -10   6    1.79    0.27
   0  10  -6    1.03    0.21
   0 -10   6    1.31    0.24
   1 -10   6    5.42    0.40
   4   9  -6    1.91    0.30
   3   9  -6    6.36    0.45
  -3  -9   6    7.70    0.50
   2   9  -6    4.00    0.38
  -2  -9   6    3.91    0.39
   1   9  -6    1.57    0.24
  -1  -9   6    1.89    0.26
   0   9  -6   30.49    1.11
   0  -9   6   29.04    1.12
  -1   9  -6    2.41    0.27
   1  -9   6    2.55    0.30
   5   8  -6    0.40    0.16
   4   8  -6    2.38    0.31
   3   8  -6   14.65    0.71
  -3  -8   6   15.44    0.73
   2   8  -6    2.13    0.26
  -2  -8   6    2.18    0.28
   1   8  -6    3.06    0.31
  -1  -8   6    3.23    0.33
   0   8  -6    0.92    0.17
   0  -8   6    0.91    0.18
  -1   8  -6   10.61    0.51
   1  -8   6    9.65    0.51
  -3   8  -6    8.11    0.47
  -4   8  -6    2.41    0.32
   4  -8   6    2.20    0.30
   5   7  -6    3.62    0.37
  -5  -7   6    4.11    0.41
   4   7  -6    4.54    0.35
   3   7  -6    9.17    0.50
  -3  -7   6    9.02    0.52
   2   7  -6    4.13    0.30
  -2  -7   6    3.80    0.30
   1   7  -6    3.34    0.26
  -1  -7   6    3.11    0.30
   0   7  -6    1.42    0.20
   0  -7   6    1.55    0.21
  -1   7  -6   10.80    0.50
   1  -7   6   10.47    0.50
   1  -7   6   10.66    0.48
  -2   7  -6    7.26    0.39
  -2   7  -6    7.04    0.39
   2  -7   6    6.58    0.39
  -3   7  -6   11.91    0.57
   3  -7   6   11.08    0.57
  -4   7  -6   12.06    0.62
   4  -7   6   11.66    0.61
   5   6  -6   12.56    0.62
  -5  -6   6   12.59    0.65
   4   6  -6    5.28    0.36
  -4  -6   6    5.60    0.39
   3   6  -6    8.05    0.45
   2   6  -6    7.21    0.42
  -2  -6   6    9.40    0.48
  -2  -6   6    9.37    0.41
   1   6  -6   17.82    0.70
  -1  -6   6   17.47    0.66
  -1  -6   6   18.40    0.72
   0   6  -6   19.70    0.76
   0  -6   6   20.27    0.77
   0  -6   6   20.38    0.74
  -1   6  -6    9.57    0.46
   1  -6   6    9.44    0.45
   1  -6   6   10.24    0.46
  -2   6  -6    8.15    0.41
  -2   6  -6    8.19    0.40
   2  -6   6    7.68    0.41
  -3   6  -6    2.51    0.27
   3  -6   6    1.99    0.25
  -4   6  -6    1.54    0.24
   4  -6   6    1.07    0.20
  -5   6  -6   16.66    0.80
   5  -6   6   17.07    0.81
  -6  -5   6    5.52    0.42
   5   5  -6   21.33    0.85
  -5  -5   6   21.08    0.90
   4   5  -6    6.39    0.38
  -4  -5   6    5.92    0.39
  -4  -5   6    6.18    0.35
   3   5  -6    3.06    0.29
  -3  -5   6    2.30    0.28
  -3  -5   6    3.59    0.24
   2   5  -6    1.77    0.21
  -2  -5   6    1.55    0.21
  -2  -5   6    1.84    0.19
   1   5  -6   29.01    1.00
  -1  -5   6   29.88    1.02
  -1  -5   6   28.82    0.98
   0   5  -6   93.09    2.72
   0  -5   6   94.74    2.77
   0  -5   6   93.54    2.78
  -1   5  -6    9.72    0.45
  -1   5  -6   10.23    0.41
   1  -5   6   10.20    0.43
   1  -5   6    9.36    0.44
  -2   5  -6   20.28    0.75
  -2   5  -6   20.68    0.75
   2  -5   6   20.41    0.78
  -3   5  -6   24.23    0.90
  -3   5  -6   24.93    0.86
   3  -5   6   24.39    0.93
  -4   5  -6    8.93    0.48
   4  -5   6    8.70    0.49
  -5   5  -6    8.91    0.52
   5  -5   6    8.79    0.53
   6   4  -6    1.85    0.27
  -6  -4   6    1.67    0.25
  -5  -4   6    3.96    0.30
  -5  -4   6    4.04    0.33
   4   4  -6    4.72    0.31
  -4  -4   6    4.72    0.31
  -4  -4   6    5.30    0.35
   3   4  -6   15.01    0.62
  -3  -4   6   15.06    0.66
  -3  -4   6   16.44    0.63
   2   4  -6   11.60    0.50
  -2  -4   6   11.58    0.49
   1   4  -6    5.58    0.31
  -1  -4   6    5.62    0.30
  -1  -4   6    5.91    0.31
   0   4  -6   64.91    1.92
   0  -4   6   64.71    1.94
   0  -4   6   63.93    1.96
  -1   4  -6    0.09    0.07
  -1   4  -6    0.07    0.05
   1  -4   6    0.07    0.06
   1  -4   6    0.24    0.08
  -2   4  -6   13.39    0.55
  -2   4  -6   14.29    0.54
   2  -4   6   14.13    0.59
  -3   4  -6   33.30    1.14
  -3   4  -6   33.84    1.10
   3  -4   6   33.52    1.18
  -4   4  -6    3.62    0.33
   4  -4   6    2.29    0.27
  -5   4  -6    2.15    0.27
   5  -4   6    2.16    0.27
  -6   4  -6    2.12    0.30
   6  -4   6    1.68    0.27
   6   3  -6    8.04    0.50
  -6  -3   6    8.13    0.48
   5   3  -6    2.57    0.30
  -5  -3   6    2.99    0.29
   4   3  -6    1.90    0.21
  -4  -3   6    1.83    0.21
  -4  -3   6    2.56    0.28
   3   3  -6   16.91    0.64
  -3  -3   6   16.95    0.69
  -3  -3   6   16.69    0.66
   2   3  -6   11.91    0.50
  -2  -3   6   12.22    0.51
  -2  -3   6   12.68    0.53
   1   3  -6    2.35    0.18
  -1  -3   6    2.56    0.19
  -1  -3   6    2.86    0.20
   0   3  -6   21.09    0.74
   0  -3   6   22.02    0.73
   0  -3   6   19.77    0.74
  -1   3  -6   12.33    0.44
  -1   3  -6   12.06    0.49
   1  -3   6   12.11    0.45
   1  -3   6   12.37    0.51
  -2   3  -6   18.83    0.69
  -2   3  -6   19.32    0.68
   2  -3   6   19.51    0.73
  -3   3  -6    9.42    0.44
  -3   3  -6    9.92    0.43
   3  -3   6    9.37    0.47
  -4   3  -6   10.66    0.51
  -4   3  -6   10.49    0.45
   4  -3   6    9.80    0.51
  -5   3  -6    5.33    0.36
   5  -3   6    4.40    0.35
  -6   3  -6    7.75    0.51
   6  -3   6    8.67    0.53
   6   2  -6    4.10    0.40
  -6  -2   6    3.49    0.35
   5   2  -6    9.00    0.50
  -5  -2   6    9.14    0.48
   4   2  -6    0.10    0.07
   4   2  -6    0.04    0.06
  -4  -2   6    0.12    0.08
  -4  -2   6    0.08    0.08
   3   2  -6   28.57    0.94
  -3  -2   6   28.38    0.99
  -3  -2   6   28.15    1.01
   2   2  -6   11.57    0.47
  -2  -2   6   11.59    0.49
  -2  -2   6   12.31    0.51
   1   2  -6    1.28    0.15
  -1  -2   6    1.34    0.16
  -1  -2   6    1.57    0.16
   0   2  -6   16.81    0.62
   0   2  -6   17.21    0.53
   0  -2   6   17.93    0.64
  -1   2  -6   39.05    1.17
  -1   2  -6   39.23    1.22
   1  -2   6   39.37    1.26
   1  -2   6   38.70    1.17
  -2   2  -6    5.46    0.27
  -2   2  -6    5.60    0.29
   2  -2   6    5.84    0.32
  -3   2  -6    3.44    0.22
  -3   2  -6    2.95    0.22
   3  -2   6    3.11    0.24
  -4   2  -6    3.23    0.22
  -4   2  -6    3.11    0.25
   4  -2   6    3.13    0.26
  -5   2  -6    5.95    0.38
   5  -2   6    5.35    0.38
  -6   2  -6    2.69    0.32
   6  -2   6    3.31    0.36
   6   1  -6    1.93    0.28
  -6  -1   6    1.69    0.25
   5   1  -6    1.24    0.21
  -5  -1   6    1.26    0.20
   4   1  -6    6.62    0.39
  -4  -1   6    6.53    0.37
   3   1  -6    4.98    0.26
   3   1  -6    4.77    0.30
  -3  -1   6    4.96    0.29
   2   1  -6    0.57    0.10
  -2  -1   6    0.51    0.10
  -2  -1   6    0.88    0.14
   1   1  -6   24.73    0.82
  -1  -1   6   25.46    0.86
  -1  -1   6   24.51    0.83
   0   1  -6   20.30    0.70
   0  -1   6   21.74    0.62
   0  -1   6   21.67    0.69
   0  -1   6   18.16    0.71
  -1   1  -6   44.50    1.34
  -1   1  -6   43.54    1.31
   1  -1   6   44.97    1.40
   1  -1   6   43.43    1.29
  -2   1  -6   12.38    0.47
  -2   1  -6   12.40    0.48
   2  -1   6   11.63    0.51
  -3   1  -6   67.14    1.99
  -3   1  -6   63.59    1.92
   3  -1   6   64.68    2.02
  -4   1  -6   41.86    1.39
  -4   1  -6   40.30    1.30
   4  -1   6   42.62    1.41
  -5   1  -6    0.93    0.17
   5  -1   6    0.84    0.17
  -6   1  -6    0.18    0.10
   6  -1   6    0.14    0.11
   6   0  -6    3.35    0.36
  -6   0   6    3.65    0.36
   5   0  -6    9.62    0.52
  -5   0   6    9.33    0.50
   4   0  -6   13.73    0.61
  -4   0   6   13.07    0.59
   3   0  -6    2.00    0.15
   3   0  -6    2.03    0.22
  -3   0   6    2.28    0.23
   2   0  -6   19.40    0.72
   2   0  -6   20.16    0.67
  -2   0   6   19.91    0.73
   1   0  -6   30.40    0.99
   1   0  -6   29.86    0.95
  -1   0   6   31.85    0.88
  -1   0   6   29.67    1.01
   0   0  -6   80.14    2.32
   0   0  -6   82.71    2.35
   0   0   6   80.73    2.42
   0   0   6   82.72    2.30
  -1   0  -6   64.35    1.87
  -1   0  -6   62.93    1.88
  -1   0  -6   66.02    1.84
   1   0   6   64.79    1.96
  -2   0  -6    9.62    0.39
  -2   0  -6    8.32    0.38
   2   0   6    9.02    0.41
  -3   0  -6   81.21    2.33
  -3   0  -6   79.05    2.40
   3   0   6   80.95    2.44
  -4   0  -6    1.90    0.20
  -4   0  -6    1.95    0.22
   4   0   6    1.85    0.22
  -5   0  -6   16.83    0.74
  -5   0  -6   17.42    0.68
   5   0   6   17.22    0.74
  -6   0  -6    0.88    0.18
   6   0   6    0.42    0.15
   6  -1  -6   27.48    1.11
  -6   1   6   28.36    1.12
   5  -1  -6    2.02    0.26
  -5   1   6    2.62    0.29
   4  -1  -6    2.10    0.24
  -4   1   6    2.30    0.25
   3  -1  -6    2.14    0.23
  -3   1   6    1.83    0.21
   2  -1  -6   83.23    2.35
   2  -1  -6   84.01    2.49
  -2   1   6   82.15    2.50
  -2   1   6   84.96    2.38
   1  -1  -6   58.82    1.72
   1  -1  -6   57.39    1.65
  -1   1   6   55.67    1.63
  -1   1   6   56.28    1.75
   0  -1  -6  107.72    3.06
   0  -1  -6  108.10    3.11
   0   1   6  113.99    3.09
   0   1   6  108.50    3.18
  -1  -1  -6    6.37    0.31
  -1  -1  -6    7.18    0.26
   1   1   6    6.66    0.32
   1   1   6    6.71    0.29
  -2  -1  -6   42.45    1.32
  -2  -1  -6   42.92    1.31
   2   1   6   42.68    1.36
  -3  -1  -6    8.11    0.37
  -3  -1  -6    7.10    0.36
   3   1   6    7.35    0.37
  -4  -1  -6   40.80    1.31
  -4  -1  -6   41.37    1.38
   4   1   6   41.48    1.38
  -5  -1  -6   13.59    0.63
  -5  -1  -6   13.76    0.58
   5   1   6   13.39    0.62
  -6  -1  -6    0.16    0.10
   6   1   6    0.36    0.13
   6  -2  -6    8.02    0.50
  -6   2   6    7.33    0.48
   5  -2  -6    4.80    0.35
  -5   2   6    5.14    0.36
   4  -2  -6    7.56    0.42
  -4   2   6    7.04    0.40
   3  -2  -6    1.65    0.20
  -3   2   6    1.17    0.17
   2  -2  -6    6.60    0.35
   2  -2  -6    7.45    0.30
  -2   2   6    6.79    0.35
  -2   2   6    7.00    0.29
   1  -2  -6   78.98    2.20
   1  -2  -6   79.16    2.29
  -1   2   6   75.72    2.23
  -1   2   6   77.83    2.32
   0  -2  -6   29.19    0.92
   0  -2  -6   30.06    0.93
   0   2   6   29.85    0.91
   0   2   6   28.24    0.96
  -1  -2  -6    9.60    0.33
  -1  -2  -6    9.16    0.39
   1   2   6    9.56    0.40
   1   2   6    8.34    0.36
  -2  -2  -6   48.87    1.50
   2   2   6   50.48    1.55
   2   2   6   49.90    1.54
  -3  -2  -6   20.10    0.73
  -3  -2  -6   19.73    0.74
   3   2   6   19.91    0.73
  -4  -2  -6   10.61    0.51
  -4  -2  -6   11.24    0.50
   4   2   6   11.61    0.51
  -5  -2  -6   11.59    0.57
  -5  -2  -6   11.37    0.52
   5   2   6   12.04    0.56
  -6  -2  -6    8.53    0.45
  -6  -2  -6    8.37    0.50
   6   2   6    7.84    0.47
   7   2   6    2.98    0.34
   6  -3  -6    1.49    0.26
   5  -3  -6    0.94    0.19
  -5   3   6    1.16    0.21
   4  -3  -6   14.31    0.65
  -4   3   6   14.32    0.64
   3  -3  -6   13.35    0.58
  -3   3   6   12.85    0.51
  -3   3   6   13.05    0.57
   2  -3  -6    3.61    0.24
  -2   3   6    3.35    0.20
  -2   3   6    3.13    0.22
   1  -3  -6   23.57    0.82
   1  -3  -6   23.78    0.77
  -1   3   6   25.29    0.79
  -1   3   6   24.28    0.84
   0  -3  -6   42.09    1.25
   0  -3  -6   40.28    1.26
   0   3   6   41.60    1.30
   0   3   6   41.72    1.27
  -1  -3  -6   10.92    0.44
  -1  -3  -6   10.92    0.39
   1   3   6   11.02    0.44
   1   3   6   10.85    0.44
  -2  -3  -6    1.88    0.19
   2   3   6    1.79    0.19
   2   3   6    1.90    0.19
  -3  -3  -6   15.70    0.63
   3   3   6   16.35    0.66
   3   3   6   17.40    0.64
  -4  -3  -6   13.41    0.55
  -4  -3  -6   13.01    0.58
   4   3   6   11.74    0.53
  -5  -3  -6    4.50    0.30
  -5  -3  -6    4.08    0.31
   5   3   6    4.58    0.30
  -6  -3  -6    2.42    0.29
  -6  -3  -6    2.84    0.29
   6   3   6    3.84    0.30
   5  -4  -6    1.89    0.27
  -5   4   6    2.17    0.27
   4  -4  -6    4.82    0.34
  -4   4   6    4.81    0.32
   3  -4  -6   25.84    0.97
  -3   4   6   26.44    0.92
  -3   4   6   27.20    0.97
   2  -4  -6    2.63    0.21
  -2   4   6    2.42    0.18
  -2   4   6    2.38    0.20
   1  -4  -6   41.12    1.30
   1  -4  -6   41.75    1.21
  -1   4   6   40.41    1.27
  -1   4   6   39.38    1.29
   0  -4  -6    2.37    0.17
   0  -4  -6    2.44    0.17
   0   4   6    2.25    0.17
   0   4   6    2.30    0.17
  -1  -4  -6   18.71    0.67
  -1  -4  -6   18.89    0.63
   1   4   6   18.27    0.68
   1   4   6   19.46    0.67
  -2  -4  -6    3.30    0.23
   2   4   6    3.43    0.21
   2   4   6    3.49    0.23
  -3  -4  -6   38.11    1.27
   3   4   6   41.19    1.28
   3   4   6   39.41    1.32
  -4  -4  -6    9.54    0.46
   4   4   6    9.24    0.43
   4   4   6    8.70    0.47
  -5  -4  -6   24.97    0.93
   5   4   6   24.05    0.97
  -6  -4  -6    1.28    0.21
   6   4   6    0.92    0.20
   5  -5  -6    1.26    0.24
  -5   5   6    1.00    0.20
   4  -5  -6    0.13    0.10
  -4   5   6    0.15    0.09
  -4   5   6    0.04    0.08
   3  -5  -6    0.78    0.15
  -3   5   6    0.87    0.15
  -3   5   6    0.56    0.12
   2  -5  -6   55.62    1.74
  -2   5   6   53.99    1.71
  -2   5   6   54.43    1.70
   1  -5  -6   11.77    0.50
  -1   5   6   11.52    0.48
   0  -5  -6    5.48    0.28
   0  -5  -6    5.83    0.30
   0   5   6    5.96    0.29
   0   5   6    5.92    0.31
  -1  -5  -6    1.12    0.13
  -1  -5  -6    1.31    0.15
   1   5   6    1.29    0.16
   1   5   6    1.61    0.15
  -2  -5  -6   11.12    0.48
   2   5   6   11.19    0.49
   2   5   6   11.17    0.45
  -3  -5  -6    9.78    0.47
   3   5   6   10.88    0.50
  -4  -5  -6   44.41    1.47
   4   5   6   44.88    1.52
  -5  -5  -6    8.19    0.45
   5   5   6    7.55    0.46
  -6  -5  -6    2.93    0.31
   6   5   6    2.41    0.31
   5  -6  -6    3.06    0.35
  -5   6   6    4.06    0.38
   4  -6  -6    0.26    0.12
  -4   6   6    0.15    0.10
  -4   6   6    0.32    0.12
   3  -6  -6    7.42    0.43
  -3   6   6    8.13    0.42
  -3   6   6    7.87    0.42
   2  -6  -6   23.53    0.90
  -2   6   6   24.09    0.86
  -2   6   6   24.05    0.88
   1  -6  -6    8.83    0.43
  -1   6   6    8.57    0.39
  -1   6   6    8.53    0.42
   0  -6  -6   13.24    0.50
   0  -6  -6   13.99    0.55
   0   6   6   12.24    0.54
  -1  -6  -6   16.07    0.60
  -1  -6  -6   15.45    0.59
   1   6   6   15.54    0.63
  -2  -6  -6   22.42    0.76
  -2  -6  -6   22.85    0.82
   2   6   6   22.89    0.85
  -3  -6  -6   63.10    1.92
   3   6   6   61.08    1.98
  -4  -6  -6    1.57    0.21
   4   6   6    1.38    0.22
  -5  -6  -6    4.20    0.32
   5   6   6    4.06    0.39
  -6  -6  -6    0.60    0.15
   6   6   6    0.81    0.19
   4  -7  -6   20.65    0.90
  -4   7   6   20.35    0.85
  -4   7   6   20.68    0.86
   3  -7  -6   18.44    0.80
  -3   7   6   18.48    0.75
  -3   7   6   19.14    0.78
   2  -7  -6    3.12    0.30
  -2   7   6    2.88    0.28
   1  -7  -6   14.13    0.61
  -1   7   6   13.75    0.60
   0  -7  -6    6.81    0.37
   0  -7  -6    7.34    0.34
   0   7   6    6.71    0.38
  -1  -7  -6    6.23    0.33
  -1  -7  -6    6.09    0.33
   1   7   6    6.15    0.36
  -2  -7  -6   11.63    0.52
  -2  -7  -6   11.89    0.48
   2   7   6   12.23    0.56
  -3  -7  -6   11.97    0.56
   3   7   6   12.43    0.59
  -4  -7  -6    0.86    0.18
   4   7   6    1.04    0.18
  -5  -7  -6    0.12    0.09
   5   7   6    0.13    0.10
  -6  -7  -6    8.40    0.50
   6   7   6    6.58    0.48
  -4   8   6    1.56    0.25
   3  -8  -6   16.17    0.75
  -3   8   6   15.79    0.73
   2  -8  -6   19.01    0.82
  -2   8   6   19.69    0.81
   1  -8  -6    0.68    0.15
  -1   8   6    0.86    0.17
   0  -8  -6    3.59    0.27
   0   8   6    4.59    0.31
  -1  -8  -6    0.41    0.11
  -1  -8  -6    0.23    0.09
   1   8   6    0.20    0.09
  -2  -8  -6    5.59    0.34
   2   8   6    5.40    0.36
  -3  -8  -6    7.61    0.43
   3   8   6    7.89    0.46
  -4  -8  -6    9.99    0.53
   4   8   6    9.55    0.55
  -5  -8  -6    3.63    0.36
   5   8   6    2.94    0.34
   3  -9  -6    1.21    0.22
  -3   9   6    1.45    0.24
   2  -9  -6    3.87    0.38
  -2   9   6    4.26    0.34
   1  -9  -6    1.67    0.25
  -1   9   6    2.11    0.27
   0  -9  -6    0.20    0.11
   0   9   6    0.27    0.12
  -1  -9  -6    0.83    0.16
  -1  -9  -6    1.24    0.18
   1   9   6    1.14    0.19
  -2  -9  -6    2.15    0.25
   2   9   6    2.10    0.26
  -3  -9  -6    0.94    0.17
   3   9   6    0.83    0.18
  -4  -9  -6    2.15    0.28
   4   9   6    1.76    0.26
   2 -10  -6    0.00    0.09
  -2  10   6    0.23    0.13
   1 -10  -6    3.43    0.36
  -1  10   6    4.17    0.40
   0 -10  -6    2.58    0.29
   0  10   6    2.26    0.28
  -1 -10  -6   13.37    0.61
   1  10   6   13.25    0.65
  -2 -10  -6    1.84    0.24
   2  10   6    1.86    0.26
  -3 -10  -6   10.67    0.55
   3  10   6    9.49    0.56
  -4 -10  -6    1.32    0.23
   4  10   6    2.06    0.29
   0 -11  -6    0.53    0.16
   0  11   6    0.58    0.16
  -1 -11  -6    0.88    0.19
   1  11   6    0.22    0.11
  -2 -11  -6    2.22    0.27
   2  11   6    1.81    0.27
  -3 -11  -6    5.56    0.40
   2  10  -7    2.93    0.35
  -2 -10   7    3.02    0.37
   1  10  -7   16.18    0.77
  -1 -10   7   15.57    0.78
   0  10  -7    5.49    0.41
   0 -10   7    6.22    0.44
   1 -10   7    4.63    0.37
   3   9  -7    0.48    0.16
  -3  -9   7    0.43    0.15
   2   9  -7    0.01    0.09
  -2  -9   7    0.00    0.10
   1   9  -7    2.03    0.29
  -1  -9   7    1.87    0.27
   0   9  -7    4.22    0.39
   0  -9   7    3.64    0.37
  -1   9  -7    3.34    0.34
   1  -9   7    4.00    0.32
   4   8  -7    1.51    0.25
  -4  -8   7    1.18    0.24
   3   8  -7    1.13    0.21
  -3  -8   7    0.98    0.21
   2   8  -7    1.67    0.24
  -2  -8   7    1.56    0.24
   1   8  -7   16.59    0.74
  -1  -8   7   16.29    0.74
   0   8  -7    3.89    0.31
   0  -8   7    4.32    0.32
  -1   8  -7    5.27    0.36
   1  -8   7    5.36    0.36
   5   7  -7    0.40    0.16
  -5  -7   7    0.48    0.17
   4   7  -7   11.17    0.60
   3   7  -7    5.26    0.37
   2   7  -7   15.87    0.70
  -2  -7   7   16.31    0.73
   1   7  -7    0.79    0.17
  -1  -7   7    0.46    0.14
   0   7  -7   14.40    0.65
   0  -7   7   15.38    0.65
  -1   7  -7    3.89    0.29
   1  -7   7    3.45    0.27
   1  -7   7    3.76    0.28
  -2   7  -7    1.46    0.22
   2  -7   7    1.63    0.23
   3  -7   7    4.02    0.38
  -4   7  -7   19.00    0.84
   4  -7   7   18.96    0.86
   5   6  -7    5.60    0.40
  -5  -6   7    5.74    0.42
   4   6  -7    6.95    0.43
  -4  -6   7    7.29    0.46
   3   6  -7    3.44    0.33
  -3  -6   7    3.35    0.34
   2   6  -7   21.71    0.87
  -2  -6   7   23.53    0.83
   1   6  -7    9.31    0.47
  -1  -6   7    9.41    0.43
  -1  -6   7    8.60    0.46
   0   6  -7    1.15    0.18
   0  -6   7    1.34    0.19
   0  -6   7    1.34    0.18
  -1   6  -7    5.38    0.34
   1  -6   7    5.69    0.33
   1  -6   7    5.55    0.34
  -2   6  -7   10.95    0.51
   2  -6   7   10.77    0.53
  -3   6  -7    9.95    0.50
   3  -6   7    9.91    0.52
  -4   6  -7   29.55    1.11
   4  -6   7   27.97    1.13
  -5   6  -7    2.05    0.30
   5   5  -7   10.96    0.55
  -5  -5   7   10.48    0.60
   4   5  -7   11.00    0.54
  -4  -5   7   10.88    0.58
  -4  -5   7   11.66    0.54
   3   5  -7    0.56    0.13
  -3  -5   7    0.40    0.12
  -3  -5   7    0.49    0.14
   2   5  -7    7.19    0.40
  -2  -5   7    7.14    0.37
   1   5  -7   19.67    0.76
  -1  -5   7   19.59    0.74
  -1  -5   7   19.74    0.76
   0   5  -7    9.23    0.45
   0  -5   7    9.34    0.44
   0  -5   7    9.52    0.44
  -1   5  -7    4.86    0.31
   1  -5   7    4.71    0.30
   1  -5   7    4.64    0.27
  -2   5  -7   19.77    0.70
  -2   5  -7   18.13    0.72
   2  -5   7   17.11    0.74
  -3   5  -7   17.96    0.71
  -3   5  -7   18.51    0.73
   3  -5   7   17.07    0.75
  -4   5  -7   14.45    0.66
   4  -5   7   13.34    0.67
   5  -5   7    7.27    0.48
   6   4  -7   12.81    0.68
  -5  -4   7   23.70    0.93
  -5  -4   7   22.76    0.98
   4   4  -7    1.66    0.22
  -4  -4   7    1.21    0.19
  -4  -4   7    1.55    0.23
   3   4  -7   25.67    0.95
  -3  -4   7   25.91    1.00
  -3  -4   7   28.61    0.98
   2   4  -7    9.33    0.46
  -2  -4   7    9.85    0.45
  -2  -4   7   10.22    0.49
   1   4  -7   34.51    1.15
  -1  -4   7   34.01    1.15
   0   4  -7   32.47    1.10
   0  -4   7   31.88    1.08
   0  -4   7   33.72    1.11
  -1   4  -7    4.91    0.30
   1  -4   7    4.97    0.30
   1  -4   7    4.38    0.25
  -2   4  -7   22.85    0.80
   2  -4   7   23.22    0.88
  -3   4  -7    4.04    0.27
  -3   4  -7    3.75    0.26
   3  -4   7    3.33    0.27
  -4   4  -7   31.42    1.14
   4  -4   7   30.71    1.17
  -5   4  -7   13.15    0.64
   5  -4   7   11.53    0.63
   6   3  -7    2.28    0.31
  -6  -3   7    2.61    0.30
   5   3  -7    5.85    0.41
  -5  -3   7    6.75    0.41
   4   3  -7    9.84    0.47
  -4  -3   7    9.92    0.53
  -4  -3   7   10.58    0.51
   3   3  -7    7.13    0.38
  -3  -3   7    7.78    0.40
  -3  -3   7    7.71    0.42
   2   3  -7   26.96    0.93
  -2  -3   7   26.80    0.96
  -2  -3   7   27.29    0.95
   1   3  -7   22.00    0.80
  -1  -3   7   22.56    0.82
  -1  -3   7   22.91    0.82
   0   3  -7   37.24    1.20
   0  -3   7   36.83    1.22
  -1   3  -7    2.75    0.21
   1  -3   7    2.69    0.22
   1  -3   7    2.47    0.17
  -2   3  -7    2.49    0.18
  -2   3  -7    2.35    0.23
   2  -3   7    2.78    0.23
  -3   3  -7   12.47    0.54
  -3   3  -7   13.14    0.54
   3  -3   7   12.82    0.59
  -4   3  -7   15.07    0.64
  -4   3  -7   14.65    0.60
   4  -3   7   14.29    0.67
  -5   3  -7    0.97    0.19
   5  -3   7    1.04    0.20
  -6   3  -7    4.15    0.42
   6  -3   7    4.11    0.41
   6   2  -7    1.92    0.29
  -6  -2   7    1.50    0.24
   5   2  -7    8.23    0.49
  -5  -2   7    7.70    0.45
   4   2  -7    6.64    0.40
  -4  -2   7    6.47    0.39
   3   2  -7    1.73    0.20
  -3  -2   7    1.71    0.21
  -3  -2   7    1.89    0.23
   2   2  -7    6.26    0.33
  -2  -2   7    6.55    0.35
  -2  -2   7    6.86    0.36
   1   2  -7   39.12    1.22
  -1  -2   7   38.56    1.24
  -1  -2   7   37.71    1.26
   0   2  -7    6.88    0.34
   0  -2   7    7.57    0.36
   0  -2   7    6.32    0.31
  -1   2  -7   11.32    0.41
  -1   2  -7   10.31    0.46
   1  -2   7   11.07    0.49
   1  -2   7   10.74    0.41
  -2   2  -7   14.05    0.54
  -2   2  -7   14.07    0.57
   2  -2   7   14.85    0.62
  -3   2  -7   26.16    0.90
  -3   2  -7   25.79    0.91
   3  -2   7   24.56    0.94
  -4   2  -7    3.67    0.28
  -4   2  -7    3.72    0.26
   4  -2   7    3.93    0.30
  -5   2  -7    3.80    0.31
   5  -2   7    4.64    0.36
  -6   2  -7    4.59    0.44
   6  -2   7    5.05    0.40
   6   1  -7   12.84    0.67
  -6  -1   7   12.62    0.65
   5   1  -7    8.74    0.51
  -5  -1   7    8.79    0.48
   4   1  -7    1.73    0.23
  -4  -1   7    2.07    0.24
   3   1  -7    0.36    0.11
   3   1  -7    0.29    0.09
  -3  -1   7    0.25    0.09
   2   1  -7   12.47    0.51
   2   1  -7   12.82    0.55
  -2  -1   7   14.04    0.57
  -2  -1   7   12.61    0.54
   1   1  -7   12.43    0.50
  -1  -1   7   12.56    0.50
  -1  -1   7   12.38    0.52
   0   1  -7   10.40    0.44
   0  -1   7   10.35    0.46
   0  -1   7   10.31    0.41
  -1   1  -7   14.13    0.55
  -1   1  -7   14.58    0.49
   1  -1   7   13.47    0.57
   1  -1   7   14.04    0.48
  -2   1  -7    7.70    0.35
  -2   1  -7    7.63    0.37
   2  -1   7    7.71    0.40
  -3   1  -7    7.91    0.39
  -3   1  -7    8.29    0.40
   3  -1   7    8.50    0.43
  -4   1  -7   20.39    0.81
  -4   1  -7   21.08    0.77
   4  -1   7   20.76    0.83
  -5   1  -7    7.11    0.43
  -5   1  -7    6.07    0.35
   5  -1   7    6.15    0.41
  -6   1  -7    0.39    0.13
   6  -1   7    0.41    0.16
   6   0  -7    4.48    0.44
  -6   0   7    4.20    0.41
   5   0  -7   15.16    0.71
  -5   0   7   14.46    0.68
   4   0  -7   13.08    0.62
  -4   0   7   12.77    0.60
   3   0  -7    5.19    0.33
   3   0  -7    5.33    0.28
  -3   0   7    5.62    0.33
   2   0  -7    3.61    0.22
   2   0  -7    3.44    0.24
  -2   0   7    3.82    0.26
   1   0  -7    8.53    0.38
   1   0  -7    8.50    0.39
  -1   0   7    9.52    0.42
   0   0  -7   12.07    0.46
   0   0  -7   11.80    0.48
   0   0   7   12.22    0.51
   0   0   7   12.29    0.41
  -1   0  -7    6.94    0.35
  -1   0  -7    7.55    0.29
   1   0   7    7.63    0.31
   1   0   7    7.09    0.36
  -2   0  -7    6.70    0.34
  -2   0  -7    7.06    0.32
   2   0   7    6.28    0.35
  -3   0  -7    6.69    0.35
  -3   0  -7    6.47    0.34
   3   0   7    6.35    0.36
  -4   0  -7   50.97    1.62
  -4   0  -7   49.19    1.55
   4   0   7   48.25    1.64
  -5   0  -7    3.96    0.29
  -5   0  -7    6.13    0.38
   5   0   7    5.06    0.35
  -6   0  -7    1.93    0.28
   6   0   7    1.63    0.25
   6  -1  -7    1.04    0.22
  -6   1   7    1.43    0.24
   5  -1  -7    2.92    0.34
   4  -1  -7   10.71    0.54
  -4   1   7    9.98    0.52
   3  -1  -7    7.24    0.40
  -3   1   7    7.15    0.40
   2  -1  -7   65.32    1.90
   2  -1  -7   66.14    2.02
  -2   1   7   65.23    2.03
   1  -1  -7    3.59    0.23
   1  -1  -7    3.54    0.22
  -1   1   7    3.64    0.24
   0  -1  -7    8.70    0.36
   0  -1  -7    8.35    0.37
   0   1   7    9.62    0.41
   0   1   7    8.18    0.32
  -1  -1  -7    9.71    0.44
  -1  -1  -7   10.73    0.39
   1   1   7   11.12    0.42
   1   1   7   11.73    0.48
  -2  -1  -7    5.25    0.29
  -2  -1  -7    5.50    0.28
   2   1   7    5.41    0.31
   2   1   7    4.83    0.27
  -3  -1  -7   85.33    2.56
  -3  -1  -7   90.87    2.63
   3   1   7   87.81    2.67
  -4  -1  -7   14.35    0.62
  -4  -1  -7   13.89    0.59
   4   1   7   14.01    0.62
  -5  -1  -7    4.61    0.31
  -5  -1  -7    4.63    0.34
   5   1   7    4.49    0.33
  -6  -1  -7    0.19    0.11
   6   1   7    0.18    0.11
   5  -2  -7    3.07    0.34
  -5   2   7    3.55    0.35
   4  -2  -7    3.43    0.33
  -4   2   7    3.05    0.30
   3  -2  -7   34.15    1.18
  -3   2   7   32.93    1.17
   2  -2  -7   38.80    1.30
   2  -2  -7   40.39    1.20
  -2   2   7   39.16    1.31
   1  -2  -7   17.33    0.65
   1  -2  -7   18.32    0.63
  -1   2   7   18.39    0.59
  -1   2   7   17.02    0.67
   0  -2  -7   33.18    1.07
   0  -2  -7   33.78    1.07
   0   2   7   35.38    1.05
   0   2   7   33.03    1.11
  -1  -2  -7   29.78    0.90
  -1  -2  -7   28.63    0.96
   1   2   7   29.01    0.99
   1   2   7   29.89    0.95
  -2  -2  -7   26.70    0.92
   2   2   7   27.69    0.93
   2   2   7   27.89    0.96
  -3  -2  -7   75.40    2.27
  -3  -2  -7   74.89    2.21
   3   2   7   74.85    2.29
   3   2   7   73.17    2.27
  -4  -2  -7   19.07    0.77
  -4  -2  -7   19.20    0.74
   4   2   7   19.29    0.76
  -5  -2  -7    1.90    0.25
  -5  -2  -7    2.39    0.25
   5   2   7    1.69    0.23
  -6  -2  -7    0.50    0.14
  -6  -2  -7    0.43    0.15
   6   2   7    0.60    0.16
   5  -3  -7    1.33    0.23
  -5   3   7    1.78    0.25
   4  -3  -7   13.67    0.66
  -4   3   7   15.11    0.66
   3  -3  -7   15.16    0.65
  -3   3   7   14.85    0.65
   2  -3  -7   53.29    1.70
  -2   3   7   54.41    1.71
  -2   3   7   53.42    1.61
   1  -3  -7   36.26    1.12
   1  -3  -7   35.15    1.18
  -1   3   7   36.64    1.20
  -1   3   7   37.01    1.13
   0  -3  -7   16.66    0.61
   0  -3  -7   16.78    0.60
   0   3   7   17.10    0.60
   0   3   7   16.89    0.64
  -1  -3  -7   15.31    0.58
  -1  -3  -7   15.29    0.52
   1   3   7   14.54    0.58
   1   3   7   15.01    0.56
  -2  -3  -7   56.78    1.72
   2   3   7   57.51    1.75
   2   3   7   55.76    1.76
  -3  -3  -7   22.71    0.84
   3   3   7   23.39    0.86
   3   3   7   23.47    0.85
  -4  -3  -7    2.78    0.27
   4   3   7    3.37    0.32
   4   3   7    3.15    0.25
  -5  -3  -7    0.29    0.11
  -5  -3  -7    0.20    0.10
   5   3   7    0.12    0.10
  -6  -3  -7    1.49    0.22
  -6  -3  -7    1.59    0.25
   6   3   7    1.51    0.23
   5  -4  -7    0.44    0.15
  -5   4   7    0.51    0.16
   4  -4  -7    4.59    0.34
  -4   4   7    4.36    0.32
   3  -4  -7   38.65    1.35
  -3   4   7   40.19    1.36
   2  -4  -7    7.61    0.39
  -2   4   7    7.09    0.38
  -2   4   7    7.06    0.34
   1  -4  -7    2.01    0.21
   1  -4  -7    2.06    0.16
  -1   4   7    2.43    0.19
  -1   4   7    1.97    0.19
   0  -4  -7    1.26    0.15
   0  -4  -7    0.96    0.13
   0   4   7    0.94    0.13
   0   4   7    1.08    0.15
  -1  -4  -7    3.91    0.21
  -1  -4  -7    4.04    0.25
   1   4   7    4.10    0.25
   1   4   7    3.63    0.23
  -2  -4  -7   18.39    0.70
   2   4   7   18.76    0.71
   2   4   7   18.94    0.69
  -3  -4  -7   53.05    1.67
   3   4   7   53.94    1.72
   3   4   7   52.50    1.67
  -4  -4  -7    5.48    0.34
   4   4   7    5.25    0.35
   4   4   7    5.08    0.32
  -5  -4  -7    7.56    0.44
   5   4   7    8.13    0.48
  -6  -4  -7    1.99    0.26
   6   4   7    2.04    0.28
   5  -5  -7    2.62    0.34
  -5   5   7    2.68    0.32
   4  -5  -7    1.45    0.23
  -4   5   7    1.69    0.23
   3  -5  -7    4.78    0.34
  -3   5   7    5.39    0.34
   2  -5  -7   14.50    0.64
  -2   5   7   15.54    0.61
  -2   5   7   15.90    0.64
   1  -5  -7   12.49    0.53
  -1   5   7   11.75    0.51
  -1   5   7   12.58    0.52
   0  -5  -7    6.93    0.34
   0  -5  -7    6.70    0.34
   0   5   7    6.95    0.34
   0   5   7    7.21    0.35
  -1  -5  -7   17.65    0.63
  -1  -5  -7   16.89    0.66
   1   5   7   18.17    0.65
   1   5   7   17.14    0.67
  -2  -5  -7    3.54    0.25
   2   5   7    3.90    0.24
   2   5   7    3.91    0.27
  -3  -5  -7    7.39    0.40
   3   5   7    8.10    0.43
  -4  -5  -7    1.54    0.21
   4   5   7    1.99    0.25
  -5  -5  -7    0.35    0.13
   5   5   7    0.31    0.12
  -6  -5  -7    2.17    0.28
   6   5   7    1.79    0.26
   4  -6  -7    0.34    0.14
  -4   6   7    0.14    0.12
   3  -6  -7    1.10    0.19
  -3   6   7    0.92    0.16
  -3   6   7    1.02    0.18
   2  -6  -7    4.71    0.32
  -2   6   7    4.59    0.30
  -2   6   7    4.39    0.29
   1  -6  -7    5.11    0.32
  -1   6   7    4.63    0.28
  -1   6   7    5.51    0.32
   0  -6  -7   11.80    0.47
   0  -6  -7   10.84    0.49
   0   6   7   11.88    0.51
  -1  -6  -7   10.28    0.45
  -1  -6  -7    9.47    0.42
   1   6   7    9.73    0.46
  -2  -6  -7    1.57    0.20
   2   6   7    1.00    0.16
  -3  -6  -7    5.99    0.36
   3   6   7    5.82    0.37
  -4  -6  -7    8.75    0.47
   4   6   7    8.50    0.48
  -5  -6  -7    2.98    0.31
   5   6   7    3.37    0.35
  -6  -6  -7    5.01    0.38
   6   6   7    3.70    0.39
   4  -7  -7    7.04    0.48
  -4   7   7    7.68    0.46
   3  -7  -7    6.11    0.41
  -3   7   7    6.17    0.39
   2  -7  -7   32.68    1.20
  -2   7   7   33.38    1.18
   1  -7  -7    3.98    0.29
  -1   7   7    4.06    0.29
   0  -7  -7    5.70    0.33
   0   7   7    5.66    0.35
  -1  -7  -7    1.74    0.21
  -1  -7  -7    1.77    0.20
   1   7   7    1.95    0.23
  -2  -7  -7   18.09    0.72
   2   7   7   17.31    0.73
  -3  -7  -7    8.02    0.44
   3   7   7    7.25    0.44
  -4  -7  -7    5.37    0.37
   4   7   7    4.89    0.37
  -5  -7  -7    1.50    0.23
   5   7   7    1.56    0.25
   3  -8  -7   50.34    1.73
  -3   8   7   47.91    1.68
   2  -8  -7    4.75    0.35
  -2   8   7    4.27    0.32
   1  -8  -7   10.60    0.53
  -1   8   7    9.25    0.50
   0  -8  -7    2.04    0.23
   0   8   7    1.56    0.22
  -1  -8  -7    7.95    0.40
  -1  -8  -7    6.76    0.38
   1   8   7    7.11    0.42
  -2  -8  -7   10.69    0.51
   2   8   7   10.22    0.53
  -3  -8  -7    9.23    0.50
   3   8   7    9.54    0.53
  -4  -8  -7    2.48    0.29
   4   8   7    3.34    0.35
  -5  -8  -7    1.17    0.21
   5   8   7    1.37    0.24
   2  -9  -7   17.86    0.81
  -2   9   7   17.63    0.79
   1  -9  -7    6.75    0.43
  -1   9   7    7.03    0.44
   0  -9  -7    0.54    0.14
   0   9   7    0.57    0.15
  -1  -9  -7    3.67    0.28
   1   9   7    3.99    0.31
  -2  -9  -7   25.02    0.94
   2   9   7   24.79    1.00
  -3  -9  -7    0.23    0.12
   3   9   7    0.40    0.14
  -4  -9  -7    2.91    0.33
   4   9   7    2.30    0.30
   1 -10  -7    9.41    0.54
  -1  10   7    8.26    0.51
   0 -10  -7    1.46    0.24
   0  10   7    1.59    0.25
  -1 -10  -7    3.46    0.33
   1  10   7    3.93    0.37
  -2 -10  -7    0.10    0.10
   2  10   7    0.20    0.12
  -3 -10  -7    0.15    0.12
   3  10   7    0.07    0.09
  -1 -11  -7    1.06    0.20
   2   9  -8    1.46    0.25
  -2  -9   8    1.16    0.24
   1   9  -8   17.03    0.80
  -1  -9   8   17.39    0.82
   0   9  -8    2.97    0.34
   0  -9   8    2.92    0.34
  -1   9  -8    0.93    0.20
   3   8  -8    1.87    0.28
   2   8  -8    1.64    0.25
  -2  -8   8    2.41    0.31
   1   8  -8   12.78    0.64
  -1  -8   8   12.22    0.63
   0   8  -8    3.87    0.37
   0  -8   8    4.61    0.34
  -1   8  -8    3.75    0.36
   4   7  -8    7.31    0.47
  -4  -7   8    7.21    0.50
   3   7  -8    3.58    0.37
   2   7  -8    7.07    0.45
   1   7  -8    0.19    0.10
  -1  -7   8    0.06    0.09
   0   7  -8    2.90    0.30
   0  -7   8    2.63    0.29
  -1   7  -8    4.73    0.34
   1  -7   8    4.61    0.33
  -2   7  -8    4.30    0.33
   2  -7   8    4.23    0.33
   3  -7   8    0.20    0.13
   5   6  -8    1.21    0.24
   4   6  -8    0.31    0.14
  -4  -6   8    0.31    0.16
   3   6  -8    0.71    0.17
  -3  -6   8    0.74    0.18
   2   6  -8    4.16    0.32
  -2  -6   8    4.29    0.29
   1   6  -8    9.97    0.51
  -1  -6   8    9.03    0.49
  -1  -6   8   10.21    0.48
   0   6  -8    7.76    0.43
   0  -6   8    7.70    0.41
   0  -6   8    7.45    0.41
  -1   6  -8    1.73    0.22
   1  -6   8    1.71    0.23
  -2   6  -8    1.12    0.18
   2  -6   8    1.44    0.22
   3  -6   8    5.30    0.38
   4  -6   8    0.48    0.15
  -5  -5   8    1.51    0.26
   4   5  -8    4.04    0.32
  -4  -5   8    4.04    0.30
  -4  -5   8    3.00    0.34
   3   5  -8    0.10    0.09
  -3  -5   8    0.13    0.10
  -3  -5   8    0.20    0.10
   2   5  -8   16.80    0.71
  -2  -5   8   16.80    0.74
  -2  -5   8   17.78    0.70
   1   5  -8   24.35    0.92
  -1  -5   8   25.53    0.92
   0   5  -8   35.35    1.22
   0  -5   8   35.12    1.20
   0  -5   8   36.92    1.24
  -1   5  -8    3.16    0.30
   1  -5   8    2.55    0.27
  -2   5  -8   10.21    0.50
   2  -5   8   10.21    0.52
  -3   5  -8    1.93    0.23
   3  -5   8    1.85    0.25
  -4   5  -8    6.75    0.42
   4  -5   8    6.73    0.45
  -5   5  -8    1.55    0.26
   5  -5   8    1.53    0.26
   5   4  -8   13.27    0.70
  -5  -4   8   15.25    0.69
  -5  -4   8   13.64    0.72
   4   4  -8    5.54    0.36
  -4  -4   8    5.27    0.39
   3   4  -8    4.43    0.31
  -3  -4   8    4.18    0.32
  -3  -4   8    3.85    0.29
   2   4  -8   13.00    0.58
  -2  -4   8   13.36    0.58
  -2  -4   8   13.06    0.59
   1   4  -8   14.67    0.61
  -1  -4   8   13.74    0.59
  -1  -4   8   13.99    0.61
   0   4  -8    0.62    0.14
   0  -4   8    1.15    0.17
  -1   4  -8   17.60    0.70
   1  -4   8   16.85    0.71
  -2   4  -8   13.04    0.58
   2  -4   8   13.24    0.61
  -3   4  -8   22.89    0.85
  -3   4  -8   22.19    0.85
   3  -4   8   22.04    0.91
  -4   4  -8    5.80    0.37
   4  -4   8    4.95    0.37
  -5   4  -8    2.00    0.29
   5  -4   8    1.67    0.27
   5   3  -8    2.85    0.33
  -5  -3   8    3.05    0.32
   4   3  -8    0.32    0.12
  -4  -3   8    0.71    0.17
  -4  -3   8    0.24    0.10
   3   3  -8   13.95    0.60
  -3  -3   8   13.70    0.61
  -3  -3   8   14.14    0.64
   2   3  -8   57.55    1.77
  -2  -3   8   58.34    1.83
  -2  -3   8   56.24    1.82
   1   3  -8   21.47    0.80
  -1  -3   8   21.80    0.80
  -1  -3   8   21.75    0.82
   0   3  -8    2.95    0.24
   0  -3   8    3.22    0.25
   0  -3   8    3.34    0.23
  -1   3  -8   14.56    0.61
   1  -3   8   14.83    0.63
  -2   3  -8    8.39    0.43
   2  -3   8    8.51    0.45
  -3   3  -8   15.92    0.64
  -3   3  -8   15.52    0.64
   3  -3   8   15.22    0.69
  -4   3  -8    5.49    0.33
  -4   3  -8    4.76    0.34
   4  -3   8    5.35    0.38
  -5   3  -8    0.13    0.11
   5  -3   8    0.28    0.12
   5   2  -8    0.09    0.11
  -5  -2   8   -0.01    0.09
   4   2  -8    6.17    0.41
  -4  -2   8    7.25    0.43
   3   2  -8    0.37    0.12
   3   2  -8    0.60    0.13
  -3  -2   8    0.48    0.13
  -3  -2   8    0.36    0.12
   2   2  -8    9.96    0.46
  -2  -2   8   10.89    0.50
  -2  -2   8   10.04    0.48
   1   2  -8   69.47    2.05
  -1  -2   8   69.05    2.08
  -1  -2   8   66.72    2.12
   0   2  -8    1.38    0.18
   0  -2   8    1.71    0.20
   0  -2   8    1.58    0.17
  -1   2  -8   12.17    0.52
   1  -2   8   11.25    0.53
  -2   2  -8    5.66    0.33
  -2   2  -8    5.24    0.28
   2  -2   8    5.28    0.34
  -3   2  -8   11.33    0.52
  -3   2  -8   10.97    0.49
   3  -2   8   10.90    0.55
  -4   2  -8    7.69    0.42
  -4   2  -8    8.03    0.44
   4  -2   8    8.20    0.47
  -5   2  -8   17.50    0.78
   5  -2   8   16.57    0.79
  -6   2  -8    1.39    0.26
   5   1  -8    4.00    0.40
  -5  -1   8    4.18    0.34
   4   1  -8    7.39    0.44
  -4  -1   8    7.58    0.45
   3   1  -8    4.02    0.30
   3   1  -8    3.58    0.25
  -3  -1   8    4.57    0.31
   2   1  -8   30.34    1.07
   2   1  -8   30.83    1.02
  -2  -1   8   30.41    1.08
   1   1  -8    8.25    0.40
   1   1  -8    8.23    0.39
  -1  -1   8    8.22    0.41
  -1  -1   8    8.58    0.40
   0   1  -8   32.80    1.08
   0  -1   8   31.90    1.05
   0  -1   8   33.03    1.13
  -1   1  -8   24.76    0.87
   1  -1   8   23.75    0.89
  -2   1  -8    7.41    0.39
  -2   1  -8    8.09    0.36
   2  -1   8    7.94    0.42
  -3   1  -8    4.33    0.28
  -3   1  -8    4.27    0.29
   3  -1   8    4.64    0.32
  -4   1  -8    9.10    0.46
  -4   1  -8    8.57    0.44
   4  -1   8    8.27    0.47
  -5   1  -8    2.11    0.24
  -5   1  -8    2.34    0.27
   5  -1   8    2.18    0.29
  -6   1  -8    9.59    0.57
   6  -1   8   10.12    0.60
   5   0  -8    0.95    0.20
  -5   0   8    0.78    0.18
   4   0  -8    3.95    0.32
  -4   0   8    4.23    0.32
   3   0  -8    7.55    0.42
  -3   0   8    7.37    0.42
   2   0  -8   26.38    0.95
   2   0  -8   26.96    0.90
  -2   0   8   26.09    0.96
   1   0  -8   41.27    1.30
   1   0  -8   40.14    1.28
  -1   0   8   39.47    1.33
   0   0  -8    8.51    0.36
   0   0  -8    8.18    0.39
   0   0   8    7.85    0.40
  -1   0  -8    0.16    0.08
   1   0   8    0.35    0.10
   1   0   8    0.40    0.08
  -2   0  -8   13.95    0.54
  -2   0  -8   14.18    0.59
   2   0   8   14.45    0.61
  -3   0  -8   21.61    0.81
  -3   0  -8   21.41    0.80
   3   0   8   21.90    0.86
  -4   0  -8    6.92    0.40
  -4   0  -8    7.00    0.39
   4   0   8    7.15    0.42
  -5   0  -8    1.93    0.23
  -5   0  -8    1.95    0.26
   5   0   8    2.06    0.26
  -6   0  -8    1.12    0.22
   6   0   8    1.14    0.23
   5  -1  -8    4.55    0.37
  -5   1   8    4.04    0.33
   4  -1  -8    5.56    0.38
  -4   1   8    5.45    0.37
   3  -1  -8    8.73    0.47
  -3   1   8    8.86    0.47
   2  -1  -8   28.72    0.95
   2  -1  -8   28.22    1.02
  -2   1   8   29.35    1.04
   1  -1  -8  103.48    2.91
   1  -1  -8  104.89    2.99
  -1   1   8   97.11    3.03
   0  -1  -8   26.27    0.86
   0  -1  -8   25.89    0.88
   0   1   8   24.90    0.92
  -1  -1  -8    5.41    0.32
   1   1   8    5.97    0.34
   1   1   8    6.23    0.28
  -2  -1  -8   11.40    0.50
   2   1   8   11.84    0.49
   2   1   8   11.76    0.54
  -3  -1  -8    5.16    0.32
  -3  -1  -8    5.77    0.32
   3   1   8    5.08    0.33
  -4  -1  -8    6.19    0.36
  -4  -1  -8    5.31    0.35
   4   1   8    5.83    0.37
  -5  -1  -8    1.66    0.24
  -5  -1  -8    1.32    0.20
   5   1   8    1.34    0.22
  -6  -1  -8    3.02    0.35
  -6  -1  -8    3.06    0.31
   6   1   8    2.72    0.32
   5  -2  -8    3.29    0.36
  -5   2   8    2.96    0.34
   4  -2  -8    3.09    0.32
  -4   2   8    2.48    0.29
   3  -2  -8   -0.01    0.07
  -3   2   8    0.11    0.09
   2  -2  -8  100.38    2.78
   2  -2  -8   96.32    2.91
  -2   2   8   95.49    2.94
   1  -2  -8   11.83    0.50
   1  -2  -8   12.26    0.49
  -1   2   8   11.94    0.53
   0  -2  -8    6.19    0.30
   0  -2  -8    5.84    0.32
   0   2   8    6.45    0.28
   0   2   8    5.58    0.32
  -1  -2  -8   18.38    0.70
   1   2   8   19.89    0.67
   1   2   8   18.07    0.72
  -2  -2  -8   36.45    1.22
   2   2   8   38.17    1.22
   2   2   8   36.96    1.26
  -3  -2  -8    5.36    0.33
   3   2   8    5.75    0.34
   3   2   8    5.67    0.34
  -4  -2  -8    2.81    0.28
  -4  -2  -8    3.48    0.27
   4   2   8    3.54    0.28
  -5  -2  -8    4.68    0.35
  -5  -2  -8    4.98    0.34
   5   2   8    5.50    0.37
  -6  -2  -8    2.99    0.32
  -6  -2  -8    2.98    0.35
   6   2   8    3.43    0.36
   5  -3  -8    1.25    0.23
  -5   3   8    0.94    0.20
   4  -3  -8    0.53    0.15
  -4   3   8    0.62    0.16
   3  -3  -8   17.60    0.74
  -3   3   8   17.18    0.74
   2  -3  -8    4.93    0.32
  -2   3   8    5.57    0.34
   1  -3  -8    7.46    0.35
   1  -3  -8    7.82    0.38
  -1   3   8    7.04    0.38
   0  -3  -8   11.35    0.48
   0  -3  -8   12.05    0.47
   0   3   8   11.27    0.50
   0   3   8   11.36    0.46
  -1  -3  -8    9.53    0.43
   1   3   8    8.46    0.39
   1   3   8    9.32    0.44
  -2  -3  -8   75.30    2.26
   2   3   8   75.58    2.29
   2   3   8   76.48    2.32
  -3  -3  -8   33.99    1.15
   3   3   8   35.16    1.18
   3   3   8   32.25    1.16
  -4  -3  -8    0.03    0.07
   4   3   8   -0.03    0.07
   4   3   8    0.14    0.09
  -5  -3  -8    4.56    0.32
   5   3   8    4.54    0.34
   5   3   8    4.55    0.35
  -6  -3  -8    1.96    0.26
   6   3   8    3.12    0.33
   6   3   8    2.14    0.29
  -5   4   8    4.00    0.39
   4  -4  -8    1.66    0.25
  -4   4   8    2.20    0.27
   3  -4  -8    7.24    0.43
  -3   4   8    7.41    0.42
   2  -4  -8    7.24    0.40
  -2   4   8    6.95    0.39
   1  -4  -8    2.71    0.20
   1  -4  -8    2.91    0.22
  -1   4   8    2.84    0.20
  -1   4   8    3.31    0.24
   0  -4  -8    6.26    0.33
   0  -4  -8    6.32    0.32
   0   4   8    6.01    0.34
   0   4   8    6.75    0.33
  -1  -4  -8   17.10    0.67
   1   4   8   18.46    0.69
   1   4   8   17.54    0.67
  -2  -4  -8    7.04    0.38
   2   4   8    7.25    0.37
   2   4   8    6.58    0.36
  -3  -4  -8   20.08    0.80
   3   4   8   20.97    0.81
   3   4   8   20.66    0.79
  -4  -4  -8    3.65    0.28
   4   4   8    3.90    0.29
   4   4   8    2.69    0.29
  -5  -4  -8    6.09    0.39
   5   4   8    5.81    0.40
  -6  -4  -8    0.16    0.12
   6   4   8    0.18    0.11
   4  -5  -8    8.05    0.49
  -4   5   8    7.82    0.47
   3  -5  -8    0.65    0.15
  -3   5   8    0.65    0.16
   2  -5  -8    4.14    0.31
  -2   5   8    4.09    0.29
   1  -5  -8   24.26    0.91
  -1   5   8   25.66    0.89
  -1   5   8   24.86    0.91
   0  -5  -8   27.29    0.93
   0  -5  -8   28.06    0.95
   0   5   8   27.35    0.95
   0   5   8   27.15    0.96
  -1  -5  -8    3.76    0.26
   1   5   8    4.13    0.26
   1   5   8    3.90    0.26
  -2  -5  -8    6.70    0.38
   2   5   8    7.19    0.37
   2   5   8    7.02    0.39
  -3  -5  -8   16.61    0.68
   3   5   8   14.70    0.66
  -4  -5  -8    0.87    0.17
   4   5   8    1.11    0.20
  -5  -5  -8    3.52    0.34
   5   5   8    3.73    0.38
  -6  -5  -8    0.38    0.15
   4  -6  -8    1.96    0.28
  -4   6   8    1.32    0.23
   3  -6  -8    4.13    0.33
  -3   6   8    3.79    0.30
   2  -6  -8   14.00    0.65
  -2   6   8   14.72    0.63
  -2   6   8   14.29    0.61
   1  -6  -8   17.82    0.73
  -1   6   8   18.85    0.73
  -1   6   8   18.69    0.73
   0  -6  -8   20.71    0.73
   0  -6  -8   19.84    0.75
   0   6   8   18.64    0.75
  -1  -6  -8   12.25    0.54
   1   6   8   12.67    0.56
  -2  -6  -8    4.71    0.31
   2   6   8    4.42    0.31
  -3  -6  -8    2.16    0.25
   3   6   8    2.69    0.28
  -4  -6  -8    6.95    0.42
   4   6   8    6.13    0.41
  -5  -6  -8    3.16    0.33
   5   6   8    3.23    0.35
   3  -7  -8   11.27    0.60
   2  -7  -8   21.79    0.91
  -2   7   8   22.93    0.88
   1  -7  -8   14.09    0.63
  -1   7   8   13.80    0.62
   0  -7  -8    2.13    0.24
   0   7   8    2.42    0.26
  -1  -7  -8    4.04    0.28
   1   7   8    3.63    0.28
  -2  -7  -8   24.21    0.88
   2   7   8   21.41    0.89
  -3  -7  -8    2.32    0.27
   3   7   8    2.47    0.28
  -4  -7  -8    4.26    0.33
   4   7   8    3.84    0.39
  -5  -7  -8    0.13    0.11
   5   7   8    0.24    0.13
   2  -8  -8   10.24    0.57
  -2   8   8   11.54    0.57
   1  -8  -8   12.16    0.60
  -1   8   8   12.78    0.61
   0  -8  -8    0.01    0.08
   0   8   8   -0.02    0.08
  -1  -8  -8   29.02    0.99
   1   8   8   25.58    1.02
  -2  -8  -8    2.73    0.28
   2   8   8    2.17    0.26
  -3  -8  -8    3.20    0.33
   3   8   8    2.79    0.32
  -4  -8  -8    0.41    0.14
   4   8   8    0.50    0.16
   2  -9  -8    4.31    0.42
  -2   9   8    4.24    0.40
   1  -9  -8    0.81    0.18
  -1   9   8    0.88    0.19
   0  -9  -8    1.17    0.20
   0   9   8    0.60    0.16
   1   9   8    9.45    0.52
  -2  -9  -8   11.43    0.57
   2   9   8   11.42    0.60
  -3  -9  -8    0.95    0.20
   3   9   8    1.00    0.20
  -4  -9  -8    6.86    0.46
   0 -10  -8    0.56    0.16
   0  10   8    0.35    0.14
   1  10   8    6.67    0.45
  -2 -10  -8    0.15    0.13
   2  10   8    0.41    0.15
  -3 -10  -8    4.79    0.38
   1   9  -9    3.64    0.39
  -1  -9   9    3.66    0.40
   0   9  -9    2.27    0.31
   0  -9   9    1.72    0.28
  -3  -8   9    2.48    0.35
   2   8  -9    0.89    0.20
  -2  -8   9    0.49    0.17
   1   8  -9    2.17    0.29
  -1  -8   9    1.83    0.27
   0   8  -9    0.59    0.17
   0  -8   9    0.70    0.17
  -1   8  -9    1.24    0.23
  -2   8  -9    4.03    0.39
   3   7  -9    2.61    0.33
  -3  -7   9    2.93    0.35
   2   7  -9    4.10    0.40
   1   7  -9    2.18    0.28
  -1  -7   9    1.92    0.26
   0   7  -9   18.19    0.79
   0  -7   9   17.45    0.76
  -1   7  -9    0.01    0.10
   1  -7   9    0.02    0.11
  -2   7  -9    0.59    0.16
   2  -7   9    0.30    0.15
   3  -7   9    1.80    0.27
   4   6  -9    3.41    0.36
  -4  -6   9    3.20    0.37
   3   6  -9    3.87    0.39
  -3  -6   9    4.99    0.38
   2   6  -9    4.45    0.34
  -2  -6   9    3.69    0.37
  -2  -6   9    4.39    0.31
   1   6  -9    6.33    0.40
  -1  -6   9    6.51    0.39
   0   6  -9   18.77    0.79
   0  -6   9   19.00    0.78
   0  -6   9   18.66    0.77
  -1   6  -9   17.45    0.75
   1  -6   9   17.60    0.76
   2  -6   9   11.30    0.59
  -3   6  -9    3.80    0.36
   3  -6   9    3.77    0.38
   4  -6   9    0.50    0.17
   4   5  -9    1.80    0.26
  -4  -5   9    1.13    0.23
  -4  -5   9    1.87    0.25
   3   5  -9    8.45    0.49
  -3  -5   9    9.63    0.50
  -3  -5   9   10.07    0.54
   2   5  -9    1.86    0.25
  -2  -5   9    1.65    0.22
  -2  -5   9    1.33    0.22
   1   5  -9   17.65    0.74
  -1  -5   9   18.11    0.73
  -1  -5   9   16.46    0.73
   0   5  -9   20.71    0.82
   0  -5   9   19.71    0.81
  -1   5  -9   15.53    0.69
   1  -5   9   16.17    0.70
  -2   5  -9   11.12    0.55
   2  -5   9   10.66    0.56
  -3   5  -9    5.52    0.37
   3  -5   9    5.42    0.40
   4  -5   9    3.87    0.40
  -5  -4   9   10.20    0.57
   4   4  -9    5.37    0.37
  -4  -4   9    4.61    0.38
  -4  -4   9    5.08    0.36
   3   4  -9    0.26    0.12
  -3  -4   9    0.15    0.10
  -3  -4   9    0.23    0.10
   2   4  -9   18.22    0.76
  -2  -4   9   18.87    0.78
  -2  -4   9   18.70    0.76
   1   4  -9   26.83    0.99
  -1  -4   9   27.17    0.99
  -1  -4   9   26.24    0.99
   0   4  -9   14.44    0.65
   0  -4   9   16.36    0.65
   0  -4   9   15.57    0.68
  -1   4  -9    5.88    0.37
   1  -4   9    6.64    0.40
  -2   4  -9    2.61    0.28
   2  -4   9    2.31    0.28
  -3   4  -9    2.42    0.27
   3  -4   9    2.31    0.29
   4  -4   9    2.08    0.28
  -5   4  -9    0.25    0.12
   5   3  -9    4.84    0.39
  -5  -3   9    4.71    0.37
   4   3  -9    0.26    0.12
  -4  -3   9    0.33    0.12
   3   3  -9    5.29    0.34
  -3  -3   9    5.08    0.36
  -3  -3   9    4.74    0.34
   2   3  -9    0.53    0.13
  -2  -3   9    0.73    0.15
  -2  -3   9    0.64    0.14
   1   3  -9   12.12    0.55
  -1  -3   9   11.73    0.53
  -1  -3   9   12.72    0.57
   0   3  -9   14.83    0.62
   0  -3   9   13.92    0.62
   0  -3   9   13.45    0.56
  -1   3  -9    0.30    0.11
   1  -3   9    0.42    0.12
  -2   3  -9   15.81    0.69
   2  -3   9   17.56    0.74
  -3   3  -9    1.27    0.20
   3  -3   9    1.88    0.26
  -4   3  -9    3.74    0.30
  -4   3  -9    3.72    0.30
   4  -3   9    4.00    0.39
  -5   3  -9    1.01    0.20
   5  -3   9    0.80    0.19
   5   2  -9    1.43    0.25
  -5  -2   9    1.43    0.24
   4   2  -9    0.40    0.13
  -4  -2   9    0.44    0.14
   3   2  -9    5.63    0.37
   3   2  -9    5.86    0.35
  -3  -2   9    5.95    0.38
   2   2  -9   23.81    0.87
  -2  -2   9   23.46    0.91
  -2  -2   9   24.13    0.91
   1   2  -9    7.35    0.38
  -1  -2   9    6.56    0.36
  -1  -2   9    6.14    0.37
   0   2  -9    2.30    0.25
   0  -2   9    2.32    0.18
   0  -2   9    2.21    0.25
  -1   2  -9   12.92    0.57
   1  -2   9   12.59    0.59
  -2   2  -9   25.71    0.94
   2  -2   9   24.70    0.98
  -3   2  -9   13.74    0.61
   3  -2   9   12.94    0.64
  -4   2  -9    3.72    0.29
  -4   2  -9    3.65    0.29
   4  -2   9    3.36    0.35
  -5   2  -9    4.16    0.34
   5  -2   9    4.95    0.40
   5   1  -9    1.87    0.28
  -5  -1   9    1.87    0.27
   4   1  -9    0.54    0.14
  -4  -1   9    0.70    0.17
   3   1  -9    7.11    0.43
   3   1  -9    7.13    0.39
  -3  -1   9    7.83    0.44
   2   1  -9    5.89    0.34
   2   1  -9    5.37    0.35
  -2  -1   9    6.34    0.37
   1   1  -9   19.10    0.73
   1   1  -9   19.28    0.72
  -1  -1   9   18.11    0.75
   0   1  -9   28.52    0.95
   0   1  -9   27.39    0.98
   0  -1   9   28.10    1.03
  -1   1  -9    0.40    0.11
   1  -1   9    0.15    0.08
  -2   1  -9   33.38    1.16
   2  -1   9   34.16    1.22
  -3   1  -9    2.53    0.27
  -3   1  -9    2.71    0.26
   3  -1   9    2.84    0.31
  -4   1  -9    2.44    0.27
  -4   1  -9    2.81    0.28
   4  -1   9    2.39    0.29
  -5   1  -9    2.23    0.26
  -5   1  -9    2.83    0.32
   5  -1   9    3.05    0.35
   5   0  -9    0.95    0.21
  -5   0   9    0.74    0.18
   4   0  -9    0.86    0.18
  -4   0   9    0.93    0.19
   3   0  -9   31.73    1.15
  -3   0   9   30.45    1.15
   2   0  -9    2.91    0.23
   2   0  -9    3.00    0.29
  -2   0   9    3.18    0.26
   1   0  -9   30.13    1.03
   1   0  -9   29.26    1.02
  -1   0   9   29.88    1.07
   0   0  -9   63.11    1.86
   0   0  -9   61.61    1.88
   0   0   9   59.63    1.95
  -1   0  -9    3.95    0.27
   1   0   9    3.64    0.27
  -2   0  -9    5.37    0.34
   2   0   9    5.86    0.31
   2   0   9    5.04    0.34
  -3   0  -9    7.27    0.40
  -3   0  -9    7.02    0.38
   3   0   9    7.29    0.43
  -4   0  -9    4.58    0.32
  -4   0  -9    4.14    0.30
   4   0   9    4.69    0.36
  -5   0  -9    0.45    0.14
  -5   0  -9    0.54    0.16
   5   0   9    0.86    0.19
   5  -1  -9    0.33    0.15
  -5   1   9    0.21    0.13
   4  -1  -9    3.88    0.38
  -4   1   9    3.85    0.38
   3  -1  -9    0.50    0.13
  -3   1   9    0.36    0.12
   2  -1  -9   10.23    0.49
   2  -1  -9   10.02    0.45
  -2   1   9    9.10    0.49
   1  -1  -9   20.23    0.73
   1  -1  -9   19.28    0.73
  -1   1   9   18.53    0.77
   0  -1  -9   13.40    0.51
   0  -1  -9   12.23    0.54
   0   1   9   12.33    0.56
  -1  -1  -9    7.60    0.40
   1   1   9    7.24    0.41
  -2  -1  -9   13.39    0.59
   2   1   9   14.38    0.62
   2   1   9   13.42    0.55
  -3  -1  -9    7.70    0.42
   3   1   9    7.15    0.42
   3   1   9    8.11    0.41
  -4  -1  -9    0.68    0.15
  -4  -1  -9    0.96    0.17
   4   1   9    0.81    0.17
  -5  -1  -9    0.41    0.15
  -5  -1  -9    0.33    0.12
   5   1   9    0.26    0.13
  -6  -1  -9    1.44    0.22
   6   1   9    1.32    0.25
   5  -2  -9    1.31    0.25
  -5   2   9    1.67    0.27
   4  -2  -9    1.87    0.27
  -4   2   9    1.94    0.27
   3  -2  -9    6.53    0.40
  -3   2   9    5.75    0.39
   2  -2  -9   13.21    0.59
  -2   2   9   13.38    0.61
   1  -2  -9    6.57    0.35
   1  -2  -9    6.15    0.34
  -1   2   9    6.63    0.38
   0  -2  -9   25.74    0.86
   0  -2  -9   25.37    0.89
   0   2   9   23.73    0.91
  -1  -2  -9    3.57    0.26
   1   2   9    3.66    0.22
   1   2   9    3.21    0.26
  -2  -2  -9    1.96    0.23
   2   2   9    2.05    0.21
   2   2   9    2.07    0.24
  -3  -2  -9    5.71    0.35
   3   2   9    6.33    0.36
   3   2   9    5.38    0.36
  -4  -2  -9    4.03    0.30
   4   2   9    3.56    0.30
   4   2   9    4.37    0.32
  -5  -2  -9    2.22    0.27
  -5  -2  -9    2.12    0.27
   5   2   9    2.03    0.27
  -6  -2  -9    1.86    0.26
  -6  -2  -9    1.49    0.26
   6   2   9    1.40    0.25
   4  -3  -9    5.36    0.39
  -4   3   9    5.69    0.40
   3  -3  -9    2.25    0.27
  -3   3   9    3.24    0.32
   2  -3  -9   11.16    0.53
  -2   3   9   10.74    0.53
   1  -3  -9    0.49    0.12
   1  -3  -9    0.57    0.12
  -1   3   9    0.18    0.09
   0  -3  -9    6.48    0.32
   0  -3  -9    5.78    0.33
   0   3   9    5.83    0.35
  -1  -3  -9    3.98    0.27
   1   3   9    4.36    0.29
   1   3   9    4.30    0.26
  -2  -3  -9    7.27    0.41
   2   3   9    8.07    0.43
   2   3   9    8.23    0.40
  -3  -3  -9   16.46    0.71
   3   3   9   17.53    0.72
   3   3   9   18.78    0.75
  -4  -3  -9    1.25    0.20
   4   3   9    1.13    0.19
   4   3   9    1.11    0.19
  -5  -3  -9    2.34    0.28
   5   3   9    1.84    0.26
   5   3   9    2.46    0.30
  -6  -3  -9    7.88    0.48
   4  -4  -9    3.13    0.35
  -4   4   9    2.39    0.30
   3  -4  -9   12.01    0.61
  -3   4   9   13.49    0.64
   2  -4  -9   30.36    1.11
  -2   4   9   31.28    1.13
   1  -4  -9    2.89    0.23
  -1   4   9    2.92    0.28
   0  -4  -9    3.92    0.26
   0  -4  -9    3.96    0.27
   0   4   9    3.93    0.28
  -1  -4  -9   27.01    0.97
   1   4   9   27.90    0.97
   1   4   9   28.21    1.00
  -2  -4  -9    1.41    0.20
   2   4   9    1.44    0.19
   2   4   9    1.87    0.23
  -3  -4  -9    2.19    0.26
   3   4   9    2.52    0.27
   3   4   9    2.85    0.28
  -4  -4  -9    4.72    0.34
   4   4   9    5.49    0.37
   4   4   9    5.19    0.36
  -5  -4  -9    6.28    0.41
   5   4   9    6.63    0.44
   4  -5  -9    3.49    0.38
  -4   5   9    3.71    0.37
   3  -5  -9    5.54    0.39
  -3   5   9    5.65    0.39
   2  -5  -9    3.70    0.30
  -2   5   9    3.82    0.29
   1  -5  -9    0.89    0.16
  -1   5   9    1.27    0.19
   0  -5  -9   25.62    0.93
   0  -5  -9   27.05    0.93
   0   5   9   25.62    0.93
   0   5   9   27.53    0.97
  -1  -5  -9    7.44    0.39
   1   5   9    6.78    0.37
   1   5   9    6.58    0.37
  -2  -5  -9    3.05    0.29
   2   5   9    3.46    0.27
  -3  -5  -9    5.53    0.36
   3   5   9    4.90    0.34
  -4  -5  -9    0.44    0.13
   4   5   9    0.50    0.15
  -5  -5  -9    1.01    0.19
   5   5   9    1.32    0.24
   3  -6  -9    0.17    0.12
  -3   6   9    0.16    0.11
   2  -6  -9    0.09    0.10
  -2   6   9    0.03    0.09
   1  -6  -9   13.03    0.61
  -1   6   9   14.37    0.61
   0  -6  -9   10.28    0.48
   0   6   9    9.66    0.47
  -1  -6  -9   26.58    0.94
   1   6   9   24.55    0.94
  -2  -6  -9    2.36    0.26
   2   6   9    2.06    0.24
  -3  -6  -9    0.59    0.15
   3   6   9    0.68    0.16
  -4  -6  -9    1.25    0.22
   4   6   9    1.13    0.21
  -5  -6  -9    0.20    0.11
   5   6   9    0.28    0.15
   3  -7  -9    0.60    0.17
   2  -7  -9    0.34    0.13
   1  -7  -9   11.01    0.55
  -1   7   9   11.20    0.54
   0  -7  -9   13.51    0.61
   0   7   9   14.34    0.63
  -1  -7  -9    9.90    0.47
   1   7   9    8.31    0.47
  -2  -7  -9    1.99    0.25
   2   7   9    2.22    0.26
  -3  -7  -9    3.56    0.34
   3   7   9    3.32    0.34
  -4  -7  -9    2.34    0.30
   4   7   9    2.25    0.30
   2  -8  -9    2.51    0.30
   1  -8  -9    4.58    0.34
  -1   8   9    4.18    0.33
   0  -8  -9    6.97    0.41
   0   8   9    6.14    0.40
   1   8   9    3.79    0.31
  -2  -8  -9    4.56    0.34
   2   8   9    4.04    0.33
  -3  -8  -9   15.18    0.70
   3   8   9   14.44    0.71
  -4  -8  -9    0.84    0.19
   4   8   9    0.76    0.19
   1  -9  -9    0.59    0.16
  -1   9   9    0.33    0.13
   0  -9  -9   10.12    0.54
   0   9   9    9.62    0.54
   1   9   9   16.06    0.74
  -2  -9  -9    4.98    0.37
   2   9   9    4.75    0.37
  -3  -9  -9    4.91    0.38
   3   9   9    5.04    0.40
   1   8 -10    0.85    0.21
  -1   8 -10   13.63    0.69
  -3  -7  10    3.70    0.41
   2   7 -10    4.92    0.39
  -2  -7  10    5.53    0.43
   1   7 -10    1.94    0.28
   0   7 -10    5.91    0.41
  -1   7 -10   14.99    0.73
   1  -7  10   16.73    0.75
   2  -7  10   11.77    0.64
   3   6 -10    1.21    0.23
  -3  -6  10    0.98    0.21
   2   6 -10    2.77    0.32
  -2  -6  10    3.23    0.35
  -2  -6  10    3.12    0.32
   1   6 -10    6.14    0.42
  -1  -6  10    5.55    0.40
  -1  -6  10    6.78    0.41
   0   6 -10    8.05    0.49
   0  -6  10    9.50    0.51
  -1   6 -10   11.75    0.60
   1  -6  10   10.51    0.57
  -2   6 -10    6.02    0.41
   2  -6  10    4.82    0.38
  -3   6 -10    0.12    0.11
   3  -6  10    0.32    0.16
   4   5 -10    1.49    0.25
  -4  -5  10    1.78    0.29
  -4  -5  10    2.14    0.29
   3   5 -10    3.21    0.34
  -3  -5  10    3.92    0.32
  -3  -5  10    3.98    0.38
   2   5 -10    2.62    0.31
  -2  -5  10    2.17    0.26
  -2  -5  10    2.73    0.31
   1   5 -10    1.32    0.22
  -1  -5  10    1.10    0.20
  -1  -5  10    1.33    0.21
   0   5 -10    0.76    0.17
   0  -5  10    1.01    0.19
  -1   5 -10    2.01    0.26
   1  -5  10    2.01    0.27
  -2   5 -10    3.90    0.38
   2  -5  10    4.17    0.40
  -3   5 -10    6.25    0.42
   3  -5  10    7.18    0.47
   4   4 -10   -0.05    0.09
   4   4 -10   -0.05    0.08
  -4  -4  10    0.13    0.12
  -4  -4  10    0.07    0.11
   3   4 -10    1.44    0.23
  -3  -4  10    1.78    0.25
  -3  -4  10    1.75    0.25
   2   4 -10    2.46    0.28
  -2  -4  10    2.50    0.28
  -2  -4  10    2.34    0.27
   1   4 -10    6.15    0.39
  -1  -4  10    5.58    0.36
  -1  -4  10    6.09    0.38
   0   4 -10    2.67    0.29
   0  -4  10    2.08    0.26
  -1   4 -10    5.94    0.39
   1  -4  10    6.05    0.40
  -2   4 -10   10.95    0.56
   2  -4  10   11.03    0.59
  -3   4 -10    3.47    0.34
   3  -4  10    3.34    0.36
  -4   4 -10    4.31    0.39
   4  -4  10    4.42    0.43
   4   3 -10    0.93    0.20
  -4  -3  10    1.43    0.23
   3   3 -10    2.26    0.29
   3   3 -10    2.40    0.28
  -3  -3  10    2.13    0.28
  -3  -3  10    2.52    0.29
   2   3 -10    3.23    0.31
  -2  -3  10    2.56    0.29
  -2  -3  10    3.21    0.31
   1   3 -10    8.20    0.45
  -1  -3  10    7.53    0.44
  -1  -3  10    8.05    0.42
   0   3 -10    0.01    0.09
   0  -3  10    0.02    0.07
  -1   3 -10    7.47    0.43
   1  -3  10    7.17    0.44
  -2   3 -10    1.20    0.20
   2  -3  10    1.15    0.21
  -3   3 -10    0.71    0.17
   3  -3  10    0.96    0.19
  -4   3 -10    0.20    0.12
   4  -3  10    0.33    0.14
   4   2 -10    1.70    0.26
  -4  -2  10    1.60    0.25
   3   2 -10    5.77    0.40
   3   2 -10    6.14    0.38
  -3  -2  10    6.82    0.42
   2   2 -10    1.49    0.21
   2   2 -10    1.69    0.22
  -2  -2  10    1.30    0.20
   1   2 -10    4.68    0.32
  -1  -2  10    5.13    0.32
  -1  -2  10    4.40    0.32
   0   2 -10    7.65    0.43
   0  -2  10    7.24    0.43
  -1   2 -10   24.15    0.92
   1  -2  10   23.95    0.95
  -2   2 -10   15.46    0.69
   2  -2  10   17.14    0.76
  -3   2 -10    3.94    0.31
   3  -2  10    3.75    0.37
  -4   2 -10    0.35    0.13
   4  -2  10    0.64    0.17
  -5   2 -10    0.11    0.12
   4   1 -10    3.07    0.34
  -4  -1  10    3.72    0.37
   3   1 -10    4.90    0.36
  -3  -1  10    4.69    0.35
   2   1 -10    5.97    0.36
   2   1 -10    5.91    0.36
  -2  -1  10    5.66    0.37
   1   1 -10   10.09    0.47
   1   1 -10    8.58    0.46
  -1  -1  10    9.91    0.50
   0   1 -10   12.63    0.58
   0  -1  10   13.77    0.62
  -1   1 -10    3.49    0.33
   1  -1  10    3.74    0.30
  -2   1 -10   17.79    0.74
   2  -1  10   17.48    0.78
  -3   1 -10    0.16    0.09
   3  -1  10    0.08    0.09
  -4   1 -10    3.63    0.34
   4  -1  10    4.31    0.41
  -5   1 -10    1.15    0.21
  -5   1 -10    0.81    0.19
   5  -1  10    1.00    0.22
   4   0 -10    0.21    0.12
  -4   0  10    0.28    0.12
   3   0 -10    0.74    0.17
  -3   0  10    0.40    0.13
   2   0 -10    4.16    0.30
   2   0 -10    3.97    0.28
  -2   0  10    4.04    0.31
   1   0 -10   26.31    0.94
   1   0 -10   25.34    0.94
  -1   0  10   25.75    0.99
   0   0 -10    7.03    0.39
   0   0  10    6.72    0.41
  -1   0 -10   27.80    1.00
   1   0  10   27.00    1.04
  -2   0 -10    0.42    0.12
   2   0  10    0.37    0.13
  -3   0 -10    3.65    0.29
   3   0  10    3.89    0.32
  -4   0 -10    0.43    0.13
  -4   0 -10    0.37    0.12
   4   0  10    0.34    0.13
  -5   0 -10    0.09    0.10
  -5   0 -10    0.11    0.10
   5   0  10    0.12    0.13
   4  -1 -10    0.47    0.15
  -4   1  10    0.48    0.16
   3  -1 -10    0.50    0.15
  -3   1  10    0.31    0.14
   2  -1 -10    5.82    0.34
   2  -1 -10    5.76    0.36
  -2   1  10    5.29    0.37
   1  -1 -10    9.11    0.45
   1  -1 -10    8.72    0.44
  -1   1  10    8.68    0.47
   0  -1 -10   11.51    0.54
   0   1  10   12.40    0.58
  -1  -1 -10    9.71    0.48
   1   1  10    8.53    0.47
  -2  -1 -10    3.07    0.30
   2   1  10    3.47    0.34
  -3  -1 -10    2.50    0.28
   3   1  10    2.27    0.28
   3   1  10    2.56    0.27
  -4  -1 -10    9.02    0.49
  -4  -1 -10    9.02    0.50
   4   1  10    9.46    0.54
   4   1  10    9.78    0.51
  -5  -1 -10    4.59    0.35
  -5  -1 -10    4.68    0.37
   5   1  10    5.04    0.39
   4  -2 -10    4.15    0.40
  -4   2  10    3.90    0.39
   3  -2 -10    5.31    0.38
  -3   2  10    5.14    0.38
   2  -2 -10    1.10    0.18
  -2   2  10    1.00    0.19
   1  -2 -10    8.58    0.43
   1  -2 -10    8.72    0.44
  -1   2  10    8.55    0.47
   0  -2 -10    2.57    0.26
   0   2  10    2.89    0.28
  -1  -2 -10    7.83    0.43
   1   2  10    8.51    0.46
  -2  -2 -10    8.09    0.44
   2   2  10    8.34    0.46
  -3  -2 -10    8.36    0.47
   3   2  10    9.13    0.47
   3   2  10    9.32    0.50
  -4  -2 -10    3.09    0.32
   4   2  10    2.18    0.28
   4   2  10    2.81    0.31
  -5  -2 -10    5.92    0.40
   5   2  10    5.80    0.43
   5   2  10    6.15    0.42
   4  -3 -10    7.09    0.48
  -4   3  10    7.65    0.50
   3  -3 -10    1.85    0.26
  -3   3  10    2.45    0.30
   2  -3 -10    1.26    0.20
  -2   3  10    1.49    0.23
   1  -3 -10    4.80    0.31
   1  -3 -10    4.62    0.30
  -1   3  10    4.53    0.32
   0  -3 -10   13.71    0.59
   0   3  10   13.36    0.61
  -1  -3 -10    6.20    0.37
   1   3  10    6.73    0.39
  -2  -3 -10    7.56    0.43
   2   3  10    7.92    0.45
   2   3  10    8.38    0.42
  -3  -3 -10    3.17    0.31
   3   3  10    3.76    0.31
   3   3  10    3.53    0.28
  -4  -3 -10    0.40    0.13
   4   3  10    0.57    0.15
   4   3  10    0.33    0.13
   5   3  10    4.47    0.36
   5   3  10    4.73    0.37
  -4   4  10   12.02    0.65
   3  -4 -10    0.15    0.12
  -3   4  10    0.42    0.14
   2  -4 -10    5.29    0.36
  -2   4  10    5.70    0.38
   1  -4 -10    0.62    0.13
  -1   4  10    0.27    0.11
   0  -4 -10   14.42    0.61
   0   4  10   14.05    0.63
  -1  -4 -10    4.43    0.31
   1   4  10    4.81    0.32
  -2  -4 -10   12.33    0.58
   2   4  10   12.20    0.56
   2   4  10   12.77    0.59
  -3  -4 -10    2.13    0.26
   3   4  10    2.17    0.26
   3   4  10    2.11    0.26
  -4  -4 -10    1.08    0.20
   4   4  10    1.40    0.23
  -5  -4 -10    3.81    0.38
   5   4  10    4.75    0.37
   3  -5 -10    4.20    0.41
  -3   5  10    4.52    0.36
   2  -5 -10    0.31    0.12
  -2   5  10    0.31    0.12
   1  -5 -10   14.17    0.63
  -1   5  10   14.32    0.65
   0  -5 -10    1.98    0.23
   0   5  10    2.24    0.25
  -1  -5 -10   28.43    1.05
   1   5  10   31.56    1.08
   1   5  10   28.44    1.04
  -2  -5 -10    3.16    0.31
   2   5  10    2.94    0.29
  -3  -5 -10    3.51    0.35
   3   5  10    3.25    0.33
  -4  -5 -10    0.93    0.19
   4   5  10    1.02    0.20
   5   5  10    8.36    0.53
   3  -6 -10    1.93    0.28
  -3   6  10    2.24    0.29
   2  -6 -10    5.69    0.40
  -2   6  10    7.13    0.44
   1  -6 -10    3.28    0.32
  -1   6  10    2.80    0.30
  -1  -6 -10   -0.06    0.08
   1   6  10    0.14    0.10
  -2  -6 -10    3.93    0.31
   2   6  10    3.71    0.30
  -3  -6 -10    0.83    0.19
   3   6  10    0.72    0.17
  -4  -6 -10    4.64    0.37
   4   6  10    4.90    0.37
   2  -7 -10    0.14    0.12
   1  -7 -10    4.97    0.36
  -1  -7 -10    0.52    0.15
   1   7  10    0.58    0.15
  -2  -7 -10    5.09    0.36
   2   7  10    5.41    0.38
  -3  -7 -10   10.13    0.55
   3   7  10    9.45    0.55
  -4  -7 -10    4.80    0.45
   4   7  10    4.28    0.42
   1  -8 -10    2.98    0.33
   0   8  10    3.74    0.36
   1   8  10    0.93    0.19
  -2  -8 -10    0.63    0.17
   2   8  10    0.72    0.17
  -3  -8 -10    6.53    0.45
   3   8  10    6.97    0.47
   1   9  10    1.30    0.23
   0   7 -11    3.16    0.35
  -1   7 -11    4.35    0.42
   2   6 -11    0.03    0.11
  -2  -6  11   -0.03    0.12
   1   6 -11    0.65    0.18
  -1  -6  11    0.65    0.17
   0   6 -11    7.54    0.48
   0  -6  11    7.13    0.46
  -1   6 -11    6.32    0.44
   1  -6  11    5.93    0.43
  -2   6 -11    4.47    0.42
   2  -6  11    4.42    0.43
   3   5 -11    2.21    0.29
  -3  -5  11    1.94    0.29
  -3  -5  11    2.56    0.31
   2   5 -11    0.22    0.12
  -2  -5  11    0.04    0.10
  -2  -5  11    0.27    0.14
   1   5 -11    4.59    0.36
  -1  -5  11    4.54    0.34
  -1  -5  11    3.95    0.33
   0   5 -11   13.84    0.67
   0  -5  11   12.21    0.64
  -1   5 -11    3.71    0.38
   1  -5  11    3.78    0.39
  -2   5 -11    2.57    0.32
   2  -5  11    2.38    0.32
  -3   5 -11    4.53    0.42
   3  -5  11    5.16    0.42
   3   4 -11    2.64    0.32
  -3  -4  11    2.84    0.34
  -3  -4  11    3.14    0.34
   2   4 -11    0.34    0.14
  -2  -4  11    0.14    0.10
  -2  -4  11    0.24    0.14
   1   4 -11    1.77    0.25
  -1  -4  11    1.37    0.21
  -1  -4  11    1.09    0.20
   0   4 -11    5.02    0.38
   0  -4  11    5.41    0.38
  -1   4 -11    0.38    0.13
   1  -4  11    0.58    0.17
  -2   4 -11    1.37    0.23
   2  -4  11    1.65    0.26
  -3   4 -11    3.05    0.34
   3  -4  11    3.16    0.38
  -4  -3  11    0.51    0.17
   3   3 -11    1.33    0.22
   3   3 -11    1.23    0.21
  -3  -3  11    1.77    0.25
   2   3 -11    1.30    0.21
  -2  -3  11    1.61    0.24
  -2  -3  11    0.91    0.19
   1   3 -11    0.20    0.10
  -1  -3  11   -0.03    0.09
  -1  -3  11    0.10    0.10
   0  -3  11   12.81    0.64
  -1   3 -11    2.23    0.28
   1  -3  11    2.31    0.29
  -2   3 -11    4.94    0.37
   2  -3  11    4.34    0.36
  -3   3 -11    1.93    0.27
   3  -3  11    1.66    0.26
  -4   3 -11    2.93    0.34
   4  -3  11    2.39    0.32
   4   2 -11    0.46    0.15
  -4  -2  11    0.68    0.18
   3   2 -11    4.81    0.34
   3   2 -11    5.30    0.39
  -3  -2  11    4.96    0.38
   2   2 -11    0.88    0.17
   2   2 -11    1.23    0.20
  -2  -2  11    0.85    0.18
   1   2 -11   11.99    0.58
   1   2 -11   12.33    0.56
  -1  -2  11   10.50    0.57
   0   2 -11    1.97    0.25
   0  -2  11    1.88    0.25
  -1   2 -11    2.99    0.32
   1  -2  11    2.85    0.32
  -2   2 -11   23.73    0.96
   2  -2  11   25.12    1.02
  -3   2 -11    9.55    0.54
   3  -2  11    9.16    0.56
  -4   2 -11    0.20    0.11
   4  -2  11    0.18    0.14
   4   1 -11    6.65    0.46
  -4  -1  11    6.72    0.47
   3   1 -11    9.31    0.54
  -3  -1  11    9.50    0.54
   2   1 -11    2.61    0.29
   2   1 -11    2.58    0.28
  -2  -1  11    2.23    0.27
   1   1 -11    2.00    0.23
   1   1 -11    1.50    0.21
  -1  -1  11    1.79    0.25
   0   1 -11    2.40    0.27
   0  -1  11    2.13    0.27
  -1   1 -11    2.41    0.28
   1  -1  11    2.17    0.27
  -2   1 -11    7.92    0.46
   2  -1  11    6.82    0.46
  -3   1 -11    8.13    0.47
   3  -1  11    8.42    0.52
  -4   1 -11    2.40    0.31
   4  -1  11    2.86    0.35
   4   0 -11   10.62    0.61
  -4   0  11   10.46    0.61
   3   0 -11    2.86    0.32
  -3   0  11    1.87    0.28
   2   0 -11    5.53    0.37
   2   0 -11    5.32    0.35
  -2   0  11    5.69    0.39
   1   0 -11    4.21    0.30
   1   0 -11    3.72    0.29
  -1   0  11    3.92    0.32
   0   0 -11    0.36    0.13
   0   0  11    0.29    0.12
  -1   0 -11    0.85    0.17
   1   0  11    1.09    0.20
  -2   0 -11    0.82    0.17
   2   0  11    1.57    0.24
  -3   0 -11    6.00    0.39
   3   0  11    4.69    0.38
  -4   0 -11   12.72    0.64
   4   0  11   13.06    0.68
   4  -1 -11    9.35    0.57
   3  -1 -11    2.98    0.33
  -3   1  11    2.72    0.33
   2  -1 -11    4.18    0.32
  -2   1  11    4.07    0.39
   1  -1 -11    0.58    0.15
   1  -1 -11    0.59    0.14
  -1   1  11    0.42    0.14
   0  -1 -11   11.16    0.54
   0   1  11   10.57    0.55
  -1  -1 -11    3.94    0.31
   1   1  11    4.16    0.33
  -2  -1 -11    4.89    0.35
   2   1  11    4.79    0.37
  -3  -1 -11    2.71    0.30
   3   1  11    3.29    0.35
  -4  -1 -11    9.20    0.52
   4   1  11    9.60    0.57
  -5  -1 -11    8.66    0.51
   3  -2 -11    0.13    0.11
  -3   2  11    0.26    0.13
   2  -2 -11    2.18    0.26
  -2   2  11    1.83    0.25
   1  -2 -11    5.83    0.37
   1  -2 -11    6.59    0.38
   0  -2 -11    3.58    0.33
   0   2  11    2.99    0.31
  -1  -2 -11    7.96    0.45
   1   2  11    7.83    0.46
  -2  -2 -11    3.37    0.33
   2   2  11    5.23    0.37
  -3  -2 -11    1.32    0.21
   3   2  11    1.20    0.22
  -4  -2 -11   13.66    0.67
   4   2  11   14.21    0.66
   4   2  11   13.64    0.70
   3  -3 -11    3.35    0.35
   2  -3 -11    3.86    0.31
  -2   3  11    3.87    0.37
   1  -3 -11    2.39    0.26
  -1   3  11    2.46    0.28
   0  -3 -11    3.46    0.32
   0   3  11    2.99    0.31
  -1  -3 -11    0.69    0.16
   1   3  11    0.90    0.18
  -2  -3 -11    4.71    0.34
   2   3  11    4.66    0.35
  -3  -3 -11   -0.08    0.07
   3   3  11    0.14    0.12
  -4  -3 -11    4.02    0.38
   4   3  11    4.56    0.37
   4   3  11    4.42    0.35
   3  -4 -11    0.38    0.15
  -3   4  11    0.95    0.20
   2  -4 -11    0.35    0.13
  -2   4  11    0.24    0.12
   1  -4 -11    8.65    0.46
  -1   4  11    8.50    0.50
   0  -4 -11   17.40    0.72
   0   4  11   16.91    0.74
  -1  -4 -11    3.73    0.30
   1   4  11    3.89    0.31
  -2  -4 -11    0.17    0.10
   2   4  11    0.22    0.11
  -3  -4 -11    4.79    0.36
   3   4  11    4.51    0.35
   3   4  11    4.67    0.34
  -4  -4 -11    4.16    0.39
   4   4  11    4.38    0.41
   2  -5 -11    0.99    0.19
  -2   5  11    1.31    0.23
   1  -5 -11    1.58    0.23
  -1   5  11    1.62    0.23
   0   5  11    4.83    0.34
  -1  -5 -11   18.01    0.76
   1   5  11   17.63    0.76
  -2  -5 -11    4.21    0.33
  -3  -5 -11    3.88    0.38
   3   5  11    4.57    0.34
  -4  -5 -11    0.09    0.10
   4   5  11    0.26    0.12
   2  -6 -11    7.74    0.49
  -2   6  11    8.77    0.52
   1  -6 -11    1.81    0.25
  -1  -6 -11    3.11    0.32
  -2  -6 -11    0.74    0.18
  -3  -6 -11    0.37    0.14
   3   6  11    0.21    0.13
  -2  -7 -11    1.87    0.27
   2   7  11    1.38    0.23
   3   7  11    2.36    0.30
   1   5 -12    7.07    0.48
  -1  -5  12    7.30    0.47
   0   5 -12    3.62    0.38
   0  -5  12    4.64    0.37
  -1   5 -12    5.64    0.42
   1  -5  12    5.92    0.44
   2   4 -12    9.41    0.55
  -2  -4  12    9.50    0.55
   1   4 -12    3.66    0.38
  -1  -4  12    3.43    0.37
   0   4 -12    4.43    0.42
   0  -4  12    3.66    0.38
  -1   4 -12    0.25    0.13
   1  -4  12   -0.02    0.10
  -2   4 -12    0.06    0.10
   2  -4  12    0.12    0.12
   3   3 -12    2.26    0.31
   3   3 -12    2.46    0.32
  -3  -3  12    2.69    0.33
   2   3 -12    0.45    0.16
   2   3 -12    0.18    0.13
  -2  -3  12    0.43    0.15
   1   3 -12    4.46    0.36
  -1  -3  12    5.66    0.40
   0   3 -12   10.46    0.57
   0  -3  12    9.77    0.56
  -1   3 -12   10.30    0.59
   1  -3  12   12.91    0.66
  -2   3 -12    0.94    0.20
   2  -3  12    1.10    0.23
  -3   3 -12    1.95    0.28
   3  -3  12    1.64    0.27
   3   2 -12   11.11    0.61
   2   2 -12    0.49    0.14
   2   2 -12    0.33    0.15
  -2  -2  12    0.35    0.13
   1   2 -12    2.27    0.28
  -1  -2  12    2.37    0.30
   0   2 -12    2.94    0.32
   0  -2  12    2.21    0.29
  -1   2 -12    1.61    0.25
   1  -2  12    1.56    0.25
  -2   2 -12    0.13    0.10
   2  -2  12   -0.02    0.09
  -3   2 -12   -0.06    0.10
   3  -2  12    0.07    0.12
   3   1 -12   12.84    0.66
  -3  -1  12   11.62    0.65
   2   1 -12    6.38    0.41
   2   1 -12    6.21    0.41
  -2  -1  12    6.14    0.42
   1   1 -12    2.17    0.27
  -1  -1  12    2.00    0.28
   0   1 -12    0.99    0.20
   0  -1  12    1.24    0.21
  -1   1 -12    1.16    0.21
   1  -1  12    0.96    0.20
  -2   1 -12    0.09    0.09
   2  -1  12    0.26    0.14
  -3   1 -12    3.09    0.34
   3  -1  12    3.28    0.38
   3   0 -12    6.20    0.45
  -3   0  12    6.78    0.46
   2   0 -12   16.59    0.72
   2   0 -12   15.42    0.72
  -2   0  12   15.78    0.76
   1   0 -12    2.77    0.31
  -1   0  12    2.79    0.32
   0   0 -12    8.27    0.47
   0   0  12    7.71    0.48
  -1   0 -12    0.06    0.11
   1   0  12    0.23    0.12
  -2   0 -12    2.27    0.28
   2   0  12    1.97    0.28
  -3   0 -12    1.88    0.27
   3   0  12    1.77    0.28
  -4   0 -12    1.76    0.27
   4   0  12    1.59    0.28
   3  -1 -12   13.15    0.68
  -3   1  12   13.61    0.71
   2  -1 -12    8.99    0.51
  -2   1  12    8.96    0.54
   1  -1 -12    4.11    0.32
  -1   1  12    3.47    0.36
   0  -1 -12    0.05    0.09
   0   1  12    0.00    0.08
  -1  -1 -12   13.93    0.68
   1   1  12   16.47    0.75
  -2  -1 -12    4.19    0.39
   2   1  12    3.86    0.39
  -3  -1 -12    6.83    0.46
   3   1  12    8.50    0.53
  -4  -1 -12    0.53    0.15
   4   1  12    0.68    0.21
   3  -2 -12    1.00    0.22
   2  -2 -12   11.20    0.58
  -2   2  12   10.39    0.59
   1  -2 -12    7.48    0.44
  -1   2  12    8.03    0.48
   0  -2 -12    8.30    0.47
   0   2  12    8.37    0.50
  -1  -2 -12    0.24    0.12
   1   2  12    0.42    0.15
  -2  -2 -12    9.32    0.52
   2   2  12    9.25    0.55
  -3  -2 -12   18.35    0.83
   3   2  12   19.01    0.87
  -4  -2 -12    0.76    0.18
   4   2  12    0.89    0.22
   2  -3 -12    3.61    0.36
  -2   3  12    2.96    0.34
  -1   3  12   14.63    0.70
   0  -3 -12    8.26    0.47
   0   3  12    7.82    0.48
  -1  -3 -12    5.46    0.38
   1   3  12    5.26    0.39
  -2  -3 -12    0.56    0.16
   2   3  12    1.01    0.21
  -3  -3 -12    8.47    0.51
   3   3  12    9.30    0.55
   4   3  12    5.13    0.42
   2  -4 -12    2.69    0.32
  -2   4  12    3.66    0.38
  -1   4  12    0.15    0.12
   0  -4 -12    0.51    0.16
   0   4  12    0.81    0.18
  -1  -4 -12    0.71    0.17
   1   4  12    0.85    0.18
  -2  -4 -12    1.00    0.20
   2   4  12    0.54    0.17
  -3  -4 -12    0.87    0.20
   3   4  12    0.81    0.20
  -1   5  12    1.78    0.27
   0   5  12    0.36    0.13
  -1  -5 -12    2.76    0.31
  -2  -5 -12    1.79    0.26
  -3  -5 -12    1.58    0.26
  -1  -6 -12    5.59    0.40
  -2  -6 -12    0.49    0.17
   1   3 -13    1.33    0.24
  -1  -3  13    1.17    0.23
   0   3 -13    0.43    0.17
   0  -3  13    0.44    0.16
  -1   3 -13    1.97    0.29
   1  -3  13    2.87    0.36
   2   2 -13   21.92    0.93
   1   2 -13    4.26    0.41
  -1  -2  13    3.81    0.39
   0   2 -13    0.59    0.18
   0  -2  13    0.78    0.19
  -1   2 -13    7.94    0.51
   1  -2  13    7.76    0.52
  -2   2 -13    3.33    0.37
   2  -2  13    3.23    0.38
   2   1 -13    1.52    0.25
   1   1 -13    3.10    0.35
  -1  -1  13    3.21    0.37
   0   1 -13    1.33    0.23
   0  -1  13    1.25    0.23
  -1   1 -13    1.05    0.22
   1  -1  13    0.93    0.22
  -2   1 -13    2.61    0.32
   2  -1  13    2.29    0.34
   1   0 -13    6.41    0.44
   0   0 -13   10.27    0.58
   0   0  13   11.02    0.61
  -1   0 -13    0.82    0.19
   1   0  13    0.52    0.18
  -2   0 -13    9.00    0.55
   2   0  13    9.56    0.59
   1  -1 -13    8.57    0.50
   0  -1 -13   16.22    0.75
   0   1  13   15.70    0.77
   1   1  13    5.64    0.42
  -2  -1 -13    5.24    0.41
   2   1  13    5.41    0.43
   3   1  13    9.94    0.61
  -1   2  13    0.56    0.16
   0  -2 -13   15.56    0.72
   0   2  13   15.13    0.75
  -1  -2 -13    2.18    0.29
   1   2  13    2.07    0.29
  -2  -2 -13    5.44    0.40
   2   2  13    5.09    0.41
   3   2  13    4.20    0.44
  -1   3  13    1.00    0.22
   0  -3 -13    8.42    0.50
   0   3  13    7.57    0.50
  -1  -3 -13    7.43    0.47
   1   3  13    7.51    0.49
  -2  -3 -13    5.28    0.40
   2   3  13    5.44    0.42
   0   4  13    2.94    0.35
  -1  -4 -13    1.22    0.22
   1   4  13    0.68    0.19
  -2  -4 -13    7.68    0.50
   2   4  13    7.74    0.50
   0   0   0    0.00    0.00
;
_shelx_hkl_checksum     26465
_shelx_res_file
;
TITL FruAib in P1
    C:\Xtals\Mossine\FruAib\FRUAIB.res
    created by SHELXL-2017/1 at 22:14:49 on 19-Nov-2017
CELL 0.71073 5.8008 9.6364 10.6758 87.766 86.330 82.042
ZERR 2.0000 0.0019 0.0032 0.0035 0.003 0.004 0.004
LATT -1
SFAC C H N O
UNIT 20 38 2 14
EQIV $1 1+X,Y-1,Z
EQIV $2 X-1,1+Y,1+Z
EQIV $3 X,Y,Z-1
EQIV $4 X-1,Y,1+Z
EQIV $5 X,Y,1+Z
EQIV $6 1+X,Y,Z-1
EQIV $7 1+X,Y,Z
HTAB N1A O6A
HTAB O2B O8A_$1
HTAB N1A O7B
HTAB O5A O2B_$2
HTAB O5B O3A_$3
HTAB O3A O4B_$4
HTAB O4A O8A_$5
HTAB O2A O8B
HTAB O4B O4A_$6
HTAB N1B O7A_$1
HTAB N1B O3B
HTAB O3B O5B_$7
ACTA
FMAP 2 1 53
GRID
PLAN 10 0 0
MERG 2
SIZE 0.08 0.20 0.25
TEMP -100
L.S. 10
WGHT    0.043900    0.100000
FVAR       0.35190
N1A   3    0.485204    0.700136    0.598857    11.00000    0.01433    0.01425 =
         0.01309   -0.00132   -0.00114   -0.00032
C1A   1    0.293699    0.681437    0.695454    11.00000    0.01587    0.01817 =
         0.01240   -0.00088    0.00013   -0.00200
AFIX  23
H1A1  2    0.258387    0.583790    0.696105    11.00000   -1.20000
H1A2  2    0.150865    0.745067    0.675402    11.00000   -1.20000
AFIX   0
O2A   4    0.588174    0.639182    0.846989    11.00000    0.01732    0.02120 =
         0.02041   -0.00427   -0.00352    0.00384
C2A   1    0.370104    0.714318    0.824021    11.00000    0.01618    0.01331 =
         0.01505   -0.00202   -0.00179   -0.00101
O3A   4    0.161089    0.542170    0.930395    11.00000    0.02315    0.01807 =
         0.01971   -0.00104    0.00121   -0.00703
C3A   1    0.179602    0.688877    0.925632    11.00000    0.01957    0.01549 =
         0.01285   -0.00122    0.00014   -0.00186
AFIX  13
H3A   2    0.027565    0.743040    0.902764    11.00000   -1.20000
AFIX   0
O4A   4    0.055372    0.717287    1.140900    11.00000    0.02851    0.03060 =
         0.01347   -0.00501    0.00403   -0.01252
C4A   1    0.244563    0.736596    1.051504    11.00000    0.01834    0.01743 =
         0.01439   -0.00083    0.00022   -0.00403
AFIX  13
H4A   2    0.388769    0.676038    1.077616    11.00000   -1.20000
AFIX   0
O5A   4    0.085792    0.984691    1.018900    11.00000    0.03015    0.02356 =
         0.01986   -0.00498   -0.00088    0.00874
C5A   1    0.291365    0.889706    1.040202    11.00000    0.02165    0.01572 =
         0.01473   -0.00332   -0.00063   -0.00238
AFIX  13
H5A   2    0.356155    0.914273    1.119767    11.00000   -1.20000
AFIX   0
O6A   4    0.395897    0.858312    0.816881    11.00000    0.02551    0.01611 =
         0.01446   -0.00183    0.00107   -0.00536
C6A   1    0.470034    0.905926    0.932058    11.00000    0.02461    0.01971 =
         0.01966   -0.00544    0.00049   -0.00777
AFIX  23
H6A1  2    0.492827    1.005718    0.921278    11.00000   -1.20000
H6A2  2    0.621286    0.851162    0.951912    11.00000   -1.20000
AFIX   0
O7A   4    0.292806    0.951211    0.513078    11.00000    0.02587    0.01601 =
         0.01882   -0.00376   -0.00397    0.00211
C7A   1    0.415649    0.711189    0.464620    11.00000    0.01579    0.01525 =
         0.01090   -0.00068   -0.00136   -0.00149
O8A   4    0.124629    0.860767    0.357938    11.00000    0.02208    0.01771 =
         0.02121    0.00006   -0.00757    0.00107
C8A   1    0.262853    0.853468    0.444946    11.00000    0.01489    0.01517 =
         0.01307   -0.00007    0.00292   -0.00056
C9A   1    0.639414    0.713779    0.380912    11.00000    0.01780    0.02078 =
         0.01686    0.00050    0.00300    0.00040
AFIX 137
H9A1  2    0.718756    0.791634    0.404061    11.00000   -1.50000
H9A2  2    0.600415    0.726203    0.292846    11.00000   -1.50000
H9A3  2    0.742340    0.625157    0.392235    11.00000   -1.50000
AFIX   0
C10A  1    0.293557    0.585395    0.438590    11.00000    0.02099    0.01515 =
         0.01714   -0.00333   -0.00284   -0.00284
AFIX 137
H10A  2    0.386894    0.499035    0.467924    11.00000   -1.50000
H10B  2    0.276226    0.581322    0.348147    11.00000   -1.50000
H10C  2    0.139289    0.595194    0.483013    11.00000   -1.50000
AFIX   0
N1B   3    0.979821    0.199378    0.518955    11.00000    0.01497    0.01521 =
         0.01376   -0.00131   -0.00062   -0.00038
C1B   1    0.766138    0.167867    0.459725    11.00000    0.01485    0.01823 =
         0.01550    0.00027   -0.00108   -0.00207
AFIX  23
H1B1  2    0.628379    0.230040    0.494220    11.00000   -1.20000
H1B2  2    0.742314    0.069761    0.481061    11.00000   -1.20000
AFIX   0
O2B   4    0.982753    0.107085    0.261992    11.00000    0.01990    0.01568 =
         0.01604   -0.00059   -0.00020    0.00295
C2B   1    0.786747    0.188843    0.316351    11.00000    0.01441    0.01594 =
         0.01534   -0.00030   -0.00118   -0.00139
O3B   4    1.001951    0.390524    0.315575    11.00000    0.01700    0.02109 =
         0.01709   -0.00228   -0.00069   -0.00718
C3B   1    0.799299    0.342529    0.274283    11.00000    0.01290    0.01554 =
         0.01585   -0.00054   -0.00033   -0.00228
AFIX  13
H3B   2    0.660381    0.401144    0.314343    11.00000   -1.20000
AFIX   0
O4B   4    0.778537    0.503197    0.092780    11.00000    0.02359    0.02007 =
         0.02360    0.00680   -0.00626   -0.00726
C4B   1    0.783981    0.359950    0.133068    11.00000    0.01385    0.01726 =
         0.01559    0.00083   -0.00035   -0.00156
AFIX  13
H4B   2    0.923045    0.303446    0.090998    11.00000   -1.20000
AFIX   0
O5B   4    0.359210    0.397572    0.138986    11.00000    0.01530    0.02300 =
         0.02416    0.00548   -0.00139   -0.00019
C5B   1    0.561493    0.307416    0.093205    11.00000    0.01621    0.02339 =
         0.01418   -0.00114   -0.00233   -0.00315
AFIX  13
H5B   2    0.564638    0.306047   -0.000506    11.00000   -1.20000
AFIX   0
O6B   4    0.573687    0.150232    0.280439    11.00000    0.01796    0.02126 =
         0.01737    0.00007   -0.00326   -0.00629
C6B   1    0.548720    0.161146    0.147186    11.00000    0.02015    0.01938 =
         0.02005   -0.00295   -0.00455   -0.00365
AFIX  23
H6B1  2    0.396939    0.132758    0.129061    11.00000   -1.20000
H6B2  2    0.673214    0.095284    0.105088    11.00000   -1.20000
AFIX   0
O7B   4    0.783211    0.452898    0.594687    11.00000    0.03199    0.01877 =
         0.01970    0.00175    0.00215    0.00808
C7B   1    0.950607    0.221613    0.659338    11.00000    0.01810    0.01683 =
         0.01164   -0.00030   -0.00081    0.00085
O8B   4    0.679436    0.371518    0.786405    11.00000    0.03965    0.02374 =
         0.02244   -0.00137    0.00975    0.00624
C8B   1    0.786730    0.360770    0.682202    11.00000    0.01779    0.01591 =
         0.01758   -0.00284   -0.00178    0.00235
C9B   1    1.192645    0.240671    0.700458    11.00000    0.01943    0.02988 =
         0.02250   -0.00632   -0.00686    0.00214
AFIX 137
H9B1  2    1.299035    0.153209    0.689055    11.00000   -1.50000
H9B2  2    1.180988    0.264886    0.789159    11.00000   -1.50000
H9B3  2    1.252503    0.316092    0.649424    11.00000   -1.50000
AFIX   0
C10B  1    0.864104    0.094353    0.726880    11.00000    0.02656    0.02061 =
         0.01730    0.00285    0.00183    0.00071
AFIX 137
H10D  2    0.705980    0.087100    0.702985    11.00000   -1.50000
H10E  2    0.862555    0.104968    0.817864    11.00000   -1.50000
H10F  2    0.968250    0.009301    0.703146    11.00000   -1.50000
AFIX   0
H1NA  2    0.536058    0.777707    0.612535    11.00000    0.01638
H2OB  2    1.011713    0.031771    0.303229    11.00000    0.02050
H2NA  2    0.599109    0.616074    0.606787    11.00000    0.01896
H50A  2    0.039906    1.015054    1.081839    11.00000    0.02699
H5OB  2    0.311413    0.452676    0.081679    11.00000    0.03209
H3OA  2    0.029701    0.539134    0.951412    11.00000    0.02916
H4OA  2    0.085711    0.750200    1.208208    11.00000    0.04454
H2OA  2    0.589909    0.554870    0.839637    11.00000    0.03264
H4OB  2    0.851972    0.548761    0.138258    11.00000    0.07388
H2NB  2    1.089596    0.124200    0.507234    11.00000    0.01726
H1NB  2    1.021480    0.276381    0.478133    11.00000    0.02942
H3OB  2    1.113976    0.365049    0.260936    11.00000    0.04471
HKLF 4
REM  FruAib in P1
REM R1 =  0.0325 for    4927 Fo > 4sig(Fo)  and  0.0342 for all    5160 data
REM    377 parameters refined using      3 restraints
END
WGHT      0.0478      0.0880
REM Highest difference peak  0.299,  deepest hole -0.220,  1-sigma level  0.043
Q1    1   0.8607  0.2855  0.6757  11.00000  0.05    0.30
Q2    1   0.7967  0.2659  0.2995  11.00000  0.05    0.27
Q3    1   0.9738  0.2058  0.5950  11.00000  0.05    0.26
Q4    1   0.7924  0.3514  0.2020  11.00000  0.05    0.26
Q5    1   0.0701  0.9435  0.3432  11.00000  0.05    0.25
Q6    1   0.2837  0.6982  0.8814  11.00000  0.05    0.25
Q7    1   0.7838  0.1889  0.3903  11.00000  0.05    0.23
Q8    1   0.3354  0.7782  0.4520  11.00000  0.05    0.23
Q9    1   0.5596  0.2327  0.1227  11.00000  0.05    0.23
Q10   1   0.2256  0.7113  0.9853  11.00000  0.05    0.22
;
_shelx_res_checksum     54333
