# Supplementary material for: Crystal structure and hydrogen bonding in N-(1-de­oxy-β-d-fructo­pyranos-1-yl)-2-amino­isobutyric acid
Source: Acta Crystallogr E Crystallogr Commun. 2018 Jan 1;74(Pt 1):72–7. doi: 10.1107/S2056989017018060 (PMC5778490; doi:10.1107/S2056989017018060)
Supplement: Supplementary file 2 [file e-74-00072-Isup2.hkl]

data_I                                                                          
_shelx_title ' FruAib in P1'                                                    
_shelx_refln_list_code          4                                               
_shelx_F_calc_maximum       88.65                                               
_exptl_crystal_F_000       284.00                                               
_reflns_d_resolution_high  0.7665                                               
                                                                                
loop_                                                                           
 _space_group_symop_operation_xyz                                               
 'x, y, z'                                                                      
                                                                                
_cell_length_a     5.8008                                                       
_cell_length_b     9.6364                                                       
_cell_length_c    10.6758                                                       
_cell_angle_alpha  87.766                                                       
_cell_angle_beta   86.330                                                       
_cell_angle_gamma  82.042                                                       
                                                                                
_shelx_F_squared_multiplier     1.000                                           
                                                                                
loop_                                                                           
 _refln_index_h                                                                 
 _refln_index_k                                                                 
 _refln_index_l                                                                 
 _refln_F_squared_calc                                                          
 _refln_F_squared_meas                                                          
 _refln_F_squared_sigma                                                         
 _refln_observed_status                                                         
  -2  -4 -13         53.69         62.02         4.04 o                         
  -1  -4 -13          6.55          9.85         1.78 o                         
  -2  -3 -13         38.28         42.64         3.23 o                         
  -1  -3 -13         53.30         60.00         3.80 o                         
   0  -3 -13         59.63         67.99         4.04 o                         
  -2  -2 -13         38.90         43.93         3.23 o                         
  -1  -2 -13         14.77         17.60         2.34 o                         
   0  -2 -13        108.09        125.65         5.81 o                         
  -2  -1 -13         35.96         42.31         3.31 o                         
   0  -1 -13        128.20        130.98         6.06 o                         
   1  -1 -13         58.76         69.20         4.04 o                         
  -2   0 -13         71.81         72.68         4.44 o                         
  -1   0 -13          3.23          6.62         1.53 o                         
   0   0 -13         75.73         82.93         4.68 o                         
   1   0 -13         46.96         51.76         3.55 o                         
  -2   1 -13         19.01         21.08         2.58 o                         
  -1   1 -13          9.50          8.48         1.78 o                         
   0   1 -13          9.76         10.74         1.86 o                         
   1   1 -13         19.79         25.03         2.83 o                         
   2   1 -13          9.26         12.27         2.02 o                         
  -2   2 -13         28.70         26.89         2.99 o                         
  -1   2 -13         69.51         64.12         4.12 o                         
   0   2 -13          6.84          4.76         1.45 o                         
   1   2 -13         27.49         34.40         3.31 o                         
   2   2 -13        162.85        177.01         7.51 o                         
  -1   3 -13         20.09         15.91         2.34 o                         
   0   3 -13          4.36          3.47         1.37 o                         
   1   3 -13          9.06         10.74         1.94 o                         
  -2  -6 -12          3.44          3.96         1.37 o                         
  -1  -6 -12         36.97         45.14         3.23 o                         
  -3  -5 -12         11.38         12.76         2.10 o                         
  -2  -5 -12         12.41         14.45         2.10 o                         
  -1  -5 -12         22.60         22.29         2.50 o                         
  -3  -4 -12          8.38          7.03         1.62 o                         
  -2  -4 -12          7.59          8.08         1.62 o                         
  -1  -4 -12          6.47          5.73         1.37 o                         
   0  -4 -12          4.49          4.12         1.29 o                         
   2  -4 -12         23.59         21.72         2.58 o                         
  -3  -3 -12         70.43         68.40         4.12 o                         
  -2  -3 -12          6.47          4.52         1.29 o                         
  -1  -3 -12         39.27         44.09         3.07 o                         
   0  -3 -12         57.45         66.70         3.80 o                         
   2  -3 -12         21.47         29.15         2.91 o                         
  -4  -2 -12          6.21          6.14         1.45 o                         
  -3  -2 -12        142.20        148.18         6.70 o                         
  -2  -2 -12         73.93         75.26         4.20 o                         
  -1  -2 -12          2.33          1.94         0.97 o                         
   0  -2 -12         60.54         67.02         3.80 o                         
   1  -2 -12         59.66         60.40         3.55 o                         
   2  -2 -12         75.26         90.44         4.68 o                         
   3  -2 -12          9.58          8.08         1.78 o                         
  -4  -1 -12          3.34          4.28         1.21 o                         
  -3  -1 -12         53.64         55.15         3.71 o                         
  -2  -1 -12         31.46         33.83         3.15 o                         
  -1  -1 -12        111.71        112.49         5.49 o                         
   0  -1 -12          0.28          0.40         0.73 o                         
   1  -1 -12         26.33         33.19         2.58 o                         
   2  -1 -12         68.75         72.60         4.12 o                         
   3  -1 -12        100.24        106.19         5.49 o                         
  -4   0 -12         12.79         14.21         2.18 o                         
  -3   0 -12         18.44         15.18         2.18 o                         
  -2   0 -12         18.02         18.33         2.26 o                         
  -1   0 -12          1.75          0.48         0.89 o                         
   0   0 -12         70.86         66.78         3.80 o                         
   1   0 -12         20.41         22.37         2.50 o                         
   2   0 -12        113.96        129.42         4.72 o                         
   3   0 -12         52.02         50.07         3.63 o                         
  -3   1 -12         22.53         24.95         2.75 o                         
  -2   1 -12          2.53          0.73         0.73 o                         
  -1   1 -12          8.76          9.37         1.70 o                         
   0   1 -12          9.25          7.99         1.62 o                         
   1   1 -12         18.27         17.52         2.18 o                         
   2   1 -12         48.35         50.84         2.34 o                         
   3   1 -12         85.27        103.69         5.33 o                         
  -3   2 -12          0.92         -0.48         0.81 o                         
  -2   2 -12          0.44          1.05         0.81 o                         
  -1   2 -12         10.96         13.00         2.02 o                         
   0   2 -12         24.77         23.74         2.58 o                         
   1   2 -12         18.26         18.33         2.26 o                         
   2   2 -12          2.26          3.38         0.83 o                         
   3   2 -12         83.15         89.72         4.93 o                         
  -3   3 -12         12.42         15.75         2.26 o                         
  -2   3 -12          8.26          7.59         1.62 o                         
  -1   3 -12         84.37         83.17         4.76 o                         
   0   3 -12         78.74         84.47         4.60 o                         
   1   3 -12         40.32         36.02         2.91 o                         
   2   3 -12          2.81          2.43         1.09 o                         
   3   3 -12         14.82         19.07         1.80 o                         
  -2   4 -12          1.17          0.48         0.81 o                         
  -1   4 -12          1.43          2.02         1.05 o                         
   0   4 -12         28.76         35.77         3.39 o                         
   1   4 -12         23.70         29.56         3.07 o                         
   2   4 -12         69.86         75.99         4.44 o                         
  -1   5 -12         41.60         45.54         3.39 o                         
   0   5 -12         28.12         29.23         3.07 o                         
   1   5 -12         48.20         57.09         3.88 o                         
  -2  -7 -11         12.46         15.10         2.18 o                         
  -3  -6 -11          1.99          2.99         1.13 o                         
  -2  -6 -11          4.75          5.98         1.45 o                         
  -1  -6 -11         21.36         25.11         2.58 o                         
   1  -6 -11         16.55         14.62         2.02 o                         
   2  -6 -11         62.87         62.50         3.96 o                         
  -4  -5 -11          1.32          0.73         0.81 o                         
  -3  -5 -11         34.23         31.33         3.07 o                         
  -2  -5 -11         30.19         34.00         2.66 o                         
  -1  -5 -11        139.92        145.43         6.14 o                         
   1  -5 -11         12.76         12.76         1.86 o                         
   2  -5 -11          9.69          7.99         1.53 o                         
  -4  -4 -11         30.85         33.59         3.15 o                         
  -3  -4 -11         37.44         38.68         2.91 o                         
  -2  -4 -11          1.78          1.37         0.81 o                         
  -1  -4 -11         30.93         30.12         2.42 o                         
   0  -4 -11        135.69        140.51         5.81 o                         
   1  -4 -11         59.53         69.85         3.71 o                         
   2  -4 -11          2.63          2.83         1.05 o                         
   3  -4 -11          5.82          3.07         1.21 o                         
  -4  -3 -11         35.16         32.46         3.07 o                         
  -3  -3 -11          0.86         -0.57         0.57 o                         
  -2  -3 -11         31.61         38.03         2.75 o                         
  -1  -3 -11          7.52          5.57         1.29 o                         
   0  -3 -11         28.62         27.94         2.58 o                         
   1  -3 -11         16.03         19.30         2.10 o                         
   2  -3 -11         28.95         31.17         2.50 o                         
   3  -3 -11         30.74         27.05         2.83 o                         
  -4  -2 -11        101.34        110.31         5.41 o                         
  -3  -2 -11          8.80         10.66         1.70 o                         
  -2  -2 -11         35.10         27.21         2.66 o                         
  -1  -2 -11         72.15         64.28         3.63 o                         
   0  -2 -11         30.78         28.91         2.66 o                         
   1  -2 -11         42.29         50.25         3.07 o                         
   2  -2 -11         15.68         17.60         2.10 o                         
   3  -2 -11          1.73          1.05         0.89 o                         
  -5  -1 -11         75.71         69.93         4.12 o                         
  -4  -1 -11         78.12         74.29         4.20 o                         
  -3  -1 -11         22.74         21.88         2.42 o                         
  -2  -1 -11         43.34         39.49         2.83 o                         
  -1  -1 -11         31.68         31.82         2.50 o                         
   0  -1 -11         95.41         90.12         4.36 o                         
   1  -1 -11          4.77          4.73         0.83 o                         
   2  -1 -11         28.32         33.75         2.58 o                         
   3  -1 -11         21.00         24.06         2.66 o                         
   4  -1 -11         63.88         75.50         4.60 o                         
  -4   0 -11        100.62        102.72         5.17 o                         
  -3   0 -11         45.22         48.45         3.15 o                         
  -2   0 -11         12.10          6.62         1.37 o                         
  -1   0 -11          6.77          6.86         1.37 o                         
   0   0 -11          1.56          2.91         1.05 o                         
   1   0 -11         27.53         32.07         1.98 o                         
   2   0 -11         43.06         43.78         2.05 o                         
   3   0 -11         18.01         23.09         2.58 o                         
   4   0 -11         75.55         85.76         4.93 o                         
  -4   1 -11         16.15         19.38         2.50 o                         
  -3   1 -11         71.18         65.65         3.80 o                         
  -2   1 -11         60.39         63.96         3.71 o                         
  -1   1 -11         18.63         19.46         2.26 o                         
   0   1 -11         16.03         19.38         2.18 o                         
   1   1 -11         14.16         14.24         2.02 o                         
   2   1 -11         15.85         20.95         1.63 o                         
   3   1 -11         74.33         75.18         4.36 o                         
   4   1 -11         42.97         53.70         3.71 o                         
  -4   2 -11          0.43          1.62         0.89 o                         
  -3   2 -11         71.40         77.12         4.36 o                         
  -2   2 -11        192.04        191.62         7.75 o                         
  -1   2 -11         21.86         24.14         2.58 o                         
   0   2 -11         16.47         15.91         2.02 o                         
   1   2 -11         86.12         98.26         3.25 o                         
   2   2 -11          9.03          8.53         1.41 o                         
   3   2 -11         37.74         40.64         2.07 o                         
   4   2 -11          3.30          3.71         1.21 o                         
  -4   3 -11         22.27         23.66         2.75 o                         
  -3   3 -11         19.00         15.59         2.18 o                         
  -2   3 -11         37.95         39.89         2.99 o                         
  -1   3 -11         18.64         18.01         2.26 o                         
   1   3 -11          0.62          1.62         0.81 o                         
   2   3 -11          9.88         10.50         1.70 o                         
   3   3 -11         11.77         10.33         1.23 o                         
  -3   4 -11         26.40         24.63         2.75 o                         
  -2   4 -11         13.25         11.06         1.86 o                         
  -1   4 -11          1.80          3.07         1.05 o                         
   0   4 -11         40.16         40.54         3.07 o                         
   1   4 -11         11.09         14.29         2.02 o                         
   2   4 -11          2.04          2.75         1.13 o                         
   3   4 -11         20.83         21.32         2.58 o                         
  -3   5 -11         34.28         36.58         3.39 o                         
  -2   5 -11         18.90         20.75         2.58 o                         
  -1   5 -11         31.33         29.96         3.07 o                         
   0   5 -11        100.77        111.76         5.41 o                         
   1   5 -11         35.96         37.07         2.91 o                         
   2   5 -11          1.82          1.78         0.97 o                         
   3   5 -11         14.64         17.85         2.34 o                         
  -2   6 -11         35.98         36.10         3.39 o                         
  -1   6 -11         48.04         51.04         3.55 o                         
   0   6 -11         58.71         60.89         3.88 o                         
   1   6 -11          4.97          5.25         1.45 o                         
   2   6 -11          0.81          0.24         0.89 o                         
  -1   7 -11         35.79         35.13         3.39 o                         
   0   7 -11         30.32         25.52         2.83 o                         
  -3  -8 -10         51.52         52.73         3.63 o                         
  -2  -8 -10          8.01          5.09         1.37 o                         
   1  -8 -10         24.09         24.06         2.66 o                         
  -4  -7 -10         36.75         38.76         3.63 o                         
  -3  -7 -10         76.41         81.80         4.44 o                         
  -2  -7 -10         41.26         41.10         2.91 o                         
  -1  -7 -10          2.72          4.20         1.21 o                         
   1  -7 -10         40.67         40.13         2.91 o                         
   2  -7 -10          1.59          1.13         0.97 o                         
  -4  -6 -10         38.65         37.47         2.99 o                         
  -3  -6 -10          5.65          6.70         1.53 o                         
  -2  -6 -10         26.81         31.74         2.50 o                         
  -1  -6 -10          0.91         -0.48         0.65 o                         
   1  -6 -10         25.24         26.49         2.58 o                         
   2  -6 -10         48.00         45.95         3.23 o                         
   3  -6 -10         11.28         15.59         2.26 o                         
  -4  -5 -10          7.50          7.51         1.53 o                         
  -3  -5 -10         22.81         28.34         2.83 o                         
  -2  -5 -10         22.71         25.52         2.50 o                         
  -1  -5 -10        241.92        229.58         8.48 o                         
   0  -5 -10         16.44         15.99         1.86 o                         
   1  -5 -10        107.79        114.43         5.09 o                         
   2  -5 -10          1.49          2.50         0.97 o                         
   3  -5 -10         28.96         33.92         3.31 o                         
  -5  -4 -10         33.07         30.77         3.07 o                         
  -4  -4 -10         11.45          8.72         1.62 o                         
  -3  -4 -10         14.27         17.20         2.10 o                         
  -2  -4 -10        104.80         99.57         4.68 o                         
  -1  -4 -10         43.02         35.77         2.50 o                         
   0  -4 -10        112.04        116.44         4.93 o                         
   1  -4 -10          3.61          5.01         1.05 o                         
   2  -4 -10         51.01         42.72         2.91 o                         
   3  -4 -10          2.36          1.21         0.97 o                         
  -4  -3 -10          3.75          3.23         1.05 o                         
  -3  -3 -10         23.40         25.60         2.50 o                         
  -2  -3 -10         56.15         61.05         3.47 o                         
  -1  -3 -10         52.66         50.07         2.99 o                         
   0  -3 -10        106.97        110.71         4.76 o                         
   1  -3 -10         39.10         38.02         1.74 o                         
   2  -3 -10          8.50         10.17         1.62 o                         
   3  -3 -10         17.66         14.94         2.10 o                         
   4  -3 -10         54.23         57.25         3.88 o                         
  -5  -2 -10         44.72         47.81         3.23 o                         
  -4  -2 -10         22.21         24.95         2.58 o                         
  -3  -2 -10         64.20         67.51         3.80 o                         
  -2  -2 -10         64.64         65.33         3.55 o                         
  -1  -2 -10         64.27         63.23         3.47 o                         
   0  -2 -10         21.47         20.75         2.10 o                         
   1  -2 -10         73.77         69.84         2.48 o                         
   2  -2 -10          9.84          8.88         1.45 o                         
   3  -2 -10         40.00         42.88         3.07 o                         
   4  -2 -10         31.42         33.51         3.23 o                         
  -5  -1 -10         36.11         37.41         2.05 o                         
  -4  -1 -10         73.24         72.84         2.83 o                         
  -3  -1 -10         19.92         20.19         2.26 o                         
  -2  -1 -10         26.26         24.79         2.42 o                         
  -1  -1 -10         71.70         78.41         3.88 o                         
   0  -1 -10         88.24         92.95         4.36 o                         
   1  -1 -10         71.04         71.99         2.54 o                         
   2  -1 -10         41.33         46.77         2.00 o                         
   3  -1 -10          2.95          4.04         1.21 o                         
   4  -1 -10          2.21          3.80         1.21 o                         
  -5   0 -10          1.61          0.81         0.57 o                         
  -4   0 -10          2.60          3.23         0.71 o                         
  -3   0 -10         32.94         29.47         2.34 o                         
  -2   0 -10          3.98          3.39         0.97 o                         
  -1   0 -10        226.19        224.49         8.08 o                         
   0   0 -10         55.50         56.77         3.15 o                         
   1   0 -10        197.05        208.61         5.37 o                         
   2   0 -10         33.62         32.79         1.65 o                         
   3   0 -10          5.74          5.98         1.37 o                         
   4   0 -10          2.90          1.70         0.97 o                         
  -5   1 -10          8.64          8.02         1.37 o                         
  -4   1 -10         34.95         29.31         2.75 o                         
  -3   1 -10          1.88          1.29         0.73 o                         
  -2   1 -10        160.56        143.66         5.98 o                         
  -1   1 -10         33.86         28.18         2.66 o                         
   0   1 -10        101.32        101.99         4.68 o                         
   1   1 -10         77.40         75.74         6.10 o                         
   2   1 -10         48.94         47.97         2.06 o                         
   3   1 -10         37.26         39.57         2.91 o                         
   4   1 -10         25.13         24.79         2.75 o                         
  -5   2 -10          1.52          0.89         0.97 o                         
  -4   2 -10          4.13          2.83         1.05 o                         
  -3   2 -10         29.32         31.82         2.50 o                         
  -2   2 -10        139.05        124.84         5.57 o                         
  -1   2 -10        208.62        195.02         7.43 o                         
   0   2 -10         59.30         61.78         3.47 o                         
   1   2 -10         42.66         37.79         2.58 o                         
   2   2 -10         12.32         12.85         1.23 o                         
   3   2 -10         46.95         48.21         2.22 o                         
   4   2 -10         12.54         13.73         2.10 o                         
  -4   3 -10          3.65          1.62         0.97 o                         
  -3   3 -10          6.68          5.73         1.37 o                         
  -2   3 -10          9.49          9.69         1.62 o                         
  -1   3 -10         58.88         60.32         3.47 o                         
   0   3 -10          1.05          0.08         0.73 o                         
   1   3 -10         72.42         66.22         3.63 o                         
   2   3 -10         25.73         26.08         2.50 o                         
   3   3 -10         17.78         18.85         1.63 o                         
   4   3 -10          9.88          7.51         1.62 o                         
  -4   4 -10         32.65         34.80         3.15 o                         
  -3   4 -10         24.90         28.02         2.75 o                         
  -2   4 -10         76.63         88.42         4.52 o                         
  -1   4 -10         45.97         47.97         3.15 o                         
   0   4 -10         20.27         21.56         2.34 o                         
   1   4 -10         48.18         49.66         3.15 o                         
   2   4 -10         19.41         19.86         2.26 o                         
   3   4 -10         12.42         11.63         1.86 o                         
   4   4 -10          0.02         -0.40         0.48 o                         
  -3   5 -10         50.08         50.47         3.39 o                         
  -2   5 -10         34.00         31.49         3.07 o                         
  -1   5 -10         13.40         16.23         2.10 o                         
   0   5 -10          6.64          6.14         1.37 o                         
   1   5 -10          9.61         10.66         1.78 o                         
   2   5 -10         22.12         21.16         2.50 o                         
   3   5 -10         27.96         25.92         2.75 o                         
   4   5 -10         14.12         12.03         2.02 o                         
  -3   6 -10          3.13          0.97         0.89 o                         
  -2   6 -10         40.39         48.61         3.31 o                         
  -1   6 -10         83.43         94.88         4.85 o                         
   0   6 -10         65.55         65.01         3.96 o                         
   1   6 -10         48.70         49.58         3.39 o                         
   2   6 -10         23.93         22.37         2.58 o                         
   3   6 -10          9.72          9.77         1.86 o                         
  -1   7 -10        121.94        121.05         5.89 o                         
   0   7 -10         43.74         47.72         3.31 o                         
   1   7 -10         19.35         15.67         2.26 o                         
   2   7 -10         41.84         39.73         3.15 o                         
  -1   8 -10         97.13        110.06         5.57 o                         
   1   8 -10         10.35          6.86         1.70 o                         
  -3  -9  -9         39.92         39.65         3.07 o                         
  -2  -9  -9         36.02         40.21         2.99 o                         
   0  -9  -9         77.04         81.72         4.36 o                         
   1  -9  -9          2.47          4.76         1.29 o                         
  -4  -8  -9          4.65          6.78         1.53 o                         
  -3  -8  -9        116.02        122.58         5.65 o                         
  -2  -8  -9         32.23         36.82         2.75 o                         
   0  -8  -9         55.05         56.28         3.31 o                         
   1  -8  -9         34.83         36.98         2.75 o                         
   2  -8  -9         19.66         20.27         2.42 o                         
  -4  -7  -9         16.09         18.90         2.42 o                         
  -3  -7  -9         26.21         28.75         2.75 o                         
  -2  -7  -9         15.87         16.07         2.02 o                         
  -1  -7  -9         71.71         79.94         3.80 o                         
   0  -7  -9        109.63        109.10         4.93 o                         
   1  -7  -9         86.23         88.91         4.44 o                         
   2  -7  -9          1.68          2.75         1.05 o                         
   3  -7  -9          4.66          4.85         1.37 o                         
  -5  -6  -9          2.36          1.62         0.89 o                         
  -4  -6  -9          9.65         10.09         1.78 o                         
  -3  -6  -9          5.41          4.76         1.21 o                         
  -2  -6  -9         18.29         19.06         2.10 o                         
  -1  -6  -9        217.55        214.64         7.59 o                         
   0  -6  -9         77.72         83.01         3.88 o                         
   1  -6  -9        112.34        105.22         4.93 o                         
   2  -6  -9          0.31          0.73         0.81 o                         
   3  -6  -9          0.86          1.37         0.97 o                         
  -5  -5  -9          9.74          8.16         1.53 o                         
  -4  -5  -9          4.77          3.55         1.05 o                         
  -3  -5  -9         42.75         44.66         2.91 o                         
  -2  -5  -9         27.86         24.63         2.34 o                         
  -1  -5  -9         56.99         60.08         3.15 o                         
   0  -5  -9        223.12        212.82         5.77 o                         
   1  -5  -9          8.52          7.19         1.29 o                         
   2  -5  -9         27.87         29.88         2.42 o                         
   3  -5  -9         43.92         44.74         3.15 o                         
   4  -5  -9         25.85         28.18         3.07 o                         
  -5  -4  -9         50.90         50.71         3.31 o                         
  -4  -4  -9         43.05         38.11         2.75 o                         
  -3  -4  -9         22.27         17.68         2.10 o                         
  -2  -4  -9         10.47         11.39         1.62 o                         
  -1  -4  -9        246.19        218.11         7.83 o                         
   0  -4  -9         33.90         31.81         1.51 o                         
   1  -4  -9         21.45         23.34         1.86 o                         
   2  -4  -9        243.77        245.16         8.96 o                         
   3  -4  -9        103.64         96.98         4.93 o                         
   4  -4  -9         18.72         25.28         2.83 o                         
  -6  -3  -9         60.91         63.63         3.88 o                         
  -5  -3  -9         17.28         18.90         2.26 o                         
  -4  -3  -9          9.96         10.09         1.62 o                         
  -3  -3  -9        141.90        132.92         5.73 o                         
  -2  -3  -9         70.98         58.71         3.31 o                         
  -1  -3  -9         32.56         32.14         2.18 o                         
   0  -3  -9         56.65         49.75         2.83 o                         
   1  -3  -9          2.38          4.30         0.69 o                         
   2  -3  -9         91.03         90.12         4.28 o                         
   3  -3  -9         21.53         18.17         2.18 o                         
   4  -3  -9         47.28         43.28         3.15 o                         
  -6  -2  -9         12.66         13.69         1.49 o                         
  -5  -2  -9         15.89         17.53         1.54 o                         
  -4  -2  -9         32.44         32.54         2.42 o                         
  -3  -2  -9         50.64         46.11         2.83 o                         
  -2  -2  -9         15.62         15.83         1.86 o                         
  -1  -2  -9         23.11         28.83         2.10 o                         
   0  -2  -9        207.43        206.42         4.99 o                         
   1  -2  -9         54.01         51.36         1.97 o                         
   2  -2  -9        115.66        106.67         4.76 o                         
   3  -2  -9         47.85         52.73         3.23 o                         
   4  -2  -9         14.74         15.10         2.18 o                         
   5  -2  -9         10.03         10.58         2.02 o                         
  -6  -1  -9         10.62         11.63         1.78 o                         
  -5  -1  -9          2.74          2.95         0.76 o                         
  -4  -1  -9          7.41          6.68         1.13 o                         
  -3  -1  -9         67.67         62.18         3.39 o                         
  -2  -1  -9        109.93        108.13         4.76 o                         
  -1  -1  -9         59.79         61.37         3.23 o                         
   0  -1  -9        108.55        103.97         4.72 o                         
   1  -1  -9        157.64        159.62         4.17 o                         
   2  -1  -9         78.56         81.70         2.68 o                         
   3  -1  -9          2.07          4.04         1.05 o                         
   4  -1  -9         28.56         31.33         3.07 o                         
   5  -1  -9          3.37          2.66         1.21 o                         
  -5   0  -9          4.78          3.98         0.85 o                         
  -4   0  -9         38.75         35.18         1.78 o                         
  -3   0  -9         62.30         57.66         2.22 o                         
  -2   0  -9         42.87         43.36         2.75 o                         
  -1   0  -9         34.65         31.90         2.18 o                         
   0   0  -9        507.36        503.71        10.68 o                         
   1   0  -9        249.67        239.81         5.85 o                         
   2   0  -9         24.37         23.78         1.46 o                         
   3   0  -9        248.98        256.23         9.29 o                         
   4   0  -9          9.23          6.94         1.45 o                         
   5   0  -9          8.24          7.67         1.70 o                         
  -5   1  -9         19.88         20.22         2.42 o                         
  -4   1  -9         17.21         21.25         1.57 o                         
  -3   1  -9         20.53         21.21         1.51 o                         
  -2   1  -9        283.33        269.55         9.37 o                         
  -1   1  -9          3.00          3.23         0.89 o                         
   0   1  -9        239.11        225.98         5.51 o                         
   1   1  -9        154.71        154.98         4.14 o                         
   2   1  -9         52.67         45.62         2.10 o                         
   3   1  -9         62.18         57.50         2.33 o                         
   4   1  -9          5.76          4.36         1.13 o                         
   5   1  -9         14.10         15.10         2.26 o                         
  -5   2  -9         35.83         33.59         2.75 o                         
  -4   2  -9         30.19         29.76         1.66 o                         
  -3   2  -9        111.85        110.95         4.93 o                         
  -2   2  -9        223.61        207.61         7.59 o                         
  -1   2  -9        100.99        104.33         4.60 o                         
   0   2  -9         14.80         18.57         2.02 o                         
   1   2  -9         56.90         59.35         3.07 o                         
   2   2  -9        208.11        192.27         7.03 o                         
   3   2  -9         49.85         46.46         2.05 o                         
   4   2  -9          4.81          3.23         1.05 o                         
   5   2  -9         11.63         11.55         2.02 o                         
  -5   3  -9          7.53          8.16         1.62 o                         
  -4   3  -9         30.98         30.12         1.71 o                         
  -3   3  -9         12.94         10.26         1.62 o                         
  -2   3  -9        139.24        127.67         5.57 o                         
  -1   3  -9          2.61          2.42         0.89 o                         
   0   3  -9        121.00        119.75         5.01 o                         
   1   3  -9        104.56         97.87         4.44 o                         
   2   3  -9          7.37          4.28         1.05 o                         
   3   3  -9         36.56         42.72         2.75 o                         
   4   3  -9          2.93          2.10         0.97 o                         
   5   3  -9         36.42         39.08         3.15 o                         
  -5   4  -9          1.23          2.02         0.97 o                         
  -3   4  -9         17.43         19.54         2.18 o                         
  -2   4  -9         24.22         21.08         2.26 o                         
  -1   4  -9         51.53         47.48         2.99 o                         
   0   4  -9        131.65        116.61         5.25 o                         
   1   4  -9        231.45        216.66         7.99 o                         
   2   4  -9        157.24        147.13         6.14 o                         
   3   4  -9          3.05          2.10         0.97 o                         
   4   4  -9         41.38         43.36         2.99 o                         
  -3   5  -9         42.24         44.57         2.99 o                         
  -2   5  -9         92.43         89.80         4.44 o                         
  -1   5  -9        135.25        125.41         5.57 o                         
   0   5  -9        173.36        167.24         6.62 o                         
   1   5  -9        151.65        142.53         5.98 o                         
   2   5  -9         11.13         15.02         2.02 o                         
   3   5  -9         75.03         68.24         3.96 o                         
   4   5  -9         14.87         14.54         2.10 o                         
  -3   6  -9         31.59         30.69         2.91 o                         
  -1   6  -9        146.68        140.91         6.06 o                         
   0   6  -9        156.31        151.57         6.38 o                         
   1   6  -9         55.90         51.12         3.23 o                         
   2   6  -9         35.70         35.93         2.75 o                         
   3   6  -9         33.93         31.25         3.15 o                         
   4   6  -9         28.11         27.54         2.91 o                         
  -2   7  -9          4.14          4.76         1.29 o                         
  -1   7  -9          0.27          0.08         0.81 o                         
   0   7  -9        143.78        146.89         6.38 o                         
   1   7  -9         13.16         17.60         2.26 o                         
   2   7  -9         30.90         33.11         3.23 o                         
   3   7  -9         22.35         21.08         2.66 o                         
  -2   8  -9         25.41         32.54         3.15 o                         
  -1   8  -9         11.89         10.01         1.86 o                         
   0   8  -9          4.48          4.76         1.37 o                         
   1   8  -9         15.42         17.52         2.34 o                         
   2   8  -9          5.33          7.19         1.62 o                         
   0   9  -9         16.01         18.33         2.50 o                         
   1   9  -9         28.12         29.39         3.15 o                         
  -3 -10  -8         35.36         38.68         3.07 o                         
  -2 -10  -8          1.37          1.21         1.05 o                         
   0 -10  -8          3.77          4.52         1.29 o                         
  -4  -9  -8         53.67         55.40         3.71 o                         
  -3  -9  -8          7.24          7.67         1.62 o                         
  -2  -9  -8         84.36         92.30         4.60 o                         
   0  -9  -8          7.73          9.45         1.62 o                         
   1  -9  -8          7.60          6.54         1.45 o                         
   2  -9  -8         31.98         34.80         3.39 o                         
  -4  -8  -8          4.35          3.31         1.13 o                         
  -3  -8  -8         21.51         25.84         2.66 o                         
  -2  -8  -8         22.08         22.05         2.26 o                         
  -1  -8  -8        219.42        234.34         7.99 o                         
   0  -8  -8          0.24          0.08         0.65 o                         
   1  -8  -8         93.14         98.19         4.85 o                         
   2  -8  -8         85.19         82.69         4.60 o                         
  -5  -7  -8          1.68          1.05         0.89 o                         
  -4  -7  -8         30.63         34.40         2.66 o                         
  -3  -7  -8         21.07         18.73         2.18 o                         
  -2  -7  -8        184.29        195.50         7.11 o                         
  -1  -7  -8         31.77         32.62         2.26 o                         
   0  -7  -8         21.46         17.20         1.94 o                         
   1  -7  -8        113.23        113.78         5.09 o                         
   2  -7  -8        195.14        175.96         7.35 o                         
   3  -7  -8         90.45         91.01         4.85 o                         
  -5  -6  -8         29.61         25.52         2.66 o                         
  -4  -6  -8         52.09         56.12         3.39 o                         
  -3  -6  -8         19.02         17.44         2.02 o                         
  -2  -6  -8         38.06         38.03         2.50 o                         
  -1  -6  -8        107.46         98.92         4.36 o                         
   0  -6  -8        168.54        163.89         4.22 o                         
   1  -6  -8        150.81        143.90         5.89 o                         
   2  -6  -8        113.51        113.05         5.25 o                         
   3  -6  -8         33.83         33.35         2.66 o                         
   4  -6  -8         12.09         15.83         2.26 o                         
  -6  -5  -8          5.37          3.07         1.21 o                         
  -5  -5  -8         31.98         28.42         2.75 o                         
  -4  -5  -8          7.81          7.03         1.37 o                         
  -3  -5  -8        128.85        134.13         5.49 o                         
  -2  -5  -8         55.63         54.10         3.07 o                         
  -1  -5  -8         35.42         30.36         2.10 o                         
   0  -5  -8        231.08        223.46         5.37 o                         
   1  -5  -8        206.63        195.90         7.35 o                         
   2  -5  -8         31.16         33.43         2.50 o                         
   3  -5  -8          6.18          5.25         1.21 o                         
   4  -5  -8         62.14         65.01         3.96 o                         
  -6  -4  -8          1.06          1.29         0.97 o                         
  -5  -4  -8         49.19         49.18         3.15 o                         
  -4  -4  -8         29.03         29.47         2.26 o                         
  -3  -4  -8        165.84        162.15         6.46 o                         
  -2  -4  -8         57.86         56.85         3.07 o                         
  -1  -4  -8        153.62        138.09         5.41 o                         
   0  -4  -8         50.13         50.80         1.86 o                         
   1  -4  -8         25.00         22.64         1.20 o                         
   2  -4  -8         57.25         58.46         3.23 o                         
   3  -4  -8         60.25         58.46         3.47 o                         
   4  -4  -8         16.78         13.40         2.02 o                         
  -6  -3  -8         16.43         15.83         2.10 o                         
  -5  -3  -8         38.18         36.82         2.58 o                         
  -4  -3  -8          0.28          0.24         0.57 o                         
  -3  -3  -8        278.24        274.48         9.29 o                         
  -2  -3  -8        649.65        608.06        18.25 o                         
  -1  -3  -8         72.92         76.96         3.47 o                         
   0  -3  -8         89.68         94.62         2.83 o                         
   1  -3  -8         62.93         61.61         2.08 o                         
   2  -3  -8         44.15         39.81         2.58 o                         
   3  -3  -8        144.29        142.12         5.98 o                         
   4  -3  -8          4.88          4.28         1.21 o                         
   5  -3  -8          8.82         10.09         1.86 o                         
  -6  -2  -8         24.43         24.11         1.91 o                         
  -5  -2  -8         40.15         39.08         1.97 o                         
  -4  -2  -8         26.58         25.78         2.71 o                         
  -3  -2  -8         48.97         43.28         2.66 o                         
  -2  -2  -8        303.06        294.34         9.85 o                         
  -1  -2  -8        169.58        148.42         5.65 o                         
   0  -2  -8         51.80         48.70         1.77 o                         
   1  -2  -8        102.40         97.33         2.83 o                         
   2  -2  -8        796.28        795.28        16.39 o                         
   3  -2  -8          0.60         -0.08         0.57 o                         
   4  -2  -8         20.62         24.95         2.58 o                         
   5  -2  -8         21.79         26.57         2.91 o                         
  -6  -1  -8         21.59         24.57         1.87 o                         
  -5  -1  -8         11.03         11.94         1.37 o                         
  -4  -1  -8         50.79         46.60         3.55 o                         
  -3  -1  -8         45.83         44.27         2.46 o                         
  -2  -1  -8         94.71         92.06         4.04 o                         
  -1  -1  -8         46.15         43.69         2.58 o                         
   0  -1  -8        209.55        210.65         4.97 o                         
   1  -1  -8        833.69        841.20        16.84 o                         
   2  -1  -8        236.28        230.06         5.61 o                         
   3  -1  -8         74.03         70.50         3.80 o                         
   4  -1  -8         41.29         44.90         3.07 o                         
   5  -1  -8         31.33         36.74         2.99 o                         
  -6   0  -8          9.53          9.04         1.78 o                         
  -5   0  -8         17.45         15.66         1.39 o                         
  -4   0  -8         60.38         56.21         2.25 o                         
  -3   0  -8        175.44        173.69         4.60 o                         
  -2   0  -8        111.23        113.50         3.22 o                         
  -1   0  -8          3.06          1.29         0.65 o                         
   0   0  -8         64.28         67.52         2.14 o                         
   1   0  -8        337.71        328.69         7.37 o                         
   2   0  -8        213.79        215.52         5.28 o                         
   3   0  -8         60.60         60.97         3.39 o                         
   4   0  -8         29.20         31.90         2.58 o                         
   5   0  -8          7.76          7.67         1.62 o                         
  -6   1  -8         78.75         77.44         4.60 o                         
  -5   1  -8         17.93         17.91         1.45 o                         
  -4   1  -8         69.99         71.31         2.57 o                         
  -3   1  -8         36.60         34.73         1.63 o                         
  -2   1  -8         68.50         62.92         2.75 o                         
  -1   1  -8        198.06        199.94         7.03 o                         
   0   1  -8        276.94        264.87         8.72 o                         
   1   1  -8         68.60         66.54         2.25 o                         
   2   1  -8        270.10        247.09         5.96 o                         
   3   1  -8         35.34         30.47         1.78 o                         
   4   1  -8         61.77         59.68         3.55 o                         
   5   1  -8         30.58         32.30         3.23 o                         
  -6   2  -8         13.66         11.22         2.10 o                         
  -5   2  -8        136.22        141.32         6.30 o                         
  -4   2  -8         62.76         63.44         2.45 o                         
  -3   2  -8         95.06         89.98         2.88 o                         
  -2   2  -8         43.63         43.80         1.72 o                         
  -1   2  -8         90.04         98.27         4.20 o                         
   0   2  -8         13.20         11.14         1.45 o                         
   1   2  -8        584.81        560.98        16.55 o                         
   2   2  -8        101.39         80.43         3.71 o                         
   3   2  -8          3.31          4.07         0.93 o                         
   4   2  -8         52.25         49.82         3.31 o                         
   5   2  -8          0.97          0.73         0.89 o                         
  -5   3  -8          1.43          1.05         0.89 o                         
  -4   3  -8         43.48         41.68         2.95 o                         
  -3   3  -8        138.49        126.96         3.65 o                         
  -2   3  -8         77.22         67.75         3.47 o                         
  -1   3  -8        113.50        117.57         4.93 o                         
   0   3  -8         28.55         23.82         1.94 o                         
   1   3  -8        190.42        173.37         6.46 o                         
   2   3  -8        493.61        464.73        14.29 o                         
   3   3  -8        107.58        112.65         4.85 o                         
   4   3  -8          3.69          2.58         0.97 o                         
   5   3  -8         23.99         23.01         2.66 o                         
  -5   4  -8         12.24         16.15         2.34 o                         
  -4   4  -8         42.94         46.84         2.99 o                         
  -3   4  -8        184.81        182.06         4.85 o                         
  -2   4  -8        103.74        105.30         4.68 o                         
  -1   4  -8        157.39        142.12         5.65 o                         
   0   4  -8          8.88          5.01         1.13 o                         
   1   4  -8        115.73        118.46         4.93 o                         
   2   4  -8        116.02        104.98         4.68 o                         
   3   4  -8         35.98         35.77         2.50 o                         
   4   4  -8         38.57         44.74         2.91 o                         
   5   4  -8        108.92        107.16         5.65 o                         
  -5   5  -8          9.45         12.52         2.10 o                         
  -4   5  -8         56.71         54.51         3.39 o                         
  -3   5  -8         16.32         15.59         1.86 o                         
  -2   5  -8         82.03         82.45         4.04 o                         
  -1   5  -8         23.66         25.52         2.42 o                         
   0   5  -8        311.55        285.46         9.85 o                         
   1   5  -8        216.09        196.63         7.43 o                         
   2   5  -8        156.23        135.66         5.73 o                         
   3   5  -8          1.63          0.81         0.73 o                         
   4   5  -8         29.26         32.62         2.58 o                         
  -2   6  -8         10.85          9.04         1.45 o                         
  -1   6  -8         12.46         13.97         1.78 o                         
   0   6  -8         63.98         62.66         3.47 o                         
   1   6  -8         85.12         80.51         4.12 o                         
   2   6  -8         34.76         33.59         2.58 o                         
   3   6  -8          6.29          5.73         1.37 o                         
   4   6  -8          2.81          2.50         1.13 o                         
   5   6  -8         10.93          9.77         1.94 o                         
  -2   7  -8         31.69         34.72         2.66 o                         
  -1   7  -8         38.34         38.20         2.75 o                         
   0   7  -8         20.51         23.42         2.42 o                         
   1   7  -8          0.86          1.53         0.81 o                         
   2   7  -8         57.60         57.09         3.63 o                         
   3   7  -8         24.11         28.91         2.99 o                         
   4   7  -8         50.71         59.03         3.80 o                         
  -1   8  -8         29.51         30.28         2.91 o                         
   0   8  -8         34.11         31.25         2.99 o                         
   1   8  -8         93.48        103.20         5.17 o                         
   2   8  -8         16.49         13.24         2.02 o                         
   3   8  -8         14.44         15.10         2.26 o                         
  -1   9  -8          8.56          7.51         1.62 o                         
   0   9  -8         21.33         23.98         2.75 o                         
   1   9  -8        119.40        137.52         6.46 o                         
   2   9  -8         10.16         11.79         2.02 o                         
  -1 -11  -7          8.22          8.56         1.62 o                         
  -3 -10  -7          0.28          1.21         0.97 o                         
  -2 -10  -7          1.59          0.81         0.81 o                         
  -1 -10  -7         27.14         27.94         2.66 o                         
   0 -10  -7         11.41         11.79         1.94 o                         
   1 -10  -7         65.59         75.99         4.36 o                         
  -4  -9  -7         19.98         23.50         2.66 o                         
  -3  -9  -7          2.45          1.86         0.97 o                         
  -2  -9  -7        202.02        202.04         7.59 o                         
  -1  -9  -7         33.81         29.64         2.26 o                         
   0  -9  -7          4.31          4.36         1.13 o                         
   1  -9  -7         56.40         54.51         3.47 o                         
   2  -9  -7        139.41        144.22         6.54 o                         
  -5  -8  -7          9.61          9.45         1.70 o                         
  -4  -8  -7         20.88         20.03         2.34 o                         
  -3  -8  -7         83.29         74.53         4.04 o                         
  -2  -8  -7         91.28         86.32         4.12 o                         
  -1  -8  -7         60.89         59.54         4.80 o                         
   0  -8  -7         15.73         16.47         1.86 o                         
   1  -8  -7         77.05         85.60         4.28 o                         
   2  -8  -7         36.01         38.36         2.83 o                         
   3  -8  -7        388.19        406.50        13.97 o                         
  -5  -7  -7         11.51         12.11         1.86 o                         
  -4  -7  -7         42.23         43.36         2.99 o                         
  -3  -7  -7         60.32         64.76         3.55 o                         
  -2  -7  -7        145.34        146.08         5.81 o                         
  -1  -7  -7         15.85         14.18         1.17 o                         
   0  -7  -7         49.32         46.03         2.66 o                         
   1  -7  -7         31.32         32.14         2.34 o                         
   2  -7  -7        266.74        263.90         9.69 o                         
   3  -7  -7         46.45         49.34         3.31 o                         
   4  -7  -7         53.53         56.85         3.88 o                         
  -6  -6  -7         35.12         40.46         3.07 o                         
  -5  -6  -7         24.62         24.06         2.50 o                         
  -4  -6  -7         70.52         70.66         3.80 o                         
  -3  -6  -7         52.60         48.37         2.91 o                         
  -2  -6  -7         14.04         12.68         1.62 o                         
  -1  -6  -7         82.66         79.65         3.27 o                         
   0  -6  -7         97.76         91.74         3.88 o                         
   1  -6  -7         47.08         41.26         2.58 o                         
   2  -6  -7         36.81         38.03         2.58 o                         
   3  -6  -7          8.65          8.88         1.53 o                         
   4  -6  -7          2.34          2.75         1.13 o                         
  -6  -5  -7         18.29         17.52         2.26 o                         
  -5  -5  -7          2.84          2.83         1.05 o                         
  -4  -5  -7         11.60         12.44         1.70 o                         
  -3  -5  -7         60.70         59.68         3.23 o                         
  -2  -5  -7         31.95         28.59         2.02 o                         
  -1  -5  -7        147.98        139.67         3.68 o                         
   0  -5  -7         55.56         55.05         1.94 o                         
   1  -5  -7         99.32        100.86         4.28 o                         
   2  -5  -7        121.56        117.09         5.17 o                         
   3  -5  -7         44.79         38.60         2.75 o                         
   4  -5  -7         13.40         11.71         1.86 o                         
   5  -5  -7         18.94         21.16         2.75 o                         
  -6  -4  -7         14.23         16.07         2.10 o                         
  -5  -4  -7         62.67         61.05         3.55 o                         
  -4  -4  -7         44.36         44.25         2.75 o                         
  -3  -4  -7        425.52        428.39        13.49 o                         
  -2  -4  -7        157.09        148.50         5.65 o                         
  -1  -4  -7         28.35         32.02         1.30 o                         
   0  -4  -7          8.70          8.95         1.21 o                         
   1  -4  -7         15.66         16.49         1.03 o                         
   2  -4  -7         60.69         61.45         3.15 o                         
   3  -4  -7        325.74        312.11        10.90 o                         
   4  -4  -7         33.64         37.07         2.75 o                         
   5  -4  -7          2.62          3.55         1.21 o                         
  -6  -3  -7         14.65         12.40         1.33 o                         
  -5  -3  -7          1.26          1.96         0.60 o                         
  -4  -3  -7         26.57         22.45         2.18 o                         
  -3  -3  -7        193.97        183.39         6.78 o                         
  -2  -3  -7        444.23        458.51        13.89 o                         
  -1  -3  -7        128.89        123.54         3.13 o                         
   0  -3  -7        138.14        135.03         3.45 o                         
   1  -3  -7        287.48        288.63         6.56 o                         
   2  -3  -7        439.64        430.33        13.73 o                         
   3  -3  -7        133.28        122.42         5.25 o                         
   4  -3  -7        127.99        110.39         5.33 o                         
   5  -3  -7         12.51         10.74         1.86 o                         
  -6  -2  -7          4.07          3.79         0.83 o                         
  -5  -2  -7         15.86         17.55         1.98 o                         
  -4  -2  -7        157.79        154.54         4.31 o                         
  -3  -2  -7        617.77        606.76        12.79 o                         
  -2  -2  -7        214.73        215.61         7.43 o                         
  -1  -2  -7        218.93        236.23         5.30 o                         
   0  -2  -7        255.19        270.38         6.11 o                         
   1  -2  -7        150.46        144.18         4.00 o                         
   2  -2  -7        319.40        320.38         7.12 o                         
   3  -2  -7        285.15        275.77         9.53 o                         
   4  -2  -7         26.28         27.70         2.66 o                         
   5  -2  -7         27.14         24.79         2.75 o                         
  -6  -1  -7          2.26          1.53         0.89 o                         
  -5  -1  -7         40.93         37.30         1.85 o                         
  -4  -1  -7        122.52        113.96         3.45 o                         
  -3  -1  -7        735.47        711.52        22.37 o                         
  -2  -1  -7         42.49         43.46         1.63 o                         
  -1  -1  -7         86.11         83.22         4.12 o                         
   0  -1  -7         67.30         68.91         2.08 o                         
   1  -1  -7         27.07         28.78         1.28 o                         
   2  -1  -7        536.71        530.60        11.18 o                         
   3  -1  -7         61.83         58.46         3.23 o                         
   4  -1  -7         90.04         86.49         4.36 o                         
   5  -1  -7         22.66         23.58         2.75 o                         
   6  -1  -7         12.46          8.40         1.78 o                         
  -6   0  -7         15.39         15.59         2.26 o                         
  -5   0  -7         38.10         40.29         8.76 o                         
  -4   0  -7        420.86        404.21         9.04 o                         
  -3   0  -7         59.37         53.12         1.97 o                         
  -2   0  -7         50.35         55.68         1.88 o                         
  -1   0  -7         51.05         59.06         2.46 o                         
   0   0  -7         94.31         96.44         2.68 o                         
   1   0  -7         79.53         68.76         2.20 o                         
   2   0  -7         28.53         28.54         1.31 o                         
   3   0  -7         51.02         42.57         1.72 o                         
   4   0  -7         98.60        105.62         5.01 o                         
   5   0  -7        117.17        122.42         5.73 o                         
   6   0  -7         29.80         36.18         3.55 o                         
  -6   1  -7          3.20          3.15         1.05 o                         
  -5   1  -7         49.81         52.69         4.20 o                         
  -4   1  -7        173.86        167.63         4.51 o                         
  -3   1  -7         71.61         65.41         2.25 o                         
  -2   1  -7         66.25         61.91         2.05 o                         
  -1   1  -7        124.43        116.16         2.95 o                         
   0   1  -7         80.84         83.98         3.55 o                         
   1   1  -7         99.89        100.37         4.04 o                         
   2   1  -7        105.09        102.02         3.02 o                         
   3   1  -7          2.73          2.60         0.56 o                         
   4   1  -7         11.63         13.97         1.86 o                         
   5   1  -7         64.65         70.58         4.12 o                         
   6   1  -7         98.78        103.69         5.41 o                         
  -6   2  -7         33.79         37.07         3.55 o                         
  -5   2  -7         36.96         30.69         2.50 o                         
  -4   2  -7         30.83         29.85         1.54 o                         
  -3   2  -7        208.32        209.78         5.17 o                         
  -2   2  -7        113.57        113.53         3.17 o                         
  -1   2  -7         88.67         87.99         4.08 o                         
   0   2  -7         52.21         55.56         2.75 o                         
   1   2  -7        334.08        315.90         9.85 o                         
   2   2  -7         54.48         50.55         2.66 o                         
   3   2  -7         12.58         13.97         1.62 o                         
   4   2  -7         43.25         53.62         3.23 o                         
   5   2  -7         60.24         66.46         3.96 o                         
   6   2  -7         13.27         15.50         2.34 o                         
  -6   3  -7         32.26         33.51         3.39 o                         
  -5   3  -7          8.40          7.83         1.53 o                         
  -4   3  -7        124.55        119.91         3.53 o                         
  -3   3  -7        107.88        103.47         3.08 o                         
  -2   3  -7         19.18         19.69         1.14 o                         
  -1   3  -7         20.65         22.21         1.70 o                         
   0   3  -7        306.02        300.72         9.69 o                         
   1   3  -7        190.05        177.65         6.46 o                         
   2   3  -7        245.94        217.71         7.51 o                         
   3   3  -7         69.13         57.58         3.07 o                         
   4   3  -7         92.48         79.46         3.80 o                         
   5   3  -7         56.39         47.24         3.31 o                         
   6   3  -7         20.62         18.41         2.50 o                         
  -5   4  -7         98.43        106.19         5.17 o                         
  -4   4  -7        269.91        253.72         9.21 o                         
  -3   4  -7         32.05         31.45         1.51 o                         
  -2   4  -7        180.42        184.52         6.46 o                         
  -1   4  -7         40.15         39.65         2.42 o                         
   0   4  -7        277.24        262.20         8.88 o                         
   1   4  -7        288.45        278.67         9.29 o                         
   2   4  -7         80.30         75.34         3.71 o                         
   3   4  -7        244.89        207.29         7.67 o                         
   4   4  -7         11.55         13.40         1.78 o                         
   6   4  -7        101.39        103.44         5.49 o                         
  -4   5  -7         99.82        116.69         5.33 o                         
  -3   5  -7        149.42        147.22         4.11 o                         
  -2   5  -7        153.97        153.50         6.62 o                         
  -1   5  -7         38.24         39.25         2.50 o                         
   0   5  -7         77.24         74.53         3.63 o                         
   1   5  -7        162.23        158.84         6.14 o                         
   2   5  -7         59.32         58.06         3.23 o                         
   3   5  -7          3.73          4.52         1.05 o                         
   4   5  -7         99.15         88.83         4.36 o                         
   5   5  -7         86.89         88.50         4.44 o                         
  -5   6  -7         14.33         16.55         2.42 o                         
  -4   6  -7        221.88        238.62         8.96 o                         
  -3   6  -7         77.15         80.35         4.04 o                         
  -2   6  -7         89.10         88.42         4.12 o                         
  -1   6  -7         44.56         43.44         2.75 o                         
   0   6  -7         10.75          9.29         1.45 o                         
   1   6  -7         81.76         75.18         3.80 o                         
   2   6  -7        185.58        175.31         7.03 o                         
   3   6  -7         29.44         27.78         2.66 o                         
   4   6  -7         54.47         56.12         3.47 o                         
   5   6  -7         42.33         45.22         3.23 o                         
  -4   7  -7        135.59        153.43         6.78 o                         
  -2   7  -7         13.35         11.79         1.78 o                         
  -1   7  -7         28.61         31.41         2.34 o                         
   0   7  -7        122.07        116.28         5.25 o                         
   1   7  -7          4.37          6.38         1.37 o                         
   2   7  -7        139.68        128.15         5.65 o                         
   3   7  -7         49.03         42.48         2.99 o                         
   4   7  -7         80.39         90.20         4.85 o                         
   5   7  -7          1.98          3.23         1.29 o                         
  -1   8  -7         41.04         42.56         2.91 o                         
   0   8  -7         29.22         31.41         2.50 o                         
   1   8  -7        136.25        133.97         5.98 o                         
   2   8  -7         13.07         13.49         1.94 o                         
   3   8  -7          8.65          9.12         1.70 o                         
   4   8  -7         11.80         12.19         2.02 o                         
  -1   9  -7         30.99         26.97         2.75 o                         
   0   9  -7         26.14         34.08         3.15 o                         
   1   9  -7         15.94         16.39         2.34 o                         
   2   9  -7          0.94          0.08         0.73 o                         
   3   9  -7          3.36          3.88         1.29 o                         
   0  10  -7         40.46         44.33         3.31 o                         
   1  10  -7        110.03        130.66         6.22 o                         
   2  10  -7         24.13         23.66         2.83 o                         
  -3 -11  -6         44.46         44.90         3.23 o                         
  -2 -11  -6         15.90         17.93         2.18 o                         
  -1 -11  -6          4.61          7.11         1.53 o                         
   0 -11  -6          2.55          4.28         1.29 o                         
  -4 -10  -6         12.12         10.66         1.86 o                         
  -3 -10  -6         79.85         86.16         4.44 o                         
  -2 -10  -6         16.42         14.86         1.94 o                         
  -1 -10  -6        108.41        107.97         4.93 o                         
   0 -10  -6         18.88         20.83         2.34 o                         
   1 -10  -6         25.59         27.70         2.91 o                         
   2 -10  -6          1.47          0.00         0.73 o                         
  -4  -9  -6         16.16         17.36         2.26 o                         
  -3  -9  -6          6.13          7.59         1.37 o                         
  -2  -9  -6         16.18         17.36         2.02 o                         
  -1  -9  -6         10.45          8.49         1.66 o                         
   0  -9  -6          1.72          1.62         0.89 o                         
   1  -9  -6         12.91         13.49         2.02 o                         
   2  -9  -6         31.34         31.25         3.07 o                         
   3  -9  -6          9.35          9.77         1.78 o                         
  -5  -8  -6         24.63         29.31         2.91 o                         
  -4  -8  -6         75.07         80.67         4.28 o                         
  -3  -8  -6         63.43         61.45         3.47 o                         
  -2  -8  -6         45.37         45.14         2.75 o                         
  -1  -8  -6          1.24          2.59         0.73 o                         
   0  -8  -6         32.94         28.99         2.18 o                         
   1  -8  -6          3.98          5.49         1.21 o                         
   2  -8  -6        160.97        153.51         6.62 o                         
   3  -8  -6        128.35        130.58         6.06 o                         
  -6  -7  -6         58.18         67.83         4.04 o                         
  -5  -7  -6          0.11          0.97         0.73 o                         
  -4  -7  -6         11.29          6.94         1.45 o                         
  -3  -7  -6        102.46         96.66         4.52 o                         
  -2  -7  -6         98.15         95.06         2.85 o                         
  -1  -7  -6         55.65         49.75         1.88 o                         
   0  -7  -6         57.16         57.39         2.14 o                         
   1  -7  -6        117.86        114.10         4.93 o                         
   2  -7  -6         22.17         25.19         2.42 o                         
   3  -7  -6        151.90        148.91         6.46 o                         
   4  -7  -6        157.39        166.75         7.27 o                         
  -6  -6  -6          7.61          4.85         1.21 o                         
  -5  -6  -6         36.23         33.92         2.58 o                         
  -4  -6  -6          7.73         12.68         1.70 o                         
  -3  -6  -6        524.55        509.54        15.50 o                         
  -2  -6  -6        188.32        182.67         4.50 o                         
  -1  -6  -6        130.54        127.27         3.40 o                         
   0  -6  -6        110.01        109.74         3.03 o                         
   1  -6  -6         67.72         71.30         3.47 o                         
   2  -6  -6        199.33        190.01         7.27 o                         
   3  -6  -6         64.94         59.92         3.47 o                         
   4  -6  -6          2.06          2.10         0.97 o                         
   5  -6  -6         27.96         24.71         2.83 o                         
  -6  -5  -6         22.80         23.66         2.50 o                         
  -5  -5  -6         66.80         66.14         3.63 o                         
  -4  -5  -6        365.52        358.62        11.87 o                         
  -3  -5  -6         87.09         78.98         3.80 o                         
  -2  -5  -6         88.94         89.80         3.88 o                         
  -1  -5  -6          9.78          9.76         0.79 o                         
   0  -5  -6         45.83         45.61         1.65 o                         
   1  -5  -6         98.71         95.04         4.04 o                         
   2  -5  -6        461.41        449.14        14.05 o                         
   3  -5  -6          4.82          6.30         1.21 o                         
   4  -5  -6          1.06          1.05         0.81 o                         
   5  -5  -6          7.34         10.17         1.94 o                         
  -6  -4  -6          7.99         10.34         1.70 o                         
  -5  -4  -6        186.52        201.64         7.51 o                         
  -4  -4  -6         76.37         77.04         3.71 o                         
  -3  -4  -6        312.92        307.74        10.26 o                         
  -2  -4  -6         28.02         26.65         1.86 o                         
  -1  -4  -6        146.27        151.86         3.71 o                         
   0  -4  -6         17.00         19.42         0.97 o                         
   1  -4  -6        333.89        334.80         7.15 o                         
   2  -4  -6         21.09         21.24         1.70 o                         
   3  -4  -6        222.16        208.66         7.83 o                         
   4  -4  -6         38.56         38.92         2.75 o                         
   5  -4  -6         13.06         15.26         2.18 o                         
  -6  -3  -6         25.84         21.37         1.70 o                         
  -5  -3  -6         31.98         34.78         1.74 o                         
  -4  -3  -6         96.58        106.78         3.22 o                         
  -3  -3  -6        132.67        126.78         5.09 o                         
  -2  -3  -6         14.21         15.18         1.53 o                         
  -1  -3  -6         81.18         88.18         2.36 o                         
   0  -3  -6        356.31        332.79         7.31 o                         
   1  -3  -6        189.23        191.24         4.53 o                         
   2  -3  -6         25.61         29.15         1.94 o                         
   3  -3  -6        101.73        107.80         4.68 o                         
   4  -3  -6        115.20        115.56         5.25 o                         
   5  -3  -6          6.42          7.59         1.53 o                         
   6  -3  -6         16.20         12.03         2.10 o                         
  -6  -2  -6         69.86         68.31         2.70 o                         
  -5  -2  -6         93.22         92.63         3.10 o                         
  -4  -2  -6         95.77         88.34         2.88 o                         
  -3  -2  -6        149.66        160.85         4.20 o                         
  -2  -2  -6        387.01        394.63        12.11 o                         
  -1  -2  -6         77.62         76.08         2.03 o                         
   0  -2  -6        228.54        239.24         5.28 o                         
   1  -2  -6        625.61        638.48        12.81 o                         
   2  -2  -6         61.47         57.45         3.43 o                         
   3  -2  -6         10.98         13.32         1.62 o                         
   4  -2  -6         59.95         61.05         3.39 o                         
   5  -2  -6         41.77         38.76         2.83 o                         
   6  -2  -6         60.29         64.76         4.04 o                         
  -6  -1  -6          3.36          1.29         0.81 o                         
  -5  -1  -6        110.15        110.49         3.45 o                         
  -4  -1  -6        357.19        331.66         7.67 o                         
  -3  -1  -6         60.00         61.57         4.08 o                         
  -2  -1  -6        345.15        344.71         7.51 o                         
  -1  -1  -6         59.22         55.47         3.27 o                         
   0  -1  -6        846.73        871.37        17.61 o                         
   1  -1  -6        468.25        469.04         9.62 o                         
   2  -1  -6        665.70        675.08        13.80 o                         
   3  -1  -6         13.73         17.28         1.86 o                         
   4  -1  -6         18.64         16.96         1.94 o                         
   5  -1  -6         19.53         16.31         2.10 o                         
   6  -1  -6        209.38        221.91         8.96 o                         
  -6   0  -6          4.99          7.11         1.45 o                         
  -5   0  -6        139.75        138.53         4.04 o                         
  -4   0  -6         15.99         15.53         1.20 o                         
  -3   0  -6        663.77        647.44        13.50 o                         
  -2   0  -6         67.99         72.68         5.25 o                         
  -1   0  -6        474.40        520.69         8.69 o                         
   0   0  -6        609.04        657.55        13.33 o                         
   1   0  -6        219.25        243.23         5.54 o                         
   2   0  -6        167.36        160.01         3.96 o                         
   3   0  -6         15.26         16.23         1.00 o                         
   4   0  -6        120.71        110.87         4.93 o                         
   5   0  -6         67.06         77.68         4.20 o                         
   6   0  -6         24.61         27.05         2.91 o                         
  -6   1  -6          2.03          1.45         0.81 o                         
  -5   1  -6          6.48          7.51         1.37 o                         
  -4   1  -6        361.92        331.43         7.67 o                         
  -3   1  -6        553.17        527.71        14.33 o                         
  -2   1  -6         89.41        100.05         2.71 o                         
  -1   1  -6        358.37        355.42         7.56 o                         
   0   1  -6        172.19        163.93         5.65 o                         
   1   1  -6        204.60        199.70         6.62 o                         
   2   1  -6          6.28          4.60         0.81 o                         
   3   1  -6         39.05         39.50         1.59 o                         
   4   1  -6         55.04         53.46         3.15 o                         
   5   1  -6         14.13         10.01         1.70 o                         
   6   1  -6         11.52         15.59         2.26 o                         
  -6   2  -6         23.01         21.72         2.58 o                         
  -5   2  -6         52.35         48.05         3.07 o                         
  -4   2  -6         25.50         25.67         1.33 o                         
  -3   2  -6         24.29         25.95         1.98 o                         
  -2   2  -6         48.48         44.62         1.60 o                         
  -1   2  -6        325.36        316.03         6.82 o                         
   0   2  -6        129.23        137.63         3.25 o                         
   1   2  -6         13.36         10.34         1.21 o                         
   2   2  -6         96.88         93.43         3.80 o                         
   3   2  -6        231.71        230.71         7.59 o                         
   4   2  -6          1.07          0.55         0.37 o                         
   5   2  -6         79.54         72.68         4.04 o                         
   6   2  -6         28.15         33.11         3.23 o                         
  -6   3  -6         65.42         62.58         4.12 o                         
  -5   3  -6         38.39         43.04         2.91 o                         
  -4   3  -6         90.62         85.31         2.72 o                         
  -3   3  -6         85.81         78.19         2.48 o                         
  -2   3  -6        158.95        154.09         3.91 o                         
  -1   3  -6         99.30         98.61         2.64 o                         
   0   3  -6        168.93        170.31         5.98 o                         
   1   3  -6         20.18         18.98         1.45 o                         
   2   3  -6        101.28         96.18         4.04 o                         
   3   3  -6        133.45        136.55         5.17 o                         
   4   3  -6         14.31         15.34         1.70 o                         
   5   3  -6         21.56         20.75         2.42 o                         
   6   3  -6         62.78         64.92         4.04 o                         
  -6   4  -6         15.09         17.12         2.42 o                         
  -5   4  -6         20.98         17.36         2.18 o                         
  -4   4  -6         22.94         29.23         2.66 o                         
  -3   4  -6        280.32        271.18         6.39 o                         
  -2   4  -6        124.23        111.95         3.63 o                         
  -1   4  -6          0.54          0.63         0.33 o                         
   0   4  -6        556.75        524.16        15.50 o                         
   1   4  -6         46.03         45.06         2.50 o                         
   2   4  -6         98.07         93.67         4.04 o                         
   3   4  -6        138.19        121.21         5.01 o                         
   4   4  -6         44.47         38.11         2.50 o                         
   6   4  -6         14.31         14.94         2.18 o                         
  -5   5  -6         67.72         71.95         4.20 o                         
  -4   5  -6         68.17         72.11         3.88 o                         
  -3   5  -6        203.37        198.66         5.02 o                         
  -2   5  -6        168.92        165.40         4.28 o                         
  -1   5  -6         81.91         80.79         2.45 o                         
   0   5  -6        792.61        751.72        21.96 o                         
   1   5  -6        242.54        234.26         8.08 o                         
   2   5  -6         12.29         14.29         1.70 o                         
   3   5  -6         25.57         24.71         2.34 o                         
   4   5  -6         49.27         51.60         3.07 o                         
   5   5  -6        169.71        172.24         6.86 o                         
  -5   6  -6        127.84        134.53         6.46 o                         
  -4   6  -6          9.93         12.44         1.94 o                         
  -3   6  -6         20.54         20.27         2.18 o                         
  -2   6  -6         70.40         65.98         2.31 o                         
  -1   6  -6         86.14         77.28         3.71 o                         
   0   6  -6        173.27        159.08         6.14 o                         
   1   6  -6        149.09        143.90         5.65 o                         
   2   6  -6         73.43         58.22         3.39 o                         
   3   6  -6         59.39         65.01         3.63 o                         
   4   6  -6         44.70         42.64         2.91 o                         
   5   6  -6         93.34        101.42         5.01 o                         
  -4   7  -6         90.73         97.39         5.01 o                         
  -3   7  -6         92.18         96.18         4.60 o                         
  -2   7  -6         53.42         57.75         2.23 o                         
  -1   7  -6         88.65         87.21         4.04 o                         
   0   7  -6         14.56         11.47         1.62 o                         
   1   7  -6         28.30         26.97         2.10 o                         
   2   7  -6         31.48         33.35         2.42 o                         
   3   7  -6         73.54         74.05         4.04 o                         
   4   7  -6         37.21         36.66         2.83 o                         
   5   7  -6         28.57         29.23         2.99 o                         
  -4   8  -6         11.69         19.46         2.58 o                         
  -3   8  -6         61.26         65.49         3.80 o                         
  -1   8  -6         73.61         85.68         4.12 o                         
   0   8  -6         10.13          7.43         1.37 o                         
   1   8  -6         22.22         24.71         2.50 o                         
   2   8  -6         18.11         17.20         2.10 o                         
   3   8  -6        124.33        118.30         5.73 o                         
   4   8  -6         17.92         19.22         2.50 o                         
   5   8  -6          5.28          3.23         1.29 o                         
  -1   9  -6         18.38         19.46         2.18 o                         
   0   9  -6        237.10        246.21         8.96 o                         
   1   9  -6         13.14         12.68         1.94 o                         
   2   9  -6         31.09         32.30         3.07 o                         
   3   9  -6         53.98         51.36         3.63 o                         
   4   9  -6          9.98         15.42         2.42 o                         
   0  10  -6          6.88          8.32         1.70 o                         
   1  10  -6         19.02         22.85         2.58 o                         
   2  10  -6         23.68         21.00         2.66 o                         
   3  10  -6          9.27         12.11         2.10 o                         
   0  11  -6          1.48          2.26         1.13 o                         
   1  11  -6          8.56         11.06         2.02 o                         
  -3 -11  -5         14.99         15.18         2.18 o                         
  -2 -11  -5         68.98         64.62         2.63 o                         
  -1 -11  -5         10.50         12.44         1.86 o                         
   0 -11  -5         25.19         28.18         2.83 o                         
   1 -11  -5          3.37          2.99         1.21 o                         
  -4 -10  -5         13.96         15.99         2.26 o                         
  -3 -10  -5          2.16          2.34         0.97 o                         
  -2 -10  -5         10.70          8.99         1.53 o                         
  -1 -10  -5         50.61         51.12         3.15 o                         
   0 -10  -5         27.96         28.10         2.75 o                         
   1 -10  -5          9.69         12.60         1.94 o                         
   2 -10  -5         44.83         44.09         3.31 o                         
  -5  -9  -5          8.25          5.98         1.45 o                         
  -4  -9  -5         60.58         58.30         3.55 o                         
  -3  -9  -5         88.69         90.20         4.44 o                         
  -2  -9  -5         55.83         52.66         2.11 o                         
  -1  -9  -5         12.37         12.02         2.58 o                         
   0  -9  -5         13.96         14.45         1.86 o                         
   1  -9  -5         55.60         52.00         3.31 o                         
   2  -9  -5          6.65          5.98         1.37 o                         
   3  -9  -5         60.66         66.22         4.12 o                         
  -5  -8  -5          7.46          4.20         1.21 o                         
  -4  -8  -5          2.94          1.45         0.81 o                         
  -3  -8  -5        122.93        122.18         5.17 o                         
  -2  -8  -5         80.54         73.02         2.45 o                         
  -1  -8  -5        351.77        330.44         7.48 o                         
   0  -8  -5         75.33         77.36         3.71 o                         
   1  -8  -5         28.64         28.91         2.18 o                         
   2  -8  -5          2.83          2.91         0.89 o                         
   3  -8  -5          2.68          0.00         0.81 o                         
   4  -8  -5         45.05         51.84         3.55 o                         
  -6  -7  -5         27.11         26.24         2.83 o                         
  -5  -7  -5          1.32          3.23         1.05 o                         
  -4  -7  -5         45.44         46.59         2.91 o                         
  -3  -7  -5        217.87        211.89         7.67 o                         
  -2  -7  -5        592.82        561.63        11.82 o                         
  -1  -7  -5        103.54         98.14         2.83 o                         
   0  -7  -5         75.85         69.79         5.65 o                         
   1  -7  -5        243.21        216.41         7.99 o                         
   2  -7  -5         33.98         30.60         2.26 o                         
   3  -7  -5         16.20         14.86         2.02 o                         
   4  -7  -5         15.44         20.19         2.42 o                         
  -6  -6  -5          5.77          4.44         1.29 o                         
  -5  -6  -5         23.88         23.42         2.34 o                         
  -4  -6  -5        237.74        231.43         8.32 o                         
  -3  -6  -5         45.33         43.93         2.58 o                         
  -2  -6  -5        596.06        572.12        11.85 o                         
  -1  -6  -5        260.52        243.66         5.57 o                         
   0  -6  -5         63.52         68.32         2.08 o                         
   1  -6  -5        468.45        458.75        14.05 o                         
   2  -6  -5        247.08        240.48         8.40 o                         
   3  -6  -5          1.08          0.00         0.65 o                         
   4  -6  -5         13.38         15.99         2.02 o                         
   5  -6  -5         44.61         41.75         3.15 o                         
  -6  -5  -5         13.64         13.81         1.94 o                         
  -5  -5  -5          9.04         10.82         1.70 o                         
  -4  -5  -5         98.30         91.73         4.28 o                         
  -3  -5  -5        198.91        194.45         6.94 o                         
  -2  -5  -5        186.89        187.11         4.51 o                         
  -1  -5  -5         67.17         67.29         2.03 o                         
   0  -5  -5        115.34        122.94         3.17 o                         
   1  -5  -5         14.32         15.43         0.87 o                         
   2  -5  -5         41.39         40.86         2.42 o                         
   3  -5  -5        239.45        218.11         7.99 o                         
   4  -5  -5         21.47         23.42         2.42 o                         
   5  -5  -5         12.96         10.34         1.78 o                         
  -6  -4  -5          9.37         10.01         1.14 o                         
  -5  -4  -5         20.97         21.16         2.10 o                         
  -4  -4  -5          1.74          1.53         0.65 o                         
  -3  -4  -5        106.21         91.17         4.04 o                         
  -2  -4  -5        115.76        123.19         3.01 o                         
  -1  -4  -5        132.32        136.62         3.36 o                         
   0  -4  -5         26.58         31.93         1.20 o                         
   1  -4  -5        246.85        253.71        10.90 o                         
   2  -4  -5          1.02          1.13         0.57 o                         
   3  -4  -5          8.91          6.86         1.21 o                         
   4  -4  -5         88.10         80.11         4.12 o                         
   5  -4  -5          1.13          1.86         0.89 o                         
   6  -4  -5          2.45          3.07         1.21 o                         
  -7  -3  -5          8.54          8.08         1.62 o                         
  -6  -3  -5         13.03         12.13         1.62 o                         
  -5  -3  -5          1.34          0.95         0.48 o                         
  -4  -3  -5          1.13          1.57         0.51 o                         
  -3  -3  -5        285.82        310.65         9.77 o                         
  -2  -3  -5         84.42         79.47         4.48 o                         
  -1  -3  -5        375.66        397.42         9.17 o                         
   0  -3  -5         69.47         65.43         1.86 o                         
   1  -3  -5         35.32         35.30         1.70 o                         
   2  -3  -5        215.56        196.07         6.78 o                         
   3  -3  -5        114.93        122.02         5.01 o                         
   4  -3  -5         56.72         50.47         3.07 o                         
   5  -3  -5         43.51         44.74         2.99 o                         
   6  -3  -5          0.75          0.32         0.81 o                         
  -7  -2  -5         44.94         40.94         3.31 o                         
  -6  -2  -5         64.64         66.74         4.93 o                         
  -5  -2  -5          3.69          2.57         0.56 o                         
  -4  -2  -5         89.50         89.30         2.80 o                         
  -3  -2  -5        169.59        179.68         6.18 o                         
  -2  -2  -5        254.04        265.04         7.99 o                         
  -1  -2  -5        446.75        489.87         9.82 o                         
   0  -2  -5        382.97        417.97         8.56 o                         
   1  -2  -5        107.23        113.45         2.85 o                         
   2  -2  -5         36.92         37.89         1.32 o                         
   3  -2  -5         45.69         45.54         2.50 o                         
   4  -2  -5         98.26         91.57         4.28 o                         
   5  -2  -5         37.57         37.23         2.66 o                         
   6  -2  -5         19.17         19.62         2.42 o                         
  -7  -1  -5          5.94          6.78         1.53 o                         
  -6  -1  -5         58.06         44.74         3.15 o                         
  -5  -1  -5         39.12         39.70         1.79 o                         
  -4  -1  -5         21.37         23.24         1.37 o                         
  -3  -1  -5        121.49        122.08         3.28 o                         
  -2  -1  -5        478.20        506.22        10.50 o                         
  -1  -1  -5       1288.37       1393.99        39.41 o                         
   0  -1  -5        442.92        450.18         9.48 o                         
   1  -1  -5         39.58         42.55         1.40 o                         
   2  -1  -5          3.49          2.93         0.45 o                         
   3  -1  -5         50.84         52.89         2.83 o                         
   4  -1  -5         87.34         83.50         4.04 o                         
   5  -1  -5         71.53         69.20         3.80 o                         
   6  -1  -5          7.24          9.61         1.78 o                         
  -6   0  -5         47.05         44.33         3.23 o                         
  -5   0  -5        228.18        206.16         6.86 o                         
  -4   0  -5        194.90        194.05         4.81 o                         
  -3   0  -5        361.63        353.44         7.79 o                         
  -2   0  -5        174.21        190.45         4.42 o                         
  -1   0  -5        315.42        321.29         5.48 o                         
   0   0  -5        898.98        934.06        18.36 o                         
   1   0  -5        271.78        260.29         5.65 o                         
   2   0  -5        110.53        120.03         3.10 o                         
   3   0  -5         40.63         42.48         1.53 o                         
   4   0  -5        160.81        149.96         5.98 o                         
   5   0  -5         87.61         82.77         4.20 o                         
   6   0  -5        167.93        172.89         7.19 o                         
  -6   1  -5          1.77          1.13         0.89 o                         
  -5   1  -5        107.90         94.08         4.52 o                         
  -4   1  -5         10.96         11.09         1.78 o                         
  -3   1  -5        466.49        433.71        19.26 o                         
  -2   1  -5        477.67        464.96        10.86 o                         
  -1   1  -5        945.21       1001.86        19.90 o                         
   0   1  -5       1158.34       1170.67        30.16 o                         
   1   1  -5        482.46        470.22        13.57 o                         
   2   1  -5         48.78         56.04         2.42 o                         
   3   1  -5         66.54         71.37         2.34 o                         
   4   1  -5         17.27         19.70         2.02 o                         
   5   1  -5        213.88        200.35         7.75 o                         
   6   1  -5         16.73         20.19         2.50 o                         
  -6   2  -5         25.76         27.21         2.91 o                         
  -5   2  -5        105.00        102.55         4.76 o                         
  -4   2  -5          0.34          0.04         0.34 o                         
  -3   2  -5         10.92         11.92         1.01 o                         
  -2   2  -5         93.81         97.15         2.63 o                         
  -1   2  -5        106.24        107.17         2.71 o                         
   0   2  -5        254.78        281.01         8.24 o                         
   1   2  -5        203.37        208.42         6.78 o                         
   2   2  -5        390.73        379.29        11.31 o                         
   3   2  -5         84.83         81.07         3.31 o                         
   4   2  -5         36.82         36.02         2.10 o                         
   5   2  -5         57.51         61.78         3.55 o                         
   6   2  -5          6.69          6.70         1.53 o                         
  -6   3  -5         10.49         11.31         1.94 o                         
  -5   3  -5          2.72          2.99         0.97 o                         
  -4   3  -5        252.31        252.03         8.96 o                         
  -3   3  -5        109.63        107.94         3.02 o                         
  -2   3  -5        391.19        388.50         8.36 o                         
  -1   3  -5          2.76          3.97         0.50 o                         
   0   3  -5         12.43         16.27         0.68 o                         
   1   3  -5        142.88        128.64         4.68 o                         
   2   3  -5         74.13         71.55         3.07 o                         
   3   3  -5         68.34         65.09         3.07 o                         
   4   3  -5         53.50         53.46         2.83 o                         
   5   3  -5         11.94         10.82         1.70 o                         
   6   3  -5          8.14          7.67         1.62 o                         
  -6   4  -5          0.23         -0.65         0.73 o                         
  -5   4  -5          5.45          5.01         1.29 o                         
  -4   4  -5         88.57         93.99         4.44 o                         
  -3   4  -5        163.03        164.44         4.19 o                         
  -2   4  -5         46.63         44.53         1.66 o                         
  -1   4  -5        115.62        123.57         3.11 o                         
   0   4  -5         52.08         45.39         1.46 o                         
   1   4  -5         49.41         48.05         2.50 o                         
   2   4  -5         83.80         79.94         3.55 o                         
   3   4  -5        254.35        240.24         8.08 o                         
   4   4  -5        211.13        200.18         7.19 o                         
   5   4  -5         17.31         17.60         1.94 o                         
   6   4  -5         67.34         74.13         4.28 o                         
  -5   5  -5        141.09        136.55         6.38 o                         
  -4   5  -5         40.29         38.36         2.66 o                         
  -3   5  -5         83.28         81.07         3.80 o                         
  -2   5  -5        272.11        260.78         6.05 o                         
  -1   5  -5         57.19         56.15         1.88 o                         
   0   5  -5        276.35        269.66         9.85 o                         
   1   5  -5         24.23         19.70         1.53 o                         
   2   5  -5        133.97        127.83         5.09 o                         
   3   5  -5         13.72         11.63         1.53 o                         
   4   5  -5        118.18        121.94         5.09 o                         
   5   5  -5        145.62        157.39         6.14 o                         
  -5   6  -5        195.22        191.22         8.16 o                         
  -4   6  -5         46.23         44.01         2.99 o                         
  -3   6  -5         76.28         77.36         3.80 o                         
  -2   6  -5        200.88        187.97         4.82 o                         
  -1   6  -5        362.13        352.56         7.85 o                         
   0   6  -5        150.27        151.36         3.79 o                         
   1   6  -5        114.58        115.47         4.76 o                         
   2   6  -5         75.35         64.44         3.39 o                         
   3   6  -5        172.30        175.88         6.62 o                         
   4   6  -5        107.58        113.54         4.85 o                         
   5   6  -5         41.79         36.58         2.66 o                         
  -5   7  -5          7.40          9.12         1.86 o                         
  -4   7  -5         42.96         45.95         3.15 o                         
  -3   7  -5         43.58         41.99         2.83 o                         
  -2   7  -5         90.24         97.48         3.05 o                         
  -1   7  -5         33.82         35.01         2.66 o                         
   0   7  -5        303.00        286.99         9.85 o                         
   1   7  -5        142.51        144.38         5.73 o                         
   2   7  -5        414.90        409.73        13.32 o                         
   3   7  -5         19.53         22.13         2.34 o                         
   4   7  -5          0.01          1.37         0.81 o                         
   5   7  -5         34.45         33.43         3.15 o                         
  -4   8  -5         40.94         52.17         3.55 o                         
  -3   8  -5         15.80         17.77         2.26 o                         
  -2   8  -5        123.38        128.64         5.41 o                         
  -1   8  -5         37.42         36.19         1.90 o                         
   0   8  -5        119.09        126.21         5.25 o                         
   1   8  -5         25.62         26.73         2.50 o                         
   2   8  -5         37.47         37.23         2.66 o                         
   3   8  -5          9.69          7.75         1.53 o                         
   4   8  -5         29.59         34.80         2.75 o                         
   5   8  -5         22.90         21.32         2.58 o                         
  -3   9  -5         62.16         81.72         4.52 o                         
  -2   9  -5          9.89          9.37         1.62 o                         
  -1   9  -5          6.12          6.94         1.37 o                         
   0   9  -5          4.85          4.93         1.21 o                         
   1   9  -5         67.24         65.25         3.80 o                         
   2   9  -5         39.44         44.09         3.07 o                         
   3   9  -5          0.04          1.21         0.89 o                         
   4   9  -5         53.57         49.50         3.55 o                         
   0  10  -5          1.38          0.32         0.81 o                         
   1  10  -5          0.44         -0.32         0.65 o                         
   2  10  -5          7.71          8.96         1.70 o                         
   3  10  -5         12.34         12.27         2.02 o                         
   0  11  -5          1.66          1.53         1.05 o                         
   1  11  -5          5.87          7.59         1.70 o                         
   2  11  -5          2.62          1.94         1.21 o                         
  -2 -12  -4         47.91         51.60         3.47 o                         
  -1 -12  -4         23.22         23.42         2.66 o                         
  -4 -11  -4         16.97         16.47         2.26 o                         
  -3 -11  -4         77.90         79.94         4.28 o                         
  -2 -11  -4         26.71         30.20         1.82 o                         
  -1 -11  -4         16.86         13.32         1.94 o                         
   0 -11  -4          7.98          8.48         1.70 o                         
   1 -11  -4          6.18          8.16         1.70 o                         
  -4 -10  -4          5.69          6.38         1.45 o                         
  -3 -10  -4          0.65          1.53         0.89 o                         
  -2 -10  -4         55.44         53.30         4.60 o                         
  -1 -10  -4         82.30         76.52         2.71 o                         
   0 -10  -4          3.13          4.44         1.13 o                         
   1 -10  -4         85.23         84.71         4.52 o                         
   2 -10  -4         38.42         41.91         3.07 o                         
  -5  -9  -4         30.46         30.77         2.99 o                         
  -4  -9  -4          8.14          8.88         1.62 o                         
  -3  -9  -4          7.25          6.90         0.91 o                         
  -2  -9  -4          4.67          3.88         1.94 o                         
  -1  -9  -4         16.92         18.37         1.34 o                         
   0  -9  -4        189.83        184.19         7.19 o                         
   1  -9  -4         51.18         49.99         3.15 o                         
   2  -9  -4         26.71         22.29         2.50 o                         
   3  -9  -4          4.79          5.89         1.45 o                         
  -5  -8  -4         14.17         12.92         1.86 o                         
  -4  -8  -4         34.44         37.23         2.66 o                         
  -3  -8  -4        112.50        110.92         5.33 o                         
  -2  -8  -4         25.71         24.92         1.31 o                         
  -1  -8  -4         42.90         41.46         1.68 o                         
   0  -8  -4         18.24         21.56         2.10 o                         
   1  -8  -4          1.91          0.57         0.73 o                         
   2  -8  -4         82.25         82.29         4.20 o                         
   3  -8  -4         14.51         13.81         2.02 o                         
   4  -8  -4          8.46          9.61         1.78 o                         
  -6  -7  -4         35.11         38.84         2.91 o                         
  -5  -7  -4         20.87         22.69         2.42 o                         
  -4  -7  -4         87.10         88.26         4.12 o                         
  -3  -7  -4          0.28          0.72         0.43 o                         
  -2  -7  -4        199.52        198.71         4.82 o                         
  -1  -7  -4        192.98        187.68         4.57 o                         
   0  -7  -4        138.02        129.75         5.49 o                         
   1  -7  -4          8.33          8.08         1.29 o                         
   2  -7  -4         23.64         20.27         2.10 o                         
   3  -7  -4         95.07         87.21         4.36 o                         
   4  -7  -4          6.94          7.59         1.53 o                         
   5  -7  -4         17.15         18.73         2.50 o                         
  -6  -6  -4         29.79         29.96         2.91 o                         
  -5  -6  -4         12.65         12.60         1.70 o                         
  -4  -6  -4          2.52          1.94         0.73 o                         
  -3  -6  -4         41.11         43.89         3.03 o                         
  -2  -6  -4         49.12         51.82         2.10 o                         
  -1  -6  -4        198.75        194.86         4.65 o                         
   0  -6  -4         20.79         21.44         1.02 o                         
   1  -6  -4        169.65        159.57         5.81 o                         
   2  -6  -4         11.20         12.11         1.53 o                         
   3  -6  -4         17.50         14.45         1.78 o                         
   4  -6  -4         33.46         32.54         2.50 o                         
   5  -6  -4         24.82         27.13         2.83 o                         
  -7  -5  -4         30.40         35.37         2.83 o                         
  -6  -5  -4         41.43         41.91         2.91 o                         
  -5  -5  -4        165.72        191.14         7.19 o                         
  -4  -5  -4        137.45        141.56         5.41 o                         
  -3  -5  -4         29.36         31.31         1.28 o                         
  -2  -5  -4        471.36        506.02        20.07 o                         
  -1  -5  -4         67.45         69.57         2.06 o                         
   0  -5  -4        110.74        106.63         4.93 o                         
   1  -5  -4         37.58         37.50         1.28 o                         
   2  -5  -4         41.75         41.18         2.34 o                         
   3  -5  -4         29.81         31.90         2.18 o                         
   4  -5  -4          4.12          7.03         1.37 o                         
   5  -5  -4         22.29         27.54         2.75 o                         
   6  -5  -4         25.18         23.01         2.75 o                         
  -7  -4  -4        106.09        110.95         5.65 o                         
  -6  -4  -4          0.69          2.22         0.62 o                         
  -5  -4  -4         52.39         44.53         1.97 o                         
  -4  -4  -4        207.63        223.60         7.51 o                         
  -3  -4  -4        101.75        106.03         4.36 o                         
  -2  -4  -4         69.56         73.34         2.05 o                         
  -1  -4  -4        144.32        149.11         3.57 o                         
   0  -4  -4         29.30         27.73         1.57 o                         
   1  -4  -4        278.27        276.52         5.98 o                         
   2  -4  -4        291.28        293.13         9.53 o                         
   3  -4  -4         74.21         81.32         3.63 o                         
   4  -4  -4         10.91         10.42         1.53 o                         
   5  -4  -4          8.58          8.32         1.53 o                         
   6  -4  -4          6.61          7.19         1.62 o                         
  -7  -3  -4         11.96         10.74         1.94 o                         
  -6  -3  -4         64.09         70.23         2.68 o                         
  -5  -3  -4         40.46         44.15         2.79 o                         
  -4  -3  -4         27.54         27.20         2.99 o                         
  -3  -3  -4        155.43        173.54         5.89 o                         
  -2  -3  -4        636.34        678.00        38.07 o                         
  -1  -3  -4         98.78        105.62         2.79 o                         
   0  -3  -4        189.42        190.21         4.31 o                         
   1  -3  -4         16.45         17.65         0.76 o                         
   2  -3  -4        208.71        219.95         7.87 o                         
   3  -3  -4        410.91        426.93        13.08 o                         
   4  -3  -4        277.59        257.92         8.96 o                         
   5  -3  -4         25.57         26.49         2.10 o                         
   6  -3  -4          0.46         -0.32         0.73 o                         
  -7  -2  -4         13.70         13.73         2.10 o                         
  -6  -2  -4         20.62         19.78         2.34 o                         
  -5  -2  -4         68.79         62.73         2.33 o                         
  -4  -2  -4         38.77         39.19         2.10 o                         
  -3  -2  -4         14.88         14.77         2.83 o                         
  -2  -2  -4        137.31        129.50         2.46 o                         
  -1  -2  -4       2041.40       2166.86        41.85 o                         
   0  -2  -4        928.27        993.12        19.84 o                         
   1  -2  -4         85.31         88.83         2.22 o                         
   2  -2  -4        109.83        109.09         2.79 o                         
   3  -2  -4        278.06        271.33         8.96 o                         
   4  -2  -4         16.20         11.63         1.53 o                         
   5  -2  -4        189.80        176.20         7.03 o                         
   6  -2  -4          8.52          7.67         1.53 o                         
  -7  -1  -4         63.57         59.03         3.96 o                         
  -6  -1  -4         17.62         20.11         2.34 o                         
  -5  -1  -4         41.43         41.98         1.76 o                         
  -4  -1  -4          1.53          2.39         0.48 o                         
  -3  -1  -4          7.27          6.07         1.05 o                         
  -2  -1  -4        638.25        686.71        13.96 o                         
  -1  -1  -4        706.01        731.66        31.25 o                         
   0  -1  -4       1369.16       1328.29        25.60 o                         
   1  -1  -4        306.78        314.34         7.03 o                         
   2  -1  -4        486.68        480.40         9.92 o                         
   3  -1  -4          6.57          6.52         0.69 o                         
   4  -1  -4        224.01        223.12         7.91 o                         
   5  -1  -4         37.56         37.23         2.58 o                         
   6  -1  -4         41.31         48.21         3.15 o                         
  -7   0  -4        124.23        134.86         6.54 o                         
  -6   0  -4          9.34         10.98         1.78 o                         
  -5   0  -4        138.68        137.05         8.20 o                         
  -4   0  -4         22.99         21.08         1.10 o                         
  -3   0  -4         38.90         40.63         1.53 o                         
  -2   0  -4         33.61         35.00         1.57 o                         
  -1   0  -4       1144.54       1114.07        21.78 o                         
   0   0  -4        275.84        287.07         8.32 o                         
   1   0  -4        238.62        253.77         5.42 o                         
   2   0  -4        194.26        207.99         4.64 o                         
   3   0  -4        432.88        440.81        10.01 o                         
   4   0  -4        154.72        138.00         5.57 o                         
   5   0  -4         15.48         15.42         1.86 o                         
   6   0  -4          1.54          1.78         0.97 o                         
   7   0  -4          6.74          4.76         1.45 o                         
  -7   1  -4         54.33         55.96         3.88 o                         
  -6   1  -4         61.80         56.12         3.63 o                         
  -5   1  -4         64.54         63.96         3.55 o                         
  -4   1  -4         64.33         57.87         1.99 o                         
  -3   1  -4         76.53         83.69         3.71 o                         
  -2   1  -4        267.89        272.23         5.85 o                         
  -1   1  -4        542.75        598.25        11.93 o                         
   0   1  -4       1995.97       2032.76        89.88 o                         
   1   1  -4       2113.36       2143.07        56.28 o                         
   2   1  -4        502.63        528.12        15.18 o                         
   3   1  -4         31.24         33.11         1.70 o                         
   4   1  -4        340.35        337.51         7.37 o                         
   5   1  -4         19.86         17.04         2.02 o                         
   6   1  -4          5.74          4.68         1.29 o                         
   7   1  -4          5.53          6.22         1.53 o                         
  -6   2  -4          4.86          4.28         1.21 o                         
  -5   2  -4        107.75        100.54         4.76 o                         
  -4   2  -4         89.61         89.90         2.67 o                         
  -3   2  -4         13.24         13.08         0.91 o                         
  -2   2  -4         61.58         69.41         2.03 o                         
  -1   2  -4         16.08         17.43         0.77 o                         
   0   2  -4         82.99         86.32         2.42 o                         
   1   2  -4        111.42        103.12         3.71 o                         
   2   2  -4        976.88        991.14        19.44 o                         
   3   2  -4        106.14        102.31         3.88 o                         
   4   2  -4          2.01          3.07         0.73 o                         
   5   2  -4         72.76         67.83         3.55 o                         
   6   2  -4         18.39         17.36         2.18 o                         
   7   2  -4         10.50         13.08         2.10 o                         
  -6   3  -4          0.44         -0.73         0.73 o                         
  -5   3  -4         61.87         58.30         3.47 o                         
  -4   3  -4         10.76         11.22         1.45 o                         
  -3   3  -4        106.20        106.49         2.90 o                         
  -2   3  -4        238.44        232.56         5.36 o                         
  -1   3  -4          4.99          4.48         0.48 o                         
   0   3  -4        105.88         94.59         2.54 o                         
   1   3  -4        467.33        459.51        12.92 o                         
   2   3  -4         11.22         11.14         1.17 o                         
   3   3  -4         41.96         40.78         2.10 o                         
   4   3  -4        138.32        127.67         4.85 o                         
   6   3  -4         52.03         52.97         3.39 o                         
   7   3  -4          2.20          1.78         1.21 o                         
  -6   4  -4          3.55          3.31         1.29 o                         
  -5   4  -4         61.58         57.58         3.55 o                         
  -3   4  -4          5.38          6.54         0.97 o                         
  -2   4  -4        266.79        248.98         5.65 o                         
  -1   4  -4        264.85        276.95         6.08 o                         
   0   4  -4        161.77        160.94         5.53 o                         
   1   4  -4        255.57        257.68         5.56 o                         
   2   4  -4        277.70        301.97        14.98 o                         
   3   4  -4         91.87         92.38         3.80 o                         
   4   4  -4        101.25         92.62         4.04 o                         
   5   4  -4          4.77          4.85         1.13 o                         
   6   4  -4        124.49        126.86         5.89 o                         
  -6   5  -4         16.99         16.80         2.34 o                         
  -5   5  -4          8.97         14.45         2.10 o                         
  -4   5  -4          1.84          0.97         0.65 o                         
  -3   5  -4        279.79        249.93         8.96 o                         
  -2   5  -4        170.65        165.53         4.14 o                         
  -1   5  -4          9.26          7.03         0.85 o                         
   0   5  -4        164.20        164.44         7.47 o                         
   1   5  -4        108.96        114.48         4.64 o                         
   2   5  -4        175.68        171.44         6.14 o                         
   3   5  -4        237.11        225.86         7.83 o                         
   4   5  -4         30.36         31.98         2.26 o                         
   5   5  -4         23.03         22.05         2.26 o                         
  -5   6  -4          2.09          0.81         0.97 o                         
  -4   6  -4         57.65         61.61         3.55 o                         
  -3   6  -4         24.81         25.68         2.02 o                         
  -2   6  -4          9.27         10.47         1.82 o                         
  -1   6  -4         24.10         23.08         1.17 o                         
   0   6  -4        275.31        273.94         6.28 o                         
   1   6  -4          9.21          8.66         0.76 o                         
   2   6  -4        184.02        187.18         6.86 o                         
   3   6  -4        431.05        417.00        13.00 o                         
   4   6  -4         38.75         34.32         2.50 o                         
   5   6  -4         16.49         21.96         2.42 o                         
   6   6  -4          0.54          0.00         0.81 o                         
  -5   7  -4         58.97         65.49         4.20 o                         
  -4   7  -4          0.97          1.78         0.89 o                         
  -3   7  -4         71.64         75.58         3.96 o                         
  -2   7  -4        103.88         94.64         4.36 o                         
  -1   7  -4          4.32          4.97         0.69 o                         
   0   7  -4         17.48         17.58         1.09 o                         
   1   7  -4          0.89          0.89         0.57 o                         
   2   7  -4        191.62        177.90         6.78 o                         
   3   7  -4         52.66         49.50         2.91 o                         
   4   7  -4         28.67         28.99         2.75 o                         
   5   7  -4         40.34         40.62         2.91 o                         
   6   7  -4          6.17          5.65         1.45 o                         
  -4   8  -4          9.83         10.98         1.94 o                         
  -3   8  -4         27.16         29.72         2.42 o                         
  -2   8  -4         30.82         32.70         2.34 o                         
  -1   8  -4         36.66         31.58         1.51 o                         
   0   8  -4         82.01         79.68         3.75 o                         
   1   8  -4         74.50         74.53         3.71 o                         
   2   8  -4         41.00         36.98         2.58 o                         
   3   8  -4        157.45        142.85         6.14 o                         
   4   8  -4          5.87          8.08         1.53 o                         
   5   8  -4         18.40         22.37         2.58 o                         
  -4   9  -4         43.83         46.84         3.47 o                         
  -3   9  -4          0.57          0.65         0.89 o                         
  -2   9  -4         59.73         57.90         3.55 o                         
  -1   9  -4         25.39         29.88         2.18 o                         
   0   9  -4         14.90         18.98         2.10 o                         
   1   9  -4         31.04         29.96         2.34 o                         
   2   9  -4          3.50          1.13         0.89 o                         
   3   9  -4         23.35         22.77         2.50 o                         
   4   9  -4          5.49          4.60         1.29 o                         
   5   9  -4         12.73         14.13         2.18 o                         
  -3  10  -4          0.98          2.02         1.05 o                         
  -2  10  -4         14.88         18.98         2.34 o                         
  -1  10  -4         40.96         44.49         2.99 o                         
   0  10  -4          9.06         10.98         1.70 o                         
   1  10  -4         24.67         21.96         2.42 o                         
   2  10  -4          3.00          3.55         1.13 o                         
   3  10  -4         26.93         31.01         3.07 o                         
   4  10  -4         11.39         12.36         2.10 o                         
   1  11  -4         66.57         80.59         4.44 o                         
   2  11  -4         54.76         62.91         3.96 o                         
   3  11  -4         19.98         19.38         2.50 o                         
  -2 -12  -3         23.64         25.96         1.91 o                         
  -1 -12  -3         23.96         24.71         2.75 o                         
   0 -12  -3         24.28         27.21         2.91 o                         
  -4 -11  -3          4.97          4.60         1.29 o                         
  -3 -11  -3         15.94         15.37         1.42 o                         
  -2 -11  -3         12.08          8.39         1.62 o                         
  -1 -11  -3         34.90         32.06         2.50 o                         
   0 -11  -3         15.03         12.68         1.86 o                         
   1 -11  -3          1.83          2.66         1.13 o                         
   2 -11  -3         41.44         53.86         3.80 o                         
  -5 -10  -3          5.55          7.43         1.70 o                         
  -4 -10  -3          2.16          0.97         0.89 o                         
  -3 -10  -3         33.91         33.75         1.80 o                         
  -2 -10  -3         58.01         53.81         3.75 o                         
  -1 -10  -3         37.75         39.73         1.82 o                         
   0 -10  -3         42.31         38.68         2.75 o                         
   1 -10  -3         58.81         56.20         3.47 o                         
   2 -10  -3         20.92         22.37         2.66 o                         
   3 -10  -3          5.83          6.38         1.53 o                         
  -5  -9  -3         23.43         25.19         2.75 o                         
  -4  -9  -3         10.13         11.63         1.78 o                         
  -3  -9  -3         58.50         55.94         2.54 o                         
  -2  -9  -3          3.72          4.85         0.77 o                         
  -1  -9  -3         62.25         61.38         2.25 o                         
   0  -9  -3        256.22        249.12         8.88 o                         
   1  -9  -3        129.33        124.36         5.49 o                         
   2  -9  -3         66.79         64.60         3.80 o                         
   3  -9  -3        150.71        167.56         7.11 o                         
   4  -9  -3         14.88         20.75         2.58 o                         
  -6  -8  -3          5.60          8.08         1.70 o                         
  -5  -8  -3         47.67         50.07         3.23 o                         
  -4  -8  -3          5.02          4.44         1.13 o                         
  -3  -8  -3         54.54         56.30         2.14 o                         
  -2  -8  -3         56.90         53.14         2.00 o                         
  -1  -8  -3        129.46        121.91         3.42 o                         
   0  -8  -3        168.37        170.11         5.57 o                         
   1  -8  -3        266.83        243.30         8.72 o                         
   2  -8  -3        165.29        178.62         7.11 o                         
   3  -8  -3         32.02         29.64         2.42 o                         
   4  -8  -3         38.49         44.25         3.15 o                         
  -6  -7  -3         71.01         83.82         4.52 o                         
  -5  -7  -3         66.40         64.28         3.63 o                         
  -4  -7  -3         55.20         58.46         3.23 o                         
  -3  -7  -3         19.12         18.32         1.28 o                         
  -2  -7  -3          6.82          5.38         0.69 o                         
  -1  -7  -3        504.85        461.54         9.85 o                         
   0  -7  -3          7.53          7.75         0.77 o                         
   1  -7  -3         74.33         72.52         3.55 o                         
   2  -7  -3        223.60        198.49         7.59 o                         
   3  -7  -3         29.57         27.94         2.66 o                         
   4  -7  -3         32.97         32.22         2.58 o                         
   5  -7  -3         27.11         27.11         1.94 o                         
  -6  -6  -3        226.01        231.03         8.64 o                         
  -5  -6  -3         26.05         23.18         2.34 o                         
  -4  -6  -3        145.87        140.67         5.65 o                         
  -3  -6  -3         41.59         42.08         4.52 o                         
  -2  -6  -3          6.36          5.72         0.69 o                         
  -1  -6  -3        238.78        220.98         5.17 o                         
   0  -6  -3        115.15        117.81         3.01 o                         
   1  -6  -3          6.82          7.83         1.13 o                         
   2  -6  -3         91.34         91.17         4.04 o                         
   3  -6  -3        169.52        151.41         5.98 o                         
   4  -6  -3         32.99         31.25         2.42 o                         
   5  -6  -3         59.36         65.33         3.80 o                         
  -6  -5  -3        125.25        120.56         5.49 o                         
  -5  -5  -3        112.66        123.23         5.09 o                         
  -4  -5  -3        120.09        118.06         4.76 o                         
  -3  -5  -3        158.83        160.63         3.99 o                         
  -2  -5  -3         28.45         29.69         1.25 o                         
  -1  -5  -3         77.30         78.25         2.17 o                         
   0  -5  -3         17.46         17.03         0.81 o                         
   1  -5  -3        484.37        481.40         9.85 o                         
   2  -5  -3          7.58          6.46         1.05 o                         
   3  -5  -3        179.68        174.42         6.46 o                         
   4  -5  -3         27.00         25.36         2.42 o                         
   5  -5  -3         58.09         63.87         3.63 o                         
   6  -5  -3         52.61         50.63         3.39 o                         
  -7  -4  -3         25.80         25.84         2.83 o                         
  -6  -4  -3         45.17         52.44         2.50 o                         
  -5  -4  -3         72.69         78.92         2.71 o                         
  -4  -4  -3        162.07        163.20         5.98 o                         
  -3  -4  -3         35.92         36.15         3.84 o                         
  -2  -4  -3        445.34        450.69        20.19 o                         
  -1  -4  -3        142.49        124.98         3.05 o                         
   0  -4  -3         44.23         45.70         1.39 o                         
   1  -4  -3         20.72         18.92         0.93 o                         
   2  -4  -3         69.91         81.24         3.47 o                         
   3  -4  -3         37.35         30.93         2.02 o                         
   4  -4  -3         60.47         54.75         2.99 o                         
   5  -4  -3         66.60         61.45         3.47 o                         
   6  -4  -3         13.93         13.81         2.02 o                         
  -7  -3  -3         31.84         36.50         2.99 o                         
  -6  -3  -3          9.97          7.21         1.01 o                         
  -5  -3  -3          4.71          3.65         0.63 o                         
  -4  -3  -3        142.93        152.71         4.72 o                         
  -3  -3  -3        363.37        423.87         7.86 o                         
  -2  -3  -3         27.27         29.43         1.62 o                         
  -1  -3  -3        490.11        462.73        11.51 o                         
   0  -3  -3         25.87         21.99         1.78 o                         
   1  -3  -3         13.03         15.62         0.89 o                         
   2  -3  -3        296.70        309.96         6.40 o                         
   3  -3  -3        228.00        244.92         8.24 o                         
   4  -3  -3        226.75        189.28         7.03 o                         
   5  -3  -3         29.75         30.52         2.26 o                         
   6  -3  -3          6.65          3.71         1.05 o                         
  -7  -2  -3         59.82         67.35         4.20 o                         
  -6  -2  -3         63.02         64.60         3.80 o                         
  -5  -2  -3        114.96        105.91         4.40 o                         
  -4  -2  -3         21.35         23.27         1.20 o                         
  -3  -2  -3        159.90        170.83         3.20 o                         
  -2  -2  -3       2145.77       2278.85        42.02 o                         
  -1  -2  -3         90.42        106.59         5.33 o                         
   0  -2  -3        539.71        534.93        10.59 o                         
   1  -2  -3        368.22        366.06        10.62 o                         
   2  -2  -3        563.49        575.19        23.78 o                         
   3  -2  -3         39.26         47.48         2.42 o                         
   4  -2  -3         36.74         36.10         2.26 o                         
   5  -2  -3         21.00         19.22         2.02 o                         
   6  -2  -3          6.72          7.03         1.37 o                         
  -7  -1  -3         24.05         25.68         2.91 o                         
  -6  -1  -3        144.21        147.69         6.38 o                         
  -5  -1  -3        125.29        113.10         3.30 o                         
  -4  -1  -3         59.73         72.09         2.24 o                         
  -3  -1  -3         82.93         87.46         4.56 o                         
  -2  -1  -3         55.31         73.67         1.97 o                         
  -1  -1  -3        555.10        585.56         9.29 o                         
   0  -1  -3        273.33        286.12         5.94 o                         
   1  -1  -3        392.94        386.04        11.10 o                         
   2  -1  -3          0.77          1.04         0.27 o                         
   3  -1  -3        390.78        427.19        15.34 o                         
   4  -1  -3        181.14        167.16         6.22 o                         
   5  -1  -3         31.76         27.54         2.10 o                         
   6  -1  -3          4.12          3.71         1.05 o                         
  -7   0  -3          4.74          3.15         1.21 o                         
  -6   0  -3        219.23        203.98         8.08 o                         
  -5   0  -3         65.77         62.58         3.39 o                         
  -4   0  -3         63.74         69.21         2.22 o                         
  -3   0  -3        339.78        350.31         7.56 o                         
  -2   0  -3        155.81        152.90         3.54 o                         
  -1   0  -3        663.31        699.44        13.79 o                         
   1   0  -3       1331.43       1379.72        36.34 o                         
   2   0  -3       1691.19       1713.69        32.36 o                         
   3   0  -3        396.27        408.84         8.49 o                         
   4   0  -3        149.62        150.52         5.65 o                         
   5   0  -3         70.33         69.53         3.47 o                         
   6   0  -3         44.14         45.95         2.99 o                         
  -7   1  -3         53.78         57.17         3.88 o                         
  -5   1  -3        217.21        192.19         7.43 o                         
  -4   1  -3         86.26         83.74         2.46 o                         
  -3   1  -3        269.52        263.09         5.96 o                         
  -2   1  -3         87.99         97.25         3.96 o                         
  -1   1  -3        270.52        254.04         5.22 o                         
   0   1  -3        124.19        128.52         4.24 o                         
   1   1  -3        459.36        468.20        13.24 o                         
   2   1  -3       1210.42       1302.28        35.69 o                         
   3   1  -3        539.64        564.21        15.83 o                         
   4   1  -3        195.38        209.03        12.52 o                         
   5   1  -3         35.39         35.69         2.34 o                         
   6   1  -3          1.63          1.45         0.89 o                         
  -7   2  -3          4.39          4.36         1.29 o                         
  -6   2  -3         18.26         23.09         2.58 o                         
  -5   2  -3         41.20         33.43         2.42 o                         
  -4   2  -3        109.20        107.80         4.60 o                         
  -3   2  -3        145.37        150.42         3.61 o                         
  -2   2  -3         62.58         58.02         1.68 o                         
  -1   2  -3        628.03        601.18        12.02 o                         
   0   2  -3        147.34        156.97         3.47 o                         
   1   2  -3        470.03        512.20        22.37 o                         
   2   2  -3        884.01        929.13        24.95 o                         
   3   2  -3        565.74        601.03        16.96 o                         
   4   2  -3         39.30         39.65         2.02 o                         
   5   2  -3         54.57         46.92         2.83 o                         
   6   2  -3         30.48         34.00         2.50 o                         
  -6   3  -3         15.15         16.72         2.26 o                         
  -5   3  -3         46.43         47.64         3.07 o                         
  -4   3  -3        187.92        185.00         6.86 o                         
  -3   3  -3        136.39        153.82         3.81 o                         
  -2   3  -3         31.71         27.83         1.08 o                         
  -1   3  -3         12.81         11.94         1.33 o                         
   0   3  -3         33.87         38.07         1.33 o                         
   1   3  -3         18.95         18.98         0.85 o                         
   2   3  -3        188.24        196.77         7.23 o                         
   3   3  -3         78.55         80.88         2.22 o                         
   4   3  -3         31.57         34.00         2.02 o                         
   5   3  -3         65.71         66.46         3.15 o                         
   6   3  -3         32.73         32.22         2.50 o                         
  -6   4  -3          0.59          1.13         0.81 o                         
  -5   4  -3         26.35         23.34         2.42 o                         
  -4   4  -3         25.18         18.82         1.94 o                         
  -3   4  -3         70.49         71.81         2.17 o                         
  -2   4  -3        144.46        157.54         3.79 o                         
  -1   4  -3         50.25         46.30         1.48 o                         
   0   4  -3        219.14        248.94         9.73 o                         
   1   4  -3        773.73        781.00        21.88 o                         
   2   4  -3         61.15         60.74         1.75 o                         
   3   4  -3        138.85        141.26         3.53 o                         
   4   4  -3         57.30         57.25         2.83 o                         
   5   4  -3         56.33         50.15         2.83 o                         
   6   4  -3         51.92         50.07         3.15 o                         
  -6   5  -3         16.95         15.10         2.34 o                         
  -5   5  -3         14.98         14.62         1.94 o                         
  -4   5  -3          1.77          2.18         0.81 o                         
  -3   5  -3         21.32         18.65         1.94 o                         
  -2   5  -3        102.44        101.87         3.67 o                         
  -1   5  -3        114.02        106.26         2.77 o                         
   0   5  -3         19.71         20.05         0.91 o                         
   1   5  -3        446.18        464.02         9.65 o                         
   2   5  -3        191.56        182.23         4.30 o                         
   3   5  -3         83.80         87.24         4.93 o                         
   4   5  -3         74.20         66.86         3.31 o                         
   5   5  -3         37.97         36.18         2.42 o                         
  -5   6  -3         12.55         11.06         1.86 o                         
  -4   6  -3         73.39         79.62         4.20 o                         
  -3   6  -3        147.05        138.73         5.65 o                         
  -2   6  -3         29.68         29.14         1.28 o                         
  -1   6  -3         18.94         19.49         1.45 o                         
   0   6  -3         50.78         46.24         1.62 o                         
   1   6  -3         50.14         50.89         1.74 o                         
   2   6  -3        312.53        312.93         6.90 o                         
   3   6  -3        624.66        608.79        18.33 o                         
   4   6  -3        111.88        115.56         4.93 o                         
   5   6  -3         11.77          9.93         1.53 o                         
   6   6  -3          0.79          0.89         0.89 o                         
  -5   7  -3         20.64         21.40         2.58 o                         
  -4   7  -3          5.77          6.30         1.37 o                         
  -3   7  -3         37.37         42.56         2.83 o                         
  -2   7  -3        607.27        575.68        18.01 o                         
  -1   7  -3        166.04        170.29         4.25 o                         
   0   7  -3         27.47         28.62         1.62 o                         
   1   7  -3        158.62        169.51         4.22 o                         
   2   7  -3         49.04         45.78         2.62 o                         
   3   7  -3        264.19        274.15         9.53 o                         
   4   7  -3         11.60         10.82         1.70 o                         
   5   7  -3          9.09          8.80         1.62 o                         
   6   7  -3         14.79         17.93         2.42 o                         
  -4   8  -3         49.04         52.97         3.55 o                         
  -3   8  -3         72.57         73.00         4.04 o                         
  -2   8  -3        121.81        116.36         5.17 o                         
  -1   8  -3        198.38        189.76         5.09 o                         
   0   8  -3         77.48         73.38         2.66 o                         
   1   8  -3         25.77         28.52         1.41 o                         
   2   8  -3        103.82         91.81         4.36 o                         
   3   8  -3        160.05        158.60         6.38 o                         
   4   8  -3         20.03         21.00         2.42 o                         
   5   8  -3         31.59         33.59         3.15 o                         
   6   8  -3          7.63          9.45         1.86 o                         
  -4   9  -3          9.47          6.62         1.53 o                         
  -3   9  -3         40.16         41.59         3.07 o                         
  -2   9  -3         64.66         59.43         3.47 o                         
  -1   9  -3         49.28         51.28         3.07 o                         
   0   9  -3        189.16        179.05         4.74 o                         
   1   9  -3         16.43         17.74         1.74 o                         
   2   9  -3         43.56         38.76         2.75 o                         
   3   9  -3         63.62         65.89         3.80 o                         
   4   9  -3         28.40         27.21         2.91 o                         
   5   9  -3         15.23         16.39         2.26 o                         
  -3  10  -3         18.08         29.72         3.23 o                         
  -2  10  -3          5.45          6.62         1.45 o                         
  -1  10  -3          2.75          2.34         1.05 o                         
   0  10  -3         17.01         17.26         2.14 o                         
   1  10  -3          9.24         10.98         1.70 o                         
   2  10  -3         16.36         20.35         2.34 o                         
   3  10  -3         20.73         24.55         2.75 o                         
   4  10  -3        175.10        192.67         7.99 o                         
  -2  11  -3         66.55         66.54         4.20 o                         
  -1  11  -3         19.01         21.96         2.50 o                         
   1  11  -3         37.99         40.70         2.99 o                         
   2  11  -3         15.41         19.62         2.42 o                         
   3  11  -3         68.83         74.37         4.44 o                         
   1  12  -3          7.31          8.80         1.70 o                         
  -3 -12  -2         38.64         43.02         2.25 o                         
  -2 -12  -2         46.91         48.84         4.24 o                         
  -1 -12  -2          3.35          5.81         1.45 o                         
   0 -12  -2          1.60          3.47         1.21 o                         
  -4 -11  -2          0.54          2.02         1.13 o                         
  -3 -11  -2          0.20          1.22         0.60 o                         
  -2 -11  -2         17.53         18.51         1.54 o                         
  -1 -11  -2         32.12         31.17         2.91 o                         
   0 -11  -2          9.15         11.87         1.86 o                         
   1 -11  -2          7.01          7.35         1.53 o                         
   2 -11  -2         56.06         62.42         4.04 o                         
  -5 -10  -2         16.97         17.52         2.34 o                         
  -4 -10  -2         15.81         18.70         1.60 o                         
  -3 -10  -2         15.93         19.88         2.62 o                         
  -2 -10  -2         13.13         14.17         1.28 o                         
  -1 -10  -2        184.50        173.68         7.75 o                         
   0 -10  -2         10.40         11.31         1.70 o                         
   1 -10  -2         54.50         55.96         3.47 o                         
   2 -10  -2         18.07         18.98         2.42 o                         
   3 -10  -2         18.10         22.53         2.75 o                         
  -5  -9  -2         14.08         17.36         2.26 o                         
  -4  -9  -2         24.69         25.20         2.99 o                         
  -3  -9  -2          8.23          9.67         1.08 o                         
  -2  -9  -2        201.05        184.56         4.80 o                         
  -1  -9  -2          0.34          0.13         0.39 o                         
   0  -9  -2         41.10         37.55         2.50 o                         
   1  -9  -2         44.97         38.60         2.66 o                         
   2  -9  -2         11.68          9.45         1.62 o                         
   3  -9  -2         48.18         51.92         3.39 o                         
   4  -9  -2         52.50         60.56         3.88 o                         
  -6  -8  -2          1.04          1.05         0.97 o                         
  -5  -8  -2        103.39        102.23         4.93 o                         
  -4  -8  -2        110.05        111.67         3.55 o                         
  -3  -8  -2        295.80        283.15        17.48 o                         
  -2  -8  -2        120.89        123.54         4.89 o                         
  -1  -8  -2        163.99        144.60         3.88 o                         
   0  -8  -2         54.07         60.56         2.07 o                         
   1  -8  -2        149.90        142.28         5.73 o                         
   2  -8  -2        162.73        162.07         6.46 o                         
   3  -8  -2         51.42         53.22         3.23 o                         
   4  -8  -2         18.73         23.90         2.58 o                         
  -6  -7  -2         35.60         38.20         2.91 o                         
  -5  -7  -2         71.37         67.35         3.71 o                         
  -4  -7  -2        114.81        101.81         3.14 o                         
  -3  -7  -2        147.96        143.05         3.88 o                         
  -2  -7  -2         88.18         83.27         2.57 o                         
  -1  -7  -2         16.16         18.18         1.03 o                         
   0  -7  -2         28.36         25.36         1.16 o                         
   1  -7  -2         39.12         39.57         2.42 o                         
   2  -7  -2        205.18        195.66         7.19 o                         
   3  -7  -2         78.63         76.42         4.85 o                         
   4  -7  -2         38.00         31.93         1.71 o                         
   5  -7  -2         27.23         28.66         2.22 o                         
  -7  -6  -2         12.34         14.13         2.10 o                         
  -6  -6  -2         76.41         75.50         4.04 o                         
  -5  -6  -2         22.93         20.91         2.18 o                         
  -4  -6  -2         16.85         16.75         1.25 o                         
  -3  -6  -2         29.92         30.79         1.37 o                         
  -2  -6  -2        299.48        305.72         6.82 o                         
  -1  -6  -2        230.09        229.80         5.28 o                         
   0  -6  -2         96.38         86.65         2.39 o                         
   1  -6  -2         91.40         89.87         2.39 o                         
   2  -6  -2         16.51         14.29         1.62 o                         
   3  -6  -2        139.74        133.48         5.41 o                         
   4  -6  -2        228.97        224.49         8.16 o                         
   5  -6  -2         16.75         16.93         1.48 o                         
  -6  -5  -2         52.76         58.38         3.31 o                         
  -5  -5  -2         35.51         39.97         2.50 o                         
  -4  -5  -2          0.63          0.54         0.37 o                         
  -3  -5  -2          7.94         13.54         1.53 o                         
  -2  -5  -2         95.57         83.14         2.87 o                         
  -1  -5  -2        306.64        285.34         6.17 o                         
   0  -5  -2         47.08         47.48         1.54 o                         
   1  -5  -2         96.41         89.62         3.59 o                         
   2  -5  -2         58.58         53.70         2.66 o                         
   3  -5  -2         18.31         20.35         1.94 o                         
   4  -5  -2        250.45        239.11         8.48 o                         
   5  -5  -2         58.09         53.78         3.15 o                         
   6  -5  -2          8.98          8.25         1.14 o                         
  -7  -4  -2          6.03          5.17         1.45 o                         
  -6  -4  -2         33.61         38.59         1.91 o                         
  -5  -4  -2          2.85          3.99         0.70 o                         
  -4  -4  -2         50.79         44.17         2.42 o                         
  -3  -4  -2        154.30        162.62         3.91 o                         
  -2  -4  -2        218.41        221.04         9.25 o                         
  -1  -4  -2        158.02        163.43         3.83 o                         
   0  -4  -2       1966.56       1891.86        38.52 o                         
   1  -4  -2        117.63        121.33         2.83 o                         
   2  -4  -2        522.56        525.61        15.91 o                         
   3  -4  -2         38.69         35.85         2.18 o                         
   4  -4  -2         23.79         22.69         2.10 o                         
   5  -4  -2          3.19          3.63         0.97 o                         
   6  -4  -2          6.17          6.90         1.00 o                         
  -6  -3  -2          8.41          9.61         1.94 o                         
  -5  -3  -2          1.39          1.38         0.45 o                         
  -4  -3  -2        152.13        170.52         3.93 o                         
  -3  -3  -2       1001.48       1150.63        22.54 o                         
  -2  -3  -2        458.22        520.79        10.65 o                         
  -1  -3  -2        320.41        328.67         8.03 o                         
   0  -3  -2        827.60        776.75        15.44 o                         
   1  -3  -2        285.18        300.95         6.03 o                         
   2  -3  -2        562.66        606.53        17.77 o                         
   3  -3  -2        273.09        288.61         9.04 o                         
   4  -3  -2        100.68         99.97         4.12 o                         
   5  -3  -2          0.68          0.40         0.65 o                         
   6  -3  -2        134.52        136.15         5.81 o                         
  -7  -2  -2         18.97         18.49         2.34 o                         
  -6  -2  -2          5.50          3.88         1.13 o                         
  -5  -2  -2         66.85         72.89         4.80 o                         
  -4  -2  -2        100.38        124.28         4.44 o                         
  -3  -2  -2       1318.54       1519.62        29.36 o                         
  -2  -2  -2       1289.47       1503.38        23.85 o                         
  -1  -2  -2        328.10        369.92        10.09 o                         
   0  -2  -2        665.44        674.89        13.81 o                         
   1  -2  -2        860.70        913.19        21.20 o                         
   2  -2  -2       1666.61       1708.22        47.81 o                         
   3  -2  -2        512.04        502.19        15.18 o                         
   4  -2  -2        664.31        631.80        19.54 o                         
   5  -2  -2        340.91        342.31        11.22 o                         
   6  -2  -2         40.12         37.95         2.58 o                         
  -7  -1  -2         59.35         55.88         3.71 o                         
  -6  -1  -2         20.29         19.86         2.26 o                         
  -5  -1  -2        236.07        227.74         6.42 o                         
  -4  -1  -2        409.68        437.90         9.29 o                         
  -3  -1  -2        895.59        996.62        19.69 o                         
  -2  -1  -2        910.21       1005.27        15.89 o                         
  -1  -1  -2         67.73         67.95         2.95 o                         
   0  -1  -2       3210.11       3123.00        60.88 o                         
   1  -1  -2        447.10        427.72         8.38 o                         
   2  -1  -2        362.24        373.45        11.71 o                         
   3  -1  -2         61.36         57.74         1.51 o                         
   4  -1  -2        427.74        408.93        12.84 o                         
   5  -1  -2        471.33        453.50        14.45 o                         
   6  -1  -2         50.87         51.20         2.99 o                         
   7  -1  -2          7.69          7.11         1.62 o                         
  -7   0  -2         21.22         18.17         2.42 o                         
  -6   0  -2         69.40         65.73         3.80 o                         
  -5   0  -2         48.21         45.06         2.75 o                         
  -4   0  -2        188.63        172.78         4.93 o                         
  -3   0  -2         42.61         37.64         1.86 o                         
  -2   0  -2         94.13         99.63         2.40 o                         
  -1   0  -2       1509.51       1638.92        38.56 o                         
   1   0  -2        761.78        795.65        20.59 o                         
   2   0  -2        907.12        950.17        22.69 o                         
   3   0  -2         48.98         51.55         1.49 o                         
   4   0  -2        484.47        462.95        14.21 o                         
   5   0  -2        169.95        169.98         6.38 o                         
   6   0  -2         14.87         13.73         1.78 o                         
   7   0  -2         56.98         55.80         3.63 o                         
  -7   1  -2         10.99          7.27         1.62 o                         
  -6   1  -2         14.86         12.11         1.86 o                         
  -4   1  -2         14.38         17.70         0.94 o                         
  -3   1  -2        822.66        890.75        24.75 o                         
  -2   1  -2        724.93        716.92        14.12 o                         
  -1   1  -2       1164.07       1176.38        23.05 o                         
   0   1  -2       2183.83       2111.70        39.47 o                         
   1   1  -2         18.09         19.95         0.97 o                         
   2   1  -2         56.12         50.63         1.94 o                         
   3   1  -2        209.46        220.61         6.46 o                         
   4   1  -2        200.38        200.16         4.63 o                         
   5   1  -2         54.05         57.01         2.99 o                         
   6   1  -2         52.76         54.99         3.15 o                         
  -7   2  -2          0.58         -0.65         0.65 o                         
  -6   2  -2         44.63         45.14         3.07 o                         
  -5   2  -2        139.69        131.63         5.65 o                         
  -4   2  -2        176.40        174.34         6.54 o                         
  -3   2  -2        156.25        179.32         4.40 o                         
  -2   2  -2        236.44        241.73         5.16 o                         
  -1   2  -2        535.34        599.31        11.67 o                         
   0   2  -2        173.23        182.30         3.77 o                         
   1   2  -2       1130.08       1109.76        30.12 o                         
   2   2  -2        448.11        482.57        13.73 o                         
   3   2  -2        153.88        159.40         5.09 o                         
   4   2  -2        157.72        153.02         5.17 o                         
   5   2  -2        123.92        119.27         5.09 o                         
   6   2  -2         11.46         11.55         1.62 o                         
  -6   3  -2         23.03         24.87         2.75 o                         
  -5   3  -2         68.81         61.61         3.55 o                         
  -4   3  -2        299.82        283.12         9.85 o                         
  -3   3  -2        393.10        418.17         8.68 o                         
  -2   3  -2        137.82        140.41         3.27 o                         
  -1   3  -2       1632.82       1651.86        32.11 o                         
   0   3  -2       1660.31       1674.31        46.07 o                         
   1   3  -2         73.99         78.59         2.75 o                         
   2   3  -2         46.34         44.85         1.33 o                         
   3   3  -2        117.66        119.75         4.36 o                         
   4   3  -2         20.84         21.16         1.45 o                         
   5   3  -2         68.22         68.72         3.15 o                         
   6   3  -2         90.02         90.52         4.36 o                         
  -6   4  -2         12.70         12.03         1.94 o                         
  -5   4  -2         49.40         44.66         2.91 o                         
  -4   4  -2         79.88         78.57         3.80 o                         
  -3   4  -2         13.70         15.83         1.62 o                         
  -2   4  -2        143.59        150.09         3.61 o                         
  -1   4  -2        100.50        105.37         2.71 o                         
   0   4  -2       1418.01       1475.46        28.71 o                         
   1   4  -2       1650.70       1709.46        55.03 o                         
   2   4  -2         36.84         31.04         1.57 o                         
   3   4  -2         69.60         67.35         2.83 o                         
   4   4  -2        117.01        111.44         3.11 o                         
   5   4  -2        304.64        289.44        11.18 o                         
  -6   5  -2          6.93          9.53         1.78 o                         
  -5   5  -2          1.41          1.53         0.81 o                         
  -4   5  -2        251.20        233.78         8.64 o                         
  -3   5  -2         30.13         30.28         2.10 o                         
  -2   5  -2         30.56         28.73         1.98 o                         
  -1   5  -2        109.10        106.13         2.71 o                         
   0   5  -2         50.20         54.79         1.68 o                         
   1   5  -2       1646.61       1754.62        34.65 o                         
   2   5  -2         51.43         52.81         1.68 o                         
   3   5  -2         68.88         69.54         2.16 o                         
   4   5  -2        312.64        304.82         6.97 o                         
   5   5  -2         31.12         30.77         2.18 o                         
   6   5  -2         49.91         49.50         2.99 o                         
  -5   6  -2         22.12         17.85         2.26 o                         
  -4   6  -2          9.93          9.21         1.45 o                         
  -3   6  -2         26.52         26.81         2.10 o                         
  -2   6  -2        147.98        157.47         5.81 o                         
  -1   6  -2        424.39        428.54         9.07 o                         
   0   6  -2         40.36         40.65         1.48 o                         
   1   6  -2         21.12         20.35         1.90 o                         
   2   6  -2         29.19         31.38         1.53 o                         
   3   6  -2        124.77        122.09         3.33 o                         
   4   6  -2        196.43        196.08         4.88 o                         
   5   6  -2         14.05         17.36         1.94 o                         
   6   6  -2          4.34          3.80         1.13 o                         
  -5   7  -2          1.50          1.45         0.97 o                         
  -4   7  -2         13.40         14.70         2.02 o                         
  -3   7  -2         83.55         80.67         4.12 o                         
  -2   7  -2        356.77        343.60        11.31 o                         
  -1   7  -2        141.54        136.56         3.56 o                         
   0   7  -2        256.13        264.60         7.67 o                         
   1   7  -2         93.25         98.16         2.80 o                         
   2   7  -2         26.80         23.48         1.20 o                         
   3   7  -2         32.97         32.24         2.06 o                         
   4   7  -2         62.34         63.23         3.39 o                         
   5   7  -2         65.72         60.73         3.47 o                         
   6   7  -2         24.95         24.71         2.58 o                         
  -4   8  -2        102.88        105.06         5.33 o                         
  -3   8  -2         19.37         19.22         2.26 o                         
  -2   8  -2        149.69        137.28         5.81 o                         
  -1   8  -2        200.27        193.03         4.79 o                         
   0   8  -2        131.74        132.14         3.63 o                         
   1   8  -2         80.11         84.96         2.68 o                         
   2   8  -2         37.11         33.48         1.53 o                         
   3   8  -2          5.02          4.88         0.71 o                         
   4   8  -2         27.05         22.61         2.34 o                         
   5   8  -2         25.96         28.02         2.75 o                         
   6   8  -2         30.54         34.24         3.23 o                         
  -4   9  -2         32.18         37.79         3.07 o                         
  -3   9  -2        114.51        117.33         5.57 o                         
  -2   9  -2          3.35          3.39         0.97 o                         
  -1   9  -2         10.40         13.32         1.70 o                         
   0   9  -2         45.35         48.80         2.00 o                         
   1   9  -2         14.00         17.48         1.34 o                         
   2   9  -2        111.11        112.96         3.45 o                         
   3   9  -2         81.07         76.79         3.96 o                         
   4   9  -2          1.33          0.08         0.81 o                         
   5   9  -2         14.16         15.26         2.10 o                         
  -3  10  -2         11.67         15.02         2.18 o                         
  -2  10  -2         45.46         44.49         3.07 o                         
  -1  10  -2         17.56         21.08         2.34 o                         
   0  10  -2         20.50         24.52         1.66 o                         
   1  10  -2         16.47         17.86         1.43 o                         
   2  10  -2         26.93         32.38         2.91 o                         
   3  10  -2         13.38         13.73         1.94 o                         
   4  10  -2         14.26         17.77         2.26 o                         
  -2  11  -2          5.22          9.37         1.78 o                         
  -1  11  -2         68.91         86.65         4.60 o                         
   0  11  -2          5.13          5.17         1.21 o                         
   1  11  -2          6.12          5.54         0.91 o                         
   2  11  -2          2.30          1.78         0.97 o                         
   3  11  -2         32.95         36.18         3.39 o                         
   0  12  -2         20.70         25.44         2.83 o                         
   1  12  -2         39.28         42.56         3.07 o                         
   2  12  -2          6.76          5.01         1.29 o                         
  -3 -12  -1          3.62          4.60         1.37 o                         
  -2 -12  -1         29.53         30.85         3.07 o                         
  -1 -12  -1          2.47          0.73         0.89 o                         
   0 -12  -1         31.79         34.56         2.83 o                         
  -4 -11  -1         27.01         32.20         2.22 o                         
  -3 -11  -1         30.27         31.06         4.72 o                         
  -2 -11  -1         19.54         18.62         2.75 o                         
  -1 -11  -1          1.57          0.97         0.81 o                         
   0 -11  -1         32.22         33.51         2.66 o                         
   1 -11  -1         48.63         47.81         3.39 o                         
   2 -11  -1         20.25         24.31         2.75 o                         
  -5 -10  -1          0.16          1.29         0.97 o                         
  -4 -10  -1         68.78         74.66         4.40 o                         
  -3 -10  -1         57.06         54.26         3.03 o                         
  -2 -10  -1         24.78         26.09         1.77 o                         
  -1 -10  -1         30.74         30.28         2.34 o                         
   0 -10  -1         36.95         35.45         2.58 o                         
   1 -10  -1          2.23          3.15         1.13 o                         
   2 -10  -1         27.75         33.43         2.66 o                         
   3 -10  -1          7.91          7.91         1.62 o                         
  -5  -9  -1         27.41         26.57         2.75 o                         
  -4  -9  -1         70.74         66.96         2.63 o                         
  -3  -9  -1         24.65         24.11         3.63 o                         
  -2  -9  -1          5.67          4.49         0.77 o                         
  -1  -9  -1        119.31        107.39         3.28 o                         
   0  -9  -1        163.75        153.35         6.22 o                         
   1  -9  -1          9.34          9.45         1.53 o                         
   2  -9  -1         56.57         60.32         3.55 o                         
   3  -9  -1          0.71          0.97         0.81 o                         
   4  -9  -1         11.12         11.79         1.94 o                         
  -6  -8  -1         61.65         66.05         3.96 o                         
  -5  -8  -1         12.63         14.78         1.94 o                         
  -4  -8  -1        125.73        128.07         3.83 o                         
  -3  -8  -1         67.41         61.96         2.34 o                         
  -2  -8  -1         11.57         10.74         1.00 o                         
  -1  -8  -1         47.88         48.69         2.10 o                         
   0  -8  -1        256.44        243.51         5.79 o                         
   1  -8  -1        129.47        136.07         5.57 o                         
   2  -8  -1         92.69         89.63         4.36 o                         
   3  -8  -1          8.30          9.77         1.62 o                         
   4  -8  -1         37.57         35.05         2.75 o                         
   5  -8  -1         59.55         72.23         3.00 o                         
  -6  -7  -1          9.17          8.64         1.62 o                         
  -5  -7  -1        106.67        104.65         4.85 o                         
  -4  -7  -1         20.19         22.16         1.51 o                         
  -3  -7  -1        990.69        983.65        19.98 o                         
  -2  -7  -1         73.25         68.96         2.31 o                         
  -1  -7  -1         73.75         69.59         3.23 o                         
   0  -7  -1        102.83         94.37         4.97 o                         
   1  -7  -1        326.01        326.80        10.82 o                         
   2  -7  -1        560.28        591.51        12.47 o                         
   3  -7  -1         42.38         37.31         1.71 o                         
   4  -7  -1         10.67          9.81         1.11 o                         
   5  -7  -1         69.19         69.69         2.83 o                         
  -6  -6  -1          6.85          5.17         1.21 o                         
  -5  -6  -1         63.08         60.81         3.39 o                         
  -4  -6  -1        119.29        121.65         3.45 o                         
  -3  -6  -1        339.10        325.39         7.31 o                         
  -2  -6  -1        266.73        284.14         8.12 o                         
  -1  -6  -1          6.46          7.74         0.71 o                         
   0  -6  -1         59.70         66.34         2.26 o                         
   1  -6  -1         52.94         47.94         1.78 o                         
   2  -6  -1        362.71        364.78         8.16 o                         
   3  -6  -1         97.16        101.29         8.80 o                         
   4  -6  -1         30.21         32.12         2.71 o                         
   5  -6  -1         35.50         36.49         1.91 o                         
   6  -6  -1         22.57         24.14         2.75 o                         
  -6  -5  -1         67.12         72.03         3.71 o                         
  -5  -5  -1         26.40         25.36         2.02 o                         
  -4  -5  -1        126.54        129.56         3.54 o                         
  -3  -5  -1         22.04         23.05         1.11 o                         
  -2  -5  -1        865.96        920.94        18.67 o                         
  -1  -5  -1        931.22        987.41        19.58 o                         
   0  -5  -1         91.89         86.04         1.74 o                         
   1  -5  -1        141.95        148.91         5.17 o                         
   2  -5  -1         78.38         70.74         3.23 o                         
   3  -5  -1         10.48          9.93         1.29 o                         
   4  -5  -1         55.29         52.52         2.06 o                         
   5  -5  -1         25.55         26.80         1.80 o                         
   6  -5  -1          6.86          7.35         1.62 o                         
  -7  -4  -1          4.17          4.20         1.29 o                         
  -6  -4  -1          1.54          1.52         0.93 o                         
  -5  -4  -1         28.91         30.58         1.51 o                         
  -4  -4  -1         36.96         37.41         2.58 o                         
  -3  -4  -1        129.62        136.98         3.45 o                         
  -2  -4  -1        102.04        105.18         2.75 o                         
  -1  -4  -1       2421.98       2551.86        49.40 o                         
   0  -4  -1         17.53         13.76         0.65 o                         
   1  -4  -1        229.28        246.94         7.99 o                         
   2  -4  -1        390.82        387.61        11.79 o                         
   3  -4  -1         49.42         56.04         2.66 o                         
   4  -4  -1         45.92         47.16         2.58 o                         
   5  -4  -1         24.09         25.67         1.55 o                         
   6  -4  -1         89.56         99.32         5.01 o                         
  -7  -3  -1         35.87         34.80         2.83 o                         
  -6  -3  -1         75.68         82.45         4.20 o                         
  -5  -3  -1        101.37        102.68         3.08 o                         
  -4  -3  -1         45.90         50.05         2.35 o                         
  -3  -3  -1        486.42        514.77        18.27 o                         
  -2  -3  -1          0.14          1.12         0.36 o                         
  -1  -3  -1        301.08        292.44         6.25 o                         
   0  -3  -1        185.85        180.84         9.37 o                         
   1  -3  -1       2087.97       2087.89        49.38 o                         
   2  -3  -1        850.89        849.02        24.39 o                         
   3  -3  -1         95.85         97.55         3.88 o                         
   4  -3  -1         78.17         69.93         3.23 o                         
   5  -3  -1         13.60         14.13         1.70 o                         
   6  -3  -1          1.80          0.81         0.81 o                         
  -7  -2  -1         10.39          9.37         1.70 o                         
  -6  -2  -1         17.65         16.96         2.02 o                         
  -5  -2  -1          6.58          4.60         0.97 o                         
  -4  -2  -1         12.76         14.72         1.43 o                         
  -3  -2  -1         34.86         37.74         1.07 o                         
  -2  -2  -1         16.34         20.54         1.00 o                         
  -1  -2  -1        719.78        733.27        27.74 o                         
   0  -2  -1        706.57        620.95        15.10 o                         
   1  -2  -1       1618.33       1669.09        31.81 o                         
   2  -2  -1        121.00        126.70         4.36 o                         
   3  -2  -1        234.08        231.19         7.43 o                         
   4  -2  -1        117.81        117.41         4.60 o                         
   5  -2  -1         27.95         26.65         1.94 o                         
   6  -2  -1         98.38         90.60         4.68 o                         
   7  -2  -1          2.24          3.63         1.29 o                         
  -7  -1  -1         11.99         15.99         2.26 o                         
  -6  -1  -1          9.25         10.09         1.62 o                         
  -5  -1  -1        169.05        174.50         6.54 o                         
  -4  -1  -1        203.27        219.03         8.64 o                         
  -3  -1  -1        118.36        132.10         4.36 o                         
  -2  -1  -1        555.14        591.50         9.54 o                         
  -1  -1  -1       1332.17       1476.66        23.46 o                         
   0  -1  -1       1009.33       1003.29        19.01 o                         
   1  -1  -1       1595.47       1562.38        43.12 o                         
   2  -1  -1        478.27        489.71         9.75 o                         
   3  -1  -1        171.38        166.67         5.65 o                         
   4  -1  -1         23.14         21.00         1.45 o                         
   5  -1  -1        672.74        651.10        19.62 o                         
   6  -1  -1          9.30          7.83         1.45 o                         
   7  -1  -1         35.77         41.18         3.15 o                         
  -7   0  -1          3.43          5.57         1.45 o                         
  -6   0  -1         60.02         58.06         3.47 o                         
  -5   0  -1         27.95         31.41         2.18 o                         
  -4   0  -1        821.79        838.89        16.79 o                         
  -3   0  -1        321.58        326.83         6.78 o                         
  -2   0  -1        701.87        788.58        15.32 o                         
  -1   0  -1        887.00        945.40        35.73 o                         
   1   0  -1        357.93        360.97         8.52 o                         
   2   0  -1        291.53        310.49         9.29 o                         
   3   0  -1         17.17         15.91         1.13 o                         
   4   0  -1         41.48         42.07         2.26 o                         
   5   0  -1         49.13         50.79         2.66 o                         
   7   0  -1         27.27         28.18         2.83 o                         
  -7   1  -1          0.21          0.16         0.73 o                         
  -6   1  -1          3.88          2.50         0.89 o                         
  -5   1  -1        121.58        120.80         5.25 o                         
  -4   1  -1        280.74        291.59         9.53 o                         
  -3   1  -1         39.69         49.73         2.83 o                         
  -2   1  -1        245.19        278.68         5.75 o                         
  -1   1  -1       1424.62       1409.08        26.45 o                         
   0   1  -1        590.02        612.38        12.15 o                         
   4   1  -1         21.49         23.26         1.53 o                         
   5   1  -1         76.09         77.20         3.55 o                         
   7   1  -1          6.15          7.19         1.53 o                         
  -7   2  -1         32.38         34.24         3.39 o                         
  -6   2  -1          0.88          1.21         0.81 o                         
  -5   2  -1         38.86         38.76         2.58 o                         
  -4   2  -1        144.55        136.95         5.41 o                         
  -3   2  -1        645.55        679.90        19.58 o                         
  -2   2  -1       1355.23       1446.82        28.21 o                         
  -1   2  -1       1738.79       1818.50        71.67 o                         
   0   2  -1        383.71        339.74        10.54 o                         
   1   2  -1         99.41         99.00         3.07 o                         
   5   2  -1          1.74          1.53         0.73 o                         
   7   2  -1          3.04          5.57         1.37 o                         
  -6   3  -1         22.61         16.96         2.18 o                         
  -5   3  -1         35.18         30.36         2.34 o                         
  -4   3  -1         68.97         71.06         3.47 o                         
  -3   3  -1        100.32        100.62         4.12 o                         
  -2   3  -1       1410.39       1462.32        28.32 o                         
  -1   3  -1       1116.93       1183.44        35.13 o                         
   0   3  -1       1179.23       1148.57        29.60 o                         
   1   3  -1        157.55        164.09         4.85 o                         
   2   3  -1        200.20        200.67         6.14 o                         
   7   3  -1          0.22         -0.16         0.73 o                         
  -6   4  -1        112.95        124.76         5.89 o                         
  -5   4  -1        261.28        240.96         9.12 o                         
  -4   4  -1         64.34         58.71         3.23 o                         
  -3   4  -1         76.16         68.56         3.23 o                         
  -2   4  -1        126.32        136.42         3.10 o                         
  -1   4  -1        464.82        468.40         9.55 o                         
   0   4  -1        575.76        619.72        12.33 o                         
   1   4  -1       1052.93       1101.29        30.60 o                         
   2   4  -1        211.08        216.58         6.78 o                         
   3   4  -1          7.18          9.61         1.05 o                         
   4   4  -1        243.41        240.40         8.24 o                         
  -6   5  -1         15.42         16.96         2.34 o                         
  -5   5  -1        126.09        119.84         5.57 o                         
  -4   5  -1        177.68        155.45         6.54 o                         
  -3   5  -1         31.73         34.48         2.26 o                         
  -2   5  -1         22.67         23.95         1.13 o                         
  -1   5  -1        288.86        297.08         6.39 o                         
   0   5  -1       1132.29       1198.59        23.60 o                         
   1   5  -1         81.33         80.78         2.38 o                         
   2   5  -1         91.50         95.85         3.63 o                         
   3   5  -1        386.45        346.59        10.98 o                         
   4   5  -1        190.56        188.72         6.54 o                         
   5   5  -1        233.02        225.46         7.99 o                         
  -5   6  -1         20.00         25.11         2.75 o                         
  -4   6  -1         83.90         78.09         4.12 o                         
  -3   6  -1         78.07         86.89         4.04 o                         
  -2   6  -1        307.27        299.91        10.09 o                         
  -1   6  -1        596.80        606.97        23.05 o                         
   0   6  -1          4.58          5.72         1.78 o                         
   1   6  -1        122.24        147.57         3.63 o                         
   2   6  -1         26.96         25.92         1.62 o                         
   3   6  -1        258.61        248.96         8.24 o                         
   4   6  -1         82.60         77.20         3.47 o                         
   5   6  -1          2.72          2.91         0.97 o                         
  -5   7  -1          2.76          1.13         0.73 o                         
  -4   7  -1         19.08         12.76         1.86 o                         
  -3   7  -1         38.88         36.34         2.50 o                         
  -2   7  -1        263.96        258.89         9.29 o                         
  -1   7  -1        239.63        237.81         7.31 o                         
   0   7  -1        129.91        122.63         3.25 o                         
   1   7  -1          9.00          8.92         0.97 o                         
   2   7  -1        157.33        150.12         5.49 o                         
   3   7  -1         55.67         51.76         2.66 o                         
   4   7  -1         85.94         87.94         3.88 o                         
   6   7  -1         32.89         31.25         2.99 o                         
  -4   8  -1         33.30         33.51         2.75 o                         
  -3   8  -1         10.81         12.19         1.70 o                         
  -2   8  -1         92.40         91.81         4.36 o                         
  -1   8  -1        101.59        100.86         4.36 o                         
   0   8  -1        271.84        262.56         6.11 o                         
   1   8  -1        259.44        245.85         5.88 o                         
   2   8  -1        244.26        230.95         5.62 o                         
   3   8  -1         91.52         80.99         3.71 o                         
   4   8  -1         34.36         34.88         2.34 o                         
   6   8  -1          0.30          1.78         0.97 o                         
  -4   9  -1         15.63         19.86         2.58 o                         
  -3   9  -1          4.82          5.33         1.29 o                         
  -2   9  -1         14.68         17.68         2.10 o                         
  -1   9  -1         30.47         30.69         2.26 o                         
   0   9  -1         20.09         22.73         1.51 o                         
   1   9  -1         81.42         77.37         2.60 o                         
   2   9  -1          5.89          7.14         1.05 o                         
   3   9  -1         14.27         13.52         1.23 o                         
   4   9  -1         33.42         34.56         2.66 o                         
   5   9  -1         12.42         11.87         1.86 o                         
  -3  10  -1         55.96         58.46         3.80 o                         
  -2  10  -1         62.06         58.87         3.71 o                         
  -1  10  -1          1.67          1.21         0.73 o                         
   0  10  -1          9.13          9.04         1.45 o                         
   1  10  -1          4.08          4.32         0.77 o                         
   2  10  -1         69.77         67.95         2.57 o                         
   3  10  -1         23.67         26.09         2.50 o                         
   4  10  -1         60.56         58.06         3.63 o                         
   5  10  -1         16.65         18.49         2.42 o                         
  -2  11  -1          6.32          5.98         1.53 o                         
  -1  11  -1        332.86        381.96        13.08 o                         
   0  11  -1         19.78         19.38         2.34 o                         
   1  11  -1         88.96        101.63         3.45 o                         
   2  11  -1          0.13          0.16         0.51 o                         
   3  11  -1         57.88         64.28         3.80 o                         
   4  11  -1         43.10         45.14         3.31 o                         
  -1  12  -1         41.85         44.33         3.39 o                         
   0  12  -1        100.05        106.59         5.33 o                         
   1  12  -1         12.56         13.81         2.10 o                         
   2  12  -1          1.81          2.34         1.13 o                         
  -3 -12   0         82.98         83.82         4.76 o                         
  -2 -12   0         53.81         65.73         4.04 o                         
  -1 -12   0          8.29          8.48         1.70 o                         
   0 -12   0         32.65         31.41         3.23 o                         
  -4 -11   0         12.15         15.34         2.26 o                         
  -3 -11   0        130.15        134.69         6.22 o                         
  -2 -11   0         16.44         13.00         1.94 o                         
  -1 -11   0         17.01         16.31         2.18 o                         
   0 -11   0         12.22         14.62         2.02 o                         
   1 -11   0        208.11        211.49         8.56 o                         
   2 -11   0          5.65          7.03         1.62 o                         
  -5 -10   0         30.54         26.70         2.03 o                         
  -4 -10   0         65.77         63.38         2.71 o                         
  -3 -10   0         76.54         79.99         3.96 o                         
  -2 -10   0         61.50         61.53         3.47 o                         
  -1 -10   0          3.13          1.45         0.81 o                         
   0 -10   0         17.36         19.30         2.18 o                         
   1 -10   0          8.99         11.55         1.78 o                         
   2 -10   0        200.14        215.12         8.40 o                         
   3 -10   0          5.48          5.89         1.53 o                         
  -5  -9   0         25.40         24.47         1.86 o                         
  -4  -9   0          0.19          0.29         0.45 o                         
  -3  -9   0         82.23         75.25         2.77 o                         
  -2  -9   0         14.11         16.83         1.40 o                         
  -1  -9   0        178.28        152.54         6.30 o                         
   0  -9   0         26.17         26.33         2.02 o                         
   1  -9   0         54.91         52.41         3.15 o                         
   2  -9   0         12.03          9.37         1.62 o                         
   3  -9   0          4.00          2.75         1.13 o                         
   4  -9   0         31.52         38.52         2.99 o                         
  -6  -8   0         45.24         48.53         3.39 o                         
  -5  -8   0         78.39         69.21         3.84 o                         
  -4  -8   0          6.99          8.53         1.03 o                         
  -3  -8   0         75.04         71.86         2.54 o                         
  -2  -8   0        104.76         97.05         3.02 o                         
  -1  -8   0        134.85        136.75         3.74 o                         
   0  -8   0        224.11        211.33         7.59 o                         
   1  -8   0         53.20         48.61         2.83 o                         
   2  -8   0         44.51         41.10         2.66 o                         
   3  -8   0         18.05         18.73         2.18 o                         
   4  -8   0          1.68          2.26         1.05 o                         
   5  -8   0         10.52         13.16         2.02 o                         
  -6  -7   0          3.59          5.81         1.37 o                         
  -5  -7   0         20.49         17.08         1.42 o                         
  -4  -7   0        268.97        262.79         6.45 o                         
  -3  -7   0         20.16         21.02         1.30 o                         
  -2  -7   0         78.78         80.22         2.54 o                         
  -1  -7   0        160.41        168.29         4.25 o                         
   0  -7   0        160.30        147.78         5.81 o                         
   1  -7   0        989.43        965.63        28.67 o                         
   2  -7   0         77.30         74.78         2.42 o                         
   3  -7   0         48.64         47.66         1.96 o                         
   4  -7   0         10.82         10.92         1.20 o                         
   5  -7   0         19.11         20.21         1.71 o                         
  -6  -6   0          8.33          9.37         1.62 o                         
  -5  -6   0         26.07         23.55         1.60 o                         
  -4  -6   0        182.30        177.78         4.65 o                         
  -3  -6   0        634.50        638.51        13.27 o                         
  -2  -6   0         18.71         17.00         1.74 o                         
  -1  -6   0        354.58        372.75        11.95 o                         
   0  -6   0        877.38        937.34        34.28 o                         
   1  -6   0        264.31        266.00        10.90 o                         
   2  -6   0        134.10        128.88         4.40 o                         
   3  -6   0         14.29         15.75         1.20 o                         
   4  -6   0        124.08        131.89         3.85 o                         
   5  -6   0         76.34         75.55         2.80 o                         
   6  -6   0        125.07        132.84         6.46 o                         
  -6  -5   0          0.83         -0.32         0.65 o                         
  -5  -5   0         58.28         59.68         3.15 o                         
  -4  -5   0        128.14        124.69         3.45 o                         
  -3  -5   0        145.58        142.24         3.68 o                         
  -2  -5   0         49.29         56.94         2.71 o                         
  -1  -5   0         53.07         65.90         2.14 o                         
   0  -5   0        482.02        497.40         9.26 o                         
   1  -5   0        294.13        303.95         6.68 o                         
   2  -5   0         12.03         11.89         1.57 o                         
   3  -5   0         32.57         28.25         1.34 o                         
   4  -5   0         74.14         62.83         2.95 o                         
   5  -5   0         14.94         15.22         1.34 o                         
   6  -5   0          0.36         -0.65         0.65 o                         
  -7  -4   0         37.35         36.74         2.83 o                         
  -6  -4   0         19.86         18.94         1.43 o                         
  -5  -4   0         11.82         11.32         0.82 o                         
  -4  -4   0        190.80        196.14         3.85 o                         
  -3  -4   0         34.06         36.14         1.13 o                         
  -2  -4   0         27.33         28.52         0.79 o                         
  -1  -4   0        825.12        829.27        17.36 o                         
   0  -4   0       1565.68       1611.53        40.12 o                         
   1  -4   0         97.76         94.04         2.75 o                         
   2  -4   0        107.76        125.83         3.20 o                         
   3  -4   0        180.76        186.65         4.60 o                         
   4  -4   0          6.33          6.69         1.53 o                         
   5  -4   0         27.86         29.29         1.98 o                         
   6  -4   0          9.13          9.53         1.78 o                         
  -7  -3   0          5.14          6.06         1.45 o                         
  -6  -3   0         32.44         31.17         2.42 o                         
  -5  -3   0        293.94        300.96         4.94 o                         
  -4  -3   0         40.82         39.77         1.08 o                         
  -3  -3   0        107.15        114.37         2.05 o                         
  -2  -3   0        255.54        248.95         5.14 o                         
  -1  -3   0        361.17        360.23         5.98 o                         
   0  -3   0        236.36        233.63         3.91 o                         
   1  -3   0        971.48        998.09        27.62 o                         
   2  -3   0         10.90         12.60         0.97 o                         
   3  -3   0        398.05        378.00        11.63 o                         
   4  -3   0         17.06         16.35         1.16 o                         
   5  -3   0          2.19          1.87         1.37 o                         
   6  -3   0         54.77         52.41         3.39 o                         
  -7  -2   0         37.98         39.89         2.99 o                         
  -6  -2   0         16.06         16.63         2.02 o                         
  -5  -2   0         21.48         20.10         0.94 o                         
  -4  -2   0         26.57         22.39         0.92 o                         
  -3  -2   0        371.64        414.25         6.14 o                         
  -2  -2   0        890.53        971.12        13.54 o                         
  -1  -2   0        455.00        465.54         7.57 o                         
   0  -2   0        954.20        912.76        14.51 o                         
   1  -2   0         44.93         49.18         1.86 o                         
   2  -2   0        575.67        575.28        17.04 o                         
   3  -2   0        533.03        540.23        15.91 o                         
   4  -2   0         32.85         31.98         1.86 o                         
   5  -2   0         97.49         95.35         2.99 o                         
   6  -2   0         17.44         17.20         2.18 o                         
   7  -2   0         34.96         38.60         3.07 o                         
  -7  -1   0         76.41         87.21         4.68 o                         
  -6  -1   0         30.13         33.59         2.50 o                         
  -5  -1   0        282.72        286.76         6.85 o                         
  -4  -1   0        106.31        109.66         2.40 o                         
  -3  -1   0        126.97        150.70         2.52 o                         
  -2  -1   0        853.38        934.94        13.03 o                         
  -1  -1   0       7858.41       7815.56       153.20 o                         
   0  -1   0        138.23        136.64         2.27 o                         
   1  -1   0       3509.77       2992.42        87.21 o                         
   2  -1   0        260.29        265.43         8.16 o                         
   3  -1   0         37.83         34.00         1.70 o                         
   4  -1   0        140.12        136.55         4.93 o                         
   5  -1   0        549.61        548.17        11.78 o                         
   6  -1   0         16.68         15.83         2.02 o                         
   7  -1   0          3.76          3.47         1.21 o                         
  -7   0   0          3.25          4.20         1.21 o                         
  -6   0   0        104.27        101.02         4.85 o                         
  -5   0   0        250.70        242.58         6.05 o                         
  -4   0   0        361.40        358.73         6.32 o                         
  -3   0   0         66.84         70.35         1.59 o                         
  -2   0   0        184.63        203.56         3.54 o                         
  -1   0   0        116.74        119.55         2.05 o                         
   1   0   0        117.00        120.00         3.55 o                         
   2   0   0        184.98        202.28         6.14 o                         
   3   0   0         66.79         71.47         2.75 o                         
   4   0   0        361.05        349.65        10.82 o                         
   5   0   0        250.86        244.88         5.87 o                         
   6   0   0        104.22        107.00         4.93 o                         
   7   0   0          3.23          2.42         1.13 o                         
  -7   1   0          3.70          2.91         1.13 o                         
  -6   1   0         16.74         18.41         2.10 o                         
  -5   1   0        549.39        535.94        12.02 o                         
  -4   1   0        139.84        139.40         3.74 o                         
  -3   1   0         37.76         37.64         1.01 o                         
  -2   1   0        260.38        278.28         6.18 o                         
  -1   1   0       3506.61       3236.11       141.31 o                         
   0   1   0        138.19        144.87         4.04 o                         
   4   1   0        106.40        106.83         4.04 o                         
   5   1   0        282.32        281.70         6.65 o                         
   6   1   0         30.10         30.04         2.34 o                         
   7   1   0         76.34         84.79         4.60 o                         
  -7   2   0         34.90         37.79         3.55 o                         
  -6   2   0         17.40         16.15         2.10 o                         
  -5   2   0         97.87        100.94         4.52 o                         
  -4   2   0         32.79         31.57         1.46 o                         
  -3   2   0        533.08        547.34        13.29 o                         
  -2   2   0        575.40        601.27         9.71 o                         
  -1   2   0         44.92         51.22         1.03 o                         
   0   2   0        953.20        925.50        25.44 o                         
   1   2   0        454.94        473.53        13.32 o                         
   5   2   0         21.50         22.54         1.74 o                         
   6   2   0         16.01         17.20         2.02 o                         
   7   2   0         37.84         41.02         2.99 o                         
  -7   3   0         59.19         61.86         4.04 o                         
  -6   3   0         54.76         49.58         3.31 o                         
  -5   3   0          2.24          2.02         0.81 o                         
  -4   3   0         17.10         13.81         1.62 o                         
  -3   3   0        397.55        386.94        12.19 o                         
  -2   3   0         10.93         13.17         0.59 o                         
  -1   3   0        971.66        979.04        18.29 o                         
   0   3   0        236.01        227.32         6.94 o                         
   1   3   0        360.98        368.79        10.58 o                         
   2   3   0        255.51        249.04         7.67 o                         
   5   3   0        293.73        304.19         9.93 o                         
   6   3   0         32.51         38.03         2.50 o                         
   7   3   0          5.15          4.04         1.21 o                         
  -6   4   0          9.10          8.88         1.70 o                         
  -5   4   0         28.04         29.72         2.34 o                         
  -4   4   0          6.21          4.93         1.05 o                         
  -3   4   0        180.76        184.19         6.70 o                         
  -2   4   0        108.07        125.15         2.89 o                         
  -1   4   0         97.72         93.29         4.60 o                         
   0   4   0       1565.83       1592.26        44.74 o                         
   1   4   0        825.39        863.72        23.90 o                         
   2   4   0         27.26         28.91         1.53 o                         
   3   4   0         34.26         36.98         1.94 o                         
   4   4   0        189.95        188.39         6.78 o                         
   5   4   0         11.86         13.81         1.53 o                         
  -6   5   0          0.38         -0.32         0.65 o                         
  -5   5   0         14.84         15.10         1.94 o                         
  -4   5   0         74.19         59.84         3.39 o                         
  -3   5   0         32.63         28.18         2.02 o                         
  -2   5   0         12.03         10.58         1.29 o                         
  -1   5   0        294.29        312.15         6.58 o                         
   0   5   0        481.80        486.85        14.62 o                         
   1   5   0         53.08         66.14         2.75 o                         
   2   5   0         49.45         56.42         1.45 o                         
   3   5   0        145.94        144.14         5.17 o                         
   4   5   0        128.41        125.41         4.93 o                         
   5   5   0         58.24         53.78         3.07 o                         
   6   5   0          0.82          0.48         0.73 o                         
  -5   6   0         76.34         65.73         4.04 o                         
  -4   6   0        124.33        126.78         5.65 o                         
  -3   6   0         14.26         14.86         1.78 o                         
  -2   6   0        133.95        129.61         5.09 o                         
  -1   6   0        264.36        258.96         5.81 o                         
   0   6   0        877.90        919.02        18.52 o                         
   1   6   0        354.96        378.81        11.55 o                         
   2   6   0         18.64         12.92         1.29 o                         
   3   6   0        634.11        623.32        18.82 o                         
   4   6   0        182.54        180.16         6.54 o                         
   5   6   0         26.10         22.13         2.26 o                         
   6   6   0          8.31          9.12         1.53 o                         
  -5   7   0         19.17         16.72         2.26 o                         
  -4   7   0         10.78          9.37         1.62 o                         
  -3   7   0         48.87         47.24         2.91 o                         
  -2   7   0         77.22         73.40         3.63 o                         
  -1   7   0        989.21        993.18        19.74 o                         
   0   7   0        160.72        164.79         3.99 o                         
   1   7   0        160.91        167.48         5.98 o                         
   2   7   0         78.86         79.30         3.47 o                         
   3   7   0         20.22         20.03         1.62 o                         
   4   7   0        268.72        262.69         9.04 o                         
   5   7   0         20.43         21.08         2.10 o                         
  -4   8   0          1.66          1.70         0.89 o                         
  -3   8   0         18.07         18.57         2.26 o                         
  -2   8   0         44.69         37.95         2.58 o                         
  -1   8   0         53.28         50.23         2.83 o                         
   0   8   0        223.63        210.25         5.13 o                         
   1   8   0        134.98        134.62         3.71 o                         
   2   8   0        104.82         97.87         4.20 o                         
   3   8   0         74.97         68.96         3.47 o                         
   4   8   0          6.97          6.14         1.21 o                         
   5   8   0         78.31         74.61         3.88 o                         
  -4   9   0         31.50         25.52         2.91 o                         
  -3   9   0          4.00          2.18         1.05 o                         
  -2   9   0         12.01          8.32         1.45 o                         
  -1   9   0         55.06         54.99         3.15 o                         
   0   9   0         26.01         23.29         1.38 o                         
   1   9   0        178.15        165.85         4.56 o                         
   2   9   0         14.10         18.65         2.02 o                         
   3   9   0         82.25         71.47         3.63 o                         
   4   9   0          0.20          0.24         0.65 o                         
  -3  10   0          5.53          6.22         1.45 o                         
  -2  10   0        200.23        216.58         8.56 o                         
  -1  10   0          8.91          9.45         1.62 o                         
   0  10   0         17.44         17.04         1.94 o                         
   1  10   0          3.15          3.10         0.63 o                         
   2  10   0         61.67         54.05         2.25 o                         
   3  10   0         76.56         83.66         2.97 o                         
   4  10   0         65.57         66.05         3.63 o                         
  -2  11   0          5.58          5.09         1.45 o                         
  -1  11   0        208.30        215.20         8.56 o                         
   0  11   0         12.20          8.88         1.62 o                         
   1  11   0         16.95         19.27         1.78 o                         
   2  11   0         16.46         14.29         1.37 o                         
   3  11   0        130.11        138.35         4.40 o                         
   4  11   0         12.20         15.59         2.18 o                         
  -1  12   0         23.15         28.51         3.07 o                         
   0  12   0         32.56         35.77         2.91 o                         
   1  12   0          8.28          8.08         1.70 o                         
   2  12   0         53.70         60.64         2.65 o                         
   3  12   0         83.02         87.37         6.18 o                         
  -2 -12   1          1.83          2.50         1.13 o                         
  -1 -12   1         12.55         15.91         2.34 o                         
   0 -12   1        100.04        103.44         5.49 o                         
  -4 -11   1         43.01         52.17         3.63 o                         
  -3 -11   1         57.99         60.48         3.88 o                         
  -2 -11   1          0.13          0.57         0.81 o                         
  -1 -11   1         88.76         98.92         5.09 o                         
   0 -11   1         19.84         16.31         2.26 o                         
   1 -11   1        333.20        364.03        13.00 o                         
   2 -11   1          6.27          6.06         1.53 o                         
  -5 -10   1         16.67         16.15         2.34 o                         
  -4 -10   1         60.49         65.09         3.88 o                         
  -3 -10   1         23.79         27.54         2.75 o                         
  -2 -10   1         69.76         73.56         3.96 o                         
  -1 -10   1          4.10          2.66         0.97 o                         
   0 -10   1          9.07          7.43         1.45 o                         
   1 -10   1          1.67          2.91         1.05 o                         
   2 -10   1         61.93         64.60         3.80 o                         
   3 -10   1         56.05         61.86         3.88 o                         
  -5  -9   1         12.40         11.71         1.94 o                         
  -4  -9   1         33.53         33.19         2.66 o                         
  -3  -9   1         14.19         13.73         1.94 o                         
  -2  -9   1          5.90          5.73         1.29 o                         
  -1  -9   1         81.44         71.87         3.80 o                         
   0  -9   1         20.10         24.14         2.34 o                         
   1  -9   1         30.60         31.33         2.34 o                         
   2  -9   1         14.64         15.34         1.94 o                         
   3  -9   1          4.79          5.41         1.29 o                         
   4  -9   1         15.64         17.28         2.26 o                         
  -5  -8   1         12.20         12.96         1.37 o                         
  -4  -8   1         34.34         33.64         1.77 o                         
  -3  -8   1         91.57         88.30         2.94 o                         
  -2  -8   1        244.13        230.63         8.32 o                         
  -1  -8   1        259.14        251.95         8.72 o                         
   0  -8   1        271.43        245.57         8.80 o                         
   1  -8   1        101.51         95.93         4.36 o                         
   2  -8   1         92.57         98.52         4.44 o                         
   3  -8   1         10.81         10.09         1.62 o                         
   4  -8   1         33.24         31.57         2.58 o                         
   5  -8   1          8.21         13.65         2.02 o                         
  -6  -7   1         32.91         35.77         2.75 o                         
  -5  -7   1         54.95         55.64         3.31 o                         
  -4  -7   1         85.94         84.15         2.91 o                         
  -3  -7   1         55.62         51.11         2.03 o                         
  -2  -7   1        157.29        151.52         4.05 o                         
  -1  -7   1          8.93          9.77         1.29 o                         
   0  -7   1        129.45        117.74         4.76 o                         
   1  -7   1        239.23        229.66         8.08 o                         
   2  -7   1        264.09        278.68         6.45 o                         
   3  -7   1         38.89         37.45         1.71 o                         
   4  -7   1         19.14         20.48         1.54 o                         
   5  -7   1          2.72          2.02         1.13 o                         
  -6  -6   1         23.51         23.66         2.50 o                         
  -5  -6   1          2.75          3.52         0.71 o                         
  -4  -6   1         82.35         75.77         2.60 o                         
  -3  -6   1        258.58        255.09         6.05 o                         
  -2  -6   1         26.98         28.24         1.31 o                         
  -1  -6   1        122.31        135.91         5.25 o                         
   0  -6   1          4.66          4.06         0.42 o                         
   1  -6   1        596.54        605.08        12.59 o                         
   2  -6   1        306.74        311.67         7.87 o                         
   3  -6   1         78.05         83.50         2.68 o                         
   4  -6   1         84.07         84.32         2.85 o                         
   5  -6   1         20.07         19.78         2.34 o                         
   6  -6   1         20.78         22.85         2.75 o                         
  -6  -5   1         40.69         41.26         2.75 o                         
  -5  -5   1        233.58        227.51         5.74 o                         
  -4  -5   1        190.35        178.54         6.54 o                         
  -3  -5   1        386.35        363.91         6.36 o                         
  -2  -5   1         91.62         99.16         2.07 o                         
  -1  -5   1         81.37         82.32         1.72 o                         
   0  -5   1       1132.06       1203.72        30.32 o                         
   1  -5   1        289.09        299.56         6.51 o                         
   2  -5   1         22.58         23.08         1.11 o                         
   3  -5   1         31.65         34.08         1.46 o                         
   4  -5   1        177.36        176.08         5.85 o                         
   5  -5   1        125.97        124.52         5.65 o                         
   6  -5   1         15.48         16.15         2.26 o                         
  -6  -4   1         28.37         28.91         2.26 o                         
  -5  -4   1        133.25        130.62         2.58 o                         
  -4  -4   1        243.53        250.75         4.75 o                         
  -3  -4   1          7.16          8.61         0.88 o                         
  -2  -4   1        210.80        217.65         5.01 o                         
  -1  -4   1       1052.93       1088.65        17.53 o                         
   0  -4   1        575.76        614.62        16.55 o                         
   1  -4   1        465.58        473.73         9.76 o                         
   2  -4   1        126.59        127.47         3.28 o                         
   3  -4   1         76.19         69.81         2.20 o                         
   4  -4   1         64.44         61.19         2.16 o                         
   5  -4   1        261.44        254.77         9.21 o                         
   6  -4   1        112.72        118.79         5.89 o                         
  -6  -3   1          5.38          4.77         0.80 o                         
  -5  -3   1        335.27        328.34         5.33 o                         
  -4  -3   1         55.71         58.23         1.37 o                         
  -3  -3   1        675.86        693.46        11.48 o                         
  -2  -3   1        200.30        193.04         3.76 o                         
  -1  -3   1        157.23        152.75         4.14 o                         
   0  -3   1       1179.10       1125.37        22.41 o                         
   1  -3   1       1115.99       1158.04        23.18 o                         
   2  -3   1       1412.30       1454.05        28.95 o                         
   3  -3   1        100.20        105.11         5.81 o                         
   4  -3   1         68.69         71.11         2.30 o                         
   5  -3   1         35.07         35.29         2.50 o                         
   6  -3   1         22.64         21.56         2.50 o                         
  -6  -2   1         61.82         60.47         3.43 o                         
  -5  -2   1          1.75          1.28         0.39 o                         
  -4  -2   1        193.09        193.24         3.27 o                         
  -3  -2   1          9.05          9.62         0.51 o                         
  -2  -2   1        197.04        213.55         3.28 o                         
  -1  -2   1         99.32         96.42         3.01 o                         
   0  -2   1        384.47        342.18         7.11 o                         
   1  -2   1       1737.31       1782.60        35.23 o                         
   2  -2   1       1354.80       1469.66        29.19 o                         
   3  -2   1        645.32        695.27        14.16 o                         
   4  -2   1        144.66        144.46         6.26 o                         
   5  -2   1         38.86         39.00         2.58 o                         
   6  -2   1          0.90          1.62         0.97 o                         
   7  -2   1         32.16         34.00         3.39 o                         
  -7  -1   1          6.07          7.11         1.45 o                         
  -6  -1   1          5.79          5.43         1.21 o                         
  -5  -1   1         76.35         84.35         2.74 o                         
  -4  -1   1         21.46         22.76         0.88 o                         
  -3  -1   1         22.78         29.54         0.78 o                         
  -2  -1   1       2702.55       2824.79        38.68 o                         
  -1  -1   1       2256.66       2284.31        59.33 o                         
   0  -1   1        589.45        587.53        11.82 o                         
   1  -1   1       1425.16       1341.79        31.05 o                         
   2  -1   1        245.23        280.57        10.17 o                         
   3  -1   1         39.91         49.85         1.55 o                         
   4  -1   1        280.84        288.42         6.52 o                         
   5  -1   1        121.67        129.20         5.41 o                         
   6  -1   1          3.88          4.20         1.13 o                         
   7  -1   1          0.21          0.32         0.89 o                         
  -7   0   1         27.30         25.28         2.75 o                         
  -6   0   1        148.07        140.99         5.98 o                         
  -5   0   1         49.11         45.53         2.26 o                         
  -4   0   1         41.38         44.65         1.24 o                         
  -3   0   1         17.10         18.21         0.65 o                         
  -2   0   1        291.31        316.12         5.26 o                         
  -1   0   1        358.90        350.10         5.83 o                         
   0   0   1        166.24        157.49         2.58 o                         
   1   0   1        886.37        942.85        18.44 o                         
   2   0   1        701.72        774.19        35.41 o                         
   3   0   1        322.11        306.53         9.37 o                         
   4   0   1        821.75        829.47        17.07 o                         
   5   0   1         27.99         30.04         2.18 o                         
   6   0   1         59.85         59.03         3.47 o                         
   7   0   1          3.39          3.96         1.29 o                         
  -7   1   1         35.70         37.63         2.99 o                         
  -6   1   1          9.34          9.38         1.08 o                         
  -5   1   1        672.86        660.10        14.27 o                         
  -4   1   1         23.13         22.34         1.17 o                         
  -3   1   1        171.28        170.43         3.13 o                         
  -2   1   1        478.74        499.95        13.16 o                         
  -1   1   1       1593.97       1561.15        34.72 o                         
   0   1   1       1010.04        979.77        19.39 o                         
   1   1   1       1331.26       1527.34        41.26 o                         
   2   1   1        554.98        575.52        16.80 o                         
   3   1   1        118.13        127.76         4.52 o                         
   4   1   1        202.98        226.58         5.16 o                         
   5   1   1        168.96        167.88         6.46 o                         
   6   1   1          9.19          9.77         1.53 o                         
   7   1   1         11.90         16.15         2.18 o                         
  -7   2   1          2.24          0.81         0.97 o                         
  -6   2   1         98.23         99.32         4.85 o                         
  -5   2   1         28.04         26.14         1.70 o                         
  -4   2   1        117.90        123.18         3.45 o                         
  -3   2   1        234.06        229.13         5.34 o                         
  -2   2   1        121.21        128.18         3.08 o                         
  -1   2   1       1619.36       1651.29        38.64 o                         
   0   2   1        706.15        637.77        12.45 o                         
   1   2   1        720.85        781.88        14.99 o                         
   2   2   1         16.36         19.78         0.97 o                         
   3   2   1         34.75         38.68         1.86 o                         
   4   2   1         12.85         16.47         1.29 o                         
   6   2   1         17.51         16.80         1.94 o                         
   7   2   1         10.36         13.81         2.02 o                         
  -6   3   1          1.82          2.26         0.97 o                         
  -5   3   1         13.46         12.95         1.25 o                         
  -4   3   1         78.29         72.66         3.67 o                         
  -3   3   1         95.98         97.35         2.80 o                         
  -2   3   1        850.23        855.83        17.33 o                         
  -1   3   1       2088.61       2106.54        75.62 o                         
   0   3   1        186.12        185.49         5.25 o                         
   1   3   1        300.32        314.64         6.50 o                         
   2   3   1          0.12          0.60         0.36 o                         
   3   3   1        486.10        500.74        14.86 o                         
   4   3   1         45.77         52.00         2.42 o                         
   5   3   1        101.44        104.33         4.28 o                         
   6   3   1         75.61         79.54         3.96 o                         
   7   3   1         35.99         44.66         3.07 o                         
  -6   4   1         89.51         91.73         4.93 o                         
  -5   4   1         24.09         22.88         1.65 o                         
  -4   4   1         46.05         43.48         1.86 o                         
  -3   4   1         49.42         53.54         3.43 o                         
  -2   4   1        390.32        385.88         6.50 o                         
  -1   4   1        228.60        243.80         5.37 o                         
   0   4   1         17.50         14.18         0.54 o                         
   1   4   1       2422.08       2591.97        71.14 o                         
   2   4   1        102.30        111.73         2.60 o                         
   3   4   1        129.67        138.63         3.36 o                         
   4   4   1         36.96         37.58         1.44 o                         
   5   4   1         28.86         33.59         2.02 o                         
  -6   5   1          6.81          4.28         1.29 o                         
  -5   5   1         25.45         23.58         2.50 o                         
  -4   5   1         55.29         49.22         2.06 o                         
  -3   5   1         10.48         10.67         0.97 o                         
  -2   5   1         78.59         78.81         2.31 o                         
  -1   5   1        141.79        141.92         2.71 o                         
   0   5   1         91.88         82.61         3.31 o                         
   1   5   1        931.62        991.39        28.18 o                         
   2   5   1        865.52        945.40        18.61 o                         
   3   5   1         22.25         25.11         1.70 o                         
   4   5   1        126.77        135.82         5.25 o                         
   5   5   1         26.40         26.97         2.10 o                         
   6   5   1         66.95         65.49         3.80 o                         
   7   5   1         38.63         45.46         3.31 o                         
  -6   6   1         22.63         25.36         2.91 o                         
  -4   6   1         30.29         32.38         2.42 o                         
  -3   6   1         97.19        100.05         4.44 o                         
  -2   6   1        363.12        369.68        11.79 o                         
  -1   6   1         52.93         47.20         1.70 o                         
   0   6   1         59.75         65.41         2.91 o                         
   1   6   1          6.38          8.56         1.13 o                         
   2   6   1        267.19        285.70         9.21 o                         
   3   6   1        339.07        323.33        10.50 o                         
   4   6   1        119.14        110.15         4.85 o                         
   5   6   1         63.02         65.17         3.55 o                         
   6   6   1          6.84          3.31         1.21 o                         
   7   6   1         17.87         21.80         2.66 o                         
  -5   7   1         69.25         74.78         4.36 o                         
  -4   7   1         10.77         11.14         1.78 o                         
  -3   7   1         42.48         36.98         2.58 o                         
  -2   7   1        559.99        557.03        17.85 o                         
  -1   7   1        326.11        337.95        10.90 o                         
   0   7   1        103.00         93.83         3.96 o                         
   1   7   1         73.49         67.83         3.15 o                         
   2   7   1         73.25         70.17         3.23 o                         
   3   7   1        990.37        970.15        28.67 o                         
   4   7   1         20.24         21.88         2.18 o                         
   5   7   1        106.65        108.37         4.93 o                         
   6   7   1          9.20          7.51         1.53 o                         
  -4   8   1         37.53         37.55         2.91 o                         
  -3   8   1          8.27          9.85         1.53 o                         
  -2   8   1         92.45         92.86         4.44 o                         
  -1   8   1        129.18        133.08         5.49 o                         
   0   8   1        256.63        247.77         7.15 o                         
   1   8   1         47.99         48.53         2.66 o                         
   2   8   1         11.54          6.46         1.13 o                         
   3   8   1         67.51         66.62         3.39 o                         
   4   8   1        125.54        124.03         5.41 o                         
   5   8   1         12.75         13.49         1.94 o                         
   6   8   1         61.46         66.86         3.96 o                         
  -4   9   1         11.05         13.24         2.10 o                         
  -3   9   1          0.70         -0.32         0.57 o                         
  -2   9   1         56.50         57.90         3.47 o                         
  -1   9   1          9.27          8.96         1.53 o                         
   0   9   1        164.02        156.63         4.21 o                         
   1   9   1        119.57        112.16         4.76 o                         
   2   9   1          5.70          3.47         0.97 o                         
   3   9   1         24.76         21.48         2.10 o                         
   4   9   1         70.75         62.18         3.55 o                         
   5   9   1         27.28         33.59         3.07 o                         
  -3  10   1          7.91          8.72         1.78 o                         
  -2  10   1         27.86         31.98         3.07 o                         
  -1  10   1          2.22          2.66         0.97 o                         
   0  10   1         36.90         42.15         2.83 o                         
   1  10   1         30.75         32.54         2.26 o                         
   2  10   1         24.82         26.89         2.58 o                         
   3  10   1         57.06         56.61         3.31 o                         
   4  10   1         68.81         67.91         3.88 o                         
   5  10   1          0.16         -0.24         0.73 o                         
  -2  11   1         20.26         23.50         2.83 o                         
  -1  11   1         48.53         51.04         3.47 o                         
   0  11   1         32.33         34.64         2.66 o                         
   1  11   1          1.57          1.42         0.54 o                         
   2  11   1         19.59         17.25         4.00 o                         
   3  11   1         30.32         33.67         2.66 o                         
   4  11   1         26.92         27.78         2.91 o                         
   0  12   1         31.72         36.42         3.47 o                         
   1  12   1          2.49          2.58         1.05 o                         
   2  12   1         29.74         34.69         2.01 o                         
   3  12   1          3.59          2.54         0.79 o                         
  -2 -12   2          6.73          7.19         1.62 o                         
  -1 -12   2         39.40         31.57         3.23 o                         
   0 -12   2         20.71         31.01         3.31 o                         
  -4 -11   2         55.78         65.41         4.28 o                         
  -3 -11   2         32.86         34.97         3.39 o                         
  -2 -11   2          2.27          1.70         0.89 o                         
  -1 -11   2          6.12          6.06         1.45 o                         
   0 -11   2          5.15          4.04         1.21 o                         
   1 -11   2         68.90         82.04         4.60 o                         
   2 -11   2          5.19          5.49         1.53 o                         
  -5 -10   2          3.56          4.12         1.37 o                         
  -4 -10   2         14.38         19.46         2.50 o                         
  -3 -10   2         13.24         15.75         2.18 o                         
  -2 -10   2         26.92         29.80         2.91 o                         
  -1 -10   2         16.46         18.65         2.26 o                         
   0 -10   2         20.39         23.82         2.58 o                         
   1 -10   2         17.44         20.27         2.34 o                         
   2 -10   2         45.42         44.74         3.07 o                         
   3 -10   2         11.64         13.08         2.18 o                         
  -5  -9   2         14.23         11.87         1.94 o                         
  -4  -9   2          1.33          0.24         0.73 o                         
  -3  -9   2         80.87         72.84         4.04 o                         
  -2  -9   2        110.88        117.82         5.25 o                         
  -1  -9   2         13.95         18.25         2.18 o                         
   0  -9   2         45.59         57.09         3.23 o                         
   1  -9   2         10.43         11.79         1.62 o                         
   2  -9   2          3.36          4.52         1.13 o                         
   3  -9   2        114.32        119.03         5.41 o                         
  -4  -8   2         27.11         23.66         2.50 o                         
  -3  -8   2          5.01          3.88         1.05 o                         
  -2  -8   2         37.22         35.37         2.42 o                         
  -1  -8   2         80.16         82.04         4.04 o                         
   0  -8   2        131.69        134.53         5.49 o                         
   1  -8   2        200.30        179.83         6.94 o                         
   2  -8   2        149.55        148.66         5.81 o                         
   3  -8   2         19.26         20.03         2.18 o                         
   4  -8   2        102.50        108.76         9.81 o                         
   5  -8   2         57.34         65.41         4.04 o                         
  -6  -7   2         24.95         26.89         2.83 o                         
  -4  -7   2         62.21         63.47         3.55 o                         
  -3  -7   2         32.99         37.39         2.42 o                         
  -2  -7   2         26.91         24.71         1.86 o                         
  -1  -7   2         93.08         95.13         4.20 o                         
   0  -7   2        256.20        266.32         8.96 o                         
   1  -7   2        141.69        130.17         5.25 o                         
   2  -7   2        356.70        342.79         7.82 o                         
   3  -7   2         83.49         83.81         3.11 o                         
   4  -7   2         13.39         18.80         2.71 o                         
   5  -7   2          1.52          2.26         0.97 o                         
  -6  -6   2          4.35          3.88         1.21 o                         
  -5  -6   2         13.92          9.53         1.62 o                         
  -4  -6   2        196.46        187.91         7.27 o                         
  -3  -6   2        124.80        129.77         5.17 o                         
  -2  -6   2         29.31         31.90         2.10 o                         
  -1  -6   2         21.07         19.95         1.53 o                         
   0  -6   2         40.35         40.87         1.40 o                         
   1  -6   2        424.13        426.31         9.19 o                         
   2  -6   2        148.11        151.18         6.22 o                         
   3  -6   2         26.53         27.07         2.18 o                         
   4  -6   2         10.06         10.95         1.11 o                         
   5  -6   2         22.25         27.86         2.83 o                         
   6  -6   2         11.55         11.39         2.02 o                         
  -6  -5   2         49.85         52.49         3.23 o                         
  -5  -5   2         31.04         33.03         2.34 o                         
  -4  -5   2        312.04        306.13         9.93 o                         
  -3  -5   2         68.85         71.77         2.50 o                         
  -2  -5   2         51.23         52.93         4.52 o                         
  -1  -5   2       1647.33       1805.39        35.17 o                         
   0  -5   2         50.20         55.32         1.67 o                         
   1  -5   2        109.07        102.29         2.71 o                         
   2  -5   2         30.56         28.27         1.37 o                         
   3  -5   2         30.12         30.26         1.74 o                         
   4  -5   2        251.34        237.54         5.90 o                         
   5  -5   2          1.42          0.24         0.65 o                         
   6  -5   2          6.94          8.16         1.78 o                         
  -6  -4   2         54.49         51.60         3.23 o                         
  -5  -4   2        304.40        294.08         6.96 o                         
  -4  -4   2        117.38        118.04         2.64 o                         
  -3  -4   2         69.10         70.64         2.67 o                         
  -2  -4   2         36.87         31.72         1.29 o                         
  -1  -4   2       1650.10       1731.72        61.33 o                         
   0  -4   2       1417.79       1477.47        29.21 o                         
   1  -4   2        100.36        101.32         2.60 o                         
   2  -4   2        143.57        156.30         3.77 o                         
   3  -4   2         13.69         15.16         1.37 o                         
   4  -4   2         79.72         73.62         2.44 o                         
   5  -4   2         49.42         40.13         2.83 o                         
   6  -4   2         12.75         11.95         2.02 o                         
  -7  -3   2         10.04          8.88         1.70 o                         
  -6  -3   2         90.21         91.81         4.44 o                         
  -5  -3   2         68.28         65.45         1.89 o                         
  -4  -3   2         21.14         18.60         0.72 o                         
  -3  -3   2        117.68        122.87         2.19 o                         
  -2  -3   2         46.26         43.64         1.78 o                         
  -1  -3   2         73.61         77.35         2.30 o                         
   0  -3   2       1661.57       1674.33        32.95 o                         
   1  -3   2       1632.43       1669.11        56.16 o                         
   2  -3   2        137.55        136.35         4.56 o                         
   3  -3   2        393.52        409.80         8.90 o                         
   4  -3   2        299.93        293.33        11.63 o                         
   5  -3   2         68.66         62.58         3.55 o                         
   6  -3   2         22.86         20.35         2.42 o                         
  -7  -2   2          8.97          8.56         1.62 o                         
  -6  -2   2         11.57         12.11         1.70 o                         
  -5  -2   2        124.08        131.73         3.65 o                         
  -4  -2   2        157.46        148.28         3.14 o                         
  -3  -2   2        153.49        151.84         3.03 o                         
  -2  -2   2        448.25        486.86         8.16 o                         
  -1  -2   2       1129.83       1164.61        45.50 o                         
   0  -2   2        173.14        174.59         3.83 o                         
   1  -2   2        535.71        577.47        19.86 o                         
   2  -2   2        236.39        241.50         8.44 o                         
   3  -2   2        156.24        171.71         4.13 o                         
   4  -2   2        176.80        180.72         4.43 o                         
   5  -2   2        140.05        140.18         5.89 o                         
   6  -2   2         44.69         39.16         2.99 o                         
   7  -2   2          0.58          0.08         0.89 o                         
  -7  -1   2         68.72         69.85         4.12 o                         
  -6  -1   2         52.76         55.75         2.34 o                         
  -5  -1   2         54.07         54.20         2.08 o                         
  -4  -1   2        200.42        198.48         4.82 o                         
  -3  -1   2        209.51        211.18         4.46 o                         
  -2  -1   2         55.82         51.48         1.84 o                         
  -1  -1   2         18.13         21.35         0.72 o                         
   0  -1   2       2184.23       1947.41        56.77 o                         
   1  -1   2       1165.02       1130.25        22.64 o                         
   2  -1   2        725.32        709.50        14.30 o                         
   3  -1   2        822.19        904.27        18.06 o                         
   4  -1   2         14.30         17.61         0.94 o                         
   5  -1   2         48.83         45.79         2.83 o                         
   6  -1   2         14.90         13.81         1.94 o                         
   7  -1   2         11.01         10.01         1.94 o                         
  -7   0   2         57.08         57.17         3.80 o                         
  -6   0   2         14.92         13.60         1.31 o                         
  -5   0   2        169.91        171.83         6.14 o                         
  -4   0   2        484.57        468.37        20.23 o                         
  -3   0   2         48.95         50.73         1.63 o                         
  -2   0   2        907.09        961.20        19.07 o                         
  -1   0   2        761.44        752.72        17.54 o                         
   0   0   2         33.39         25.25         0.57 o                         
   1   0   2       1511.00       1571.27        44.98 o                         
   2   0   2         94.43         97.32         2.62 o                         
   3   0   2         42.77         37.42         1.20 o                         
   4   0   2        188.55        168.14         7.87 o                         
   5   0   2         48.16         47.89         2.83 o                         
   6   0   2         69.30         68.72         3.88 o                         
   7   0   2         21.44         23.90         2.66 o                         
  -7   1   2          7.70          7.59         1.53 o                         
  -6   1   2         51.01         49.39         2.23 o                         
  -5   1   2        471.00        465.22        10.42 o                         
  -4   1   2        427.79        417.45         9.19 o                         
  -3   1   2         61.53         54.28         1.77 o                         
  -2   1   2        362.71        369.89         7.79 o                         
  -1   1   2        447.00        421.64        22.45 o                         
   0   1   2       3208.84       3197.83       221.54 o                         
   1   1   2         67.74         68.96         2.34 o                         
   2   1   2        910.69        960.54        28.10 o                         
   3   1   2        897.19        990.39        19.81 o                         
   4   1   2        409.51        434.91         9.24 o                         
   5   1   2        236.04        210.36         7.91 o                         
   6   1   2         20.34         20.43         2.26 o                         
   7   1   2         59.33         64.44         3.88 o                         
  -7   2   2        154.43        165.86         7.19 o                         
  -6   2   2         40.00         40.68         2.06 o                         
  -5   2   2        340.85        340.26         8.11 o                         
  -4   2   2        664.53        674.04        14.07 o                         
  -3   2   2        511.68        512.00        10.82 o                         
  -2   2   2       1666.36       1718.62        33.92 o                         
  -1   2   2        860.13        851.03        17.56 o                         
   0   2   2        664.95        688.07        23.58 o                         
   1   2   2        328.49        346.92        22.29 o                         
   2   2   2       1288.92       1492.21        41.91 o                         
   3   2   2       1317.70       1450.95        42.15 o                         
   4   2   2        100.33        117.21         3.01 o                         
   5   2   2         66.95         75.99         3.55 o                         
   6   2   2          5.55          5.49         1.21 o                         
   7   2   2         18.98         21.00         2.50 o                         
  -6   3   2        134.48        140.86         4.42 o                         
  -5   3   2          0.72          0.19         0.65 o                         
  -4   3   2        100.25         95.33         3.67 o                         
  -3   3   2        273.09        273.12         6.37 o                         
  -2   3   2        562.18        608.02        12.60 o                         
  -1   3   2        285.14        289.45         6.25 o                         
   0   3   2        827.42        800.90        15.73 o                         
   1   3   2        320.35        342.93         7.35 o                         
   2   3   2        457.99        542.33        15.10 o                         
   3   3   2       1001.37       1118.49        32.30 o                         
   4   3   2        151.69        166.19         5.81 o                         
   5   3   2          1.41          1.62         0.65 o                         
   6   3   2          8.36          9.85         1.53 o                         
   7   3   2         70.22         78.01         4.20 o                         
  -6   4   2          6.16          5.64         1.00 o                         
  -5   4   2          3.27          3.25         0.71 o                         
  -4   4   2         23.83         24.05         1.34 o                         
  -3   4   2         38.48         36.21         1.51 o                         
  -2   4   2        522.85        536.88        11.83 o                         
  -1   4   2        117.73        123.71         2.99 o                         
   0   4   2       1965.94       1939.47        49.90 o                         
   1   4   2        158.33        175.18         7.95 o                         
   2   4   2        218.71        236.53         5.03 o                         
   3   4   2        154.05        168.15         3.98 o                         
   4   4   2         50.64         50.32         1.78 o                         
   5   4   2          2.81          4.20         0.89 o                         
  -6   5   2          9.00          6.22         1.53 o                         
  -5   5   2         57.96         51.96         2.31 o                         
  -4   5   2        250.76        241.17         7.31 o                         
  -3   5   2         18.32         18.10         1.14 o                         
  -2   5   2         58.70         52.62         1.82 o                         
  -1   5   2         96.35         90.06         2.41 o                         
   0   5   2         47.03         52.59         1.46 o                         
   1   5   2        306.37        286.26         9.04 o                         
   2   5   2         95.76         88.19         2.17 o                         
   3   5   2          7.92         10.98         1.29 o                         
   4   5   2          0.64          0.48         0.57 o                         
   5   5   2         35.56         35.69         2.50 o                         
   6   5   2         52.57         55.56         3.47 o                         
   7   5   2         85.90         91.09         5.01 o                         
  -5   6   2         16.62         17.28         2.26 o                         
  -4   6   2        229.33        214.95         5.74 o                         
  -3   6   2        139.48        134.48         3.79 o                         
  -2   6   2         16.46         16.93         2.75 o                         
  -1   6   2         91.15         86.59         2.44 o                         
   0   6   2         96.52         85.19         3.55 o                         
   1   6   2        229.67        234.42         7.75 o                         
   2   6   2        299.05        302.98         9.85 o                         
   3   6   2         29.90         28.99         2.02 o                         
   4   6   2         16.80         15.50         1.86 o                         
   5   6   2         22.83         25.84         2.58 o                         
   6   6   2         76.78         78.09         4.28 o                         
   7   6   2         12.34         13.57         2.10 o                         
  -5   7   2         27.32         25.44         2.75 o                         
  -4   7   2         37.78         39.97         2.83 o                         
  -3   7   2         78.95         76.61         2.65 o                         
  -2   7   2        205.35        193.74         4.87 o                         
  -1   7   2         39.04         38.84         2.34 o                         
   0   7   2         28.33         25.44         1.78 o                         
   1   7   2         16.06         17.44         1.78 o                         
   2   7   2         88.50         86.08         3.80 o                         
   3   7   2        147.95        141.23         5.65 o                         
   4   7   2        114.63        103.20         4.68 o                         
   5   7   2         71.55         66.14         3.71 o                         
   6   7   2         35.80         42.23         3.07 o                         
  -4   8   2         18.87         19.06         2.34 o                         
  -3   8   2         51.60         50.47         3.23 o                         
  -2   8   2        162.59        151.33         6.30 o                         
  -1   8   2        150.16        140.51         5.73 o                         
   0   8   2         53.80         54.99         3.07 o                         
   1   8   2        164.03        146.48         5.73 o                         
   2   8   2        120.62        115.07         4.93 o                         
   3   8   2        295.94        277.14         9.77 o                         
   4   8   2        109.96        101.67         4.85 o                         
   5   8   2        103.40         99.00         4.93 o                         
   6   8   2          1.05          0.89         1.05 o                         
  -4   9   2         52.59         54.43         3.80 o                         
  -3   9   2         48.31         53.46         3.47 o                         
  -2   9   2         11.74         13.24         1.86 o                         
  -1   9   2         45.06         39.49         2.75 o                         
   0   9   2         40.96         39.73         2.58 o                         
   1   9   2          0.34         -0.24         0.48 o                         
   2   9   2        200.96        170.63         6.86 o                         
   3   9   2          8.22          9.04         1.45 o                         
   4   9   2         24.62         17.77         2.10 o                         
   5   9   2         14.14         16.55         2.18 o                         
  -3  10   2         18.14         19.38         2.58 o                         
  -2  10   2         18.17         18.73         2.42 o                         
  -1  10   2         54.45         52.81         3.39 o                         
   0  10   2         10.29          5.98         1.29 o                         
   1  10   2        184.34        171.36         6.86 o                         
   2  10   2         13.10         14.94         1.94 o                         
   3  10   2         15.80         14.94         1.94 o                         
   4  10   2         15.74         19.38         2.34 o                         
   5  10   2         16.87         17.93         2.42 o                         
  -2  11   2         56.02         63.96         4.12 o                         
  -1  11   2          7.02          8.16         1.62 o                         
   0  11   2          9.11          8.24         1.62 o                         
   1  11   2         32.19         36.10         2.75 o                         
   2  11   2         17.42         17.36         2.18 o                         
   3  11   2          0.19         -0.32         0.57 o                         
   4  11   2          0.53          0.57         0.81 o                         
   0  12   2          1.58          1.53         1.05 o                         
   1  12   2          3.36          1.29         0.97 o                         
   2  12   2         46.80         53.43         2.42 o                         
   3  12   2         38.57         35.13         3.39 o                         
  -3 -11   3         68.85         77.20         4.52 o                         
  -2 -11   3         15.48         16.88         2.26 o                         
  -1 -11   3         37.80         43.28         3.15 o                         
   0 -11   3          2.34          1.94         1.21 o                         
   1 -11   3         18.91         21.80         2.66 o                         
   2 -11   3         66.52         78.01         4.44 o                         
  -4 -10   3        174.84        189.28         8.16 o                         
  -3 -10   3         20.88         15.26         2.18 o                         
  -2 -10   3         16.23         17.44         2.18 o                         
  -1 -10   3          9.26         10.82         1.78 o                         
   0 -10   3         17.02         18.57         2.26 o                         
   1 -10   3          2.77          2.83         1.05 o                         
   2 -10   3          5.54          4.68         1.37 o                         
   3 -10   3         17.98         19.54         2.50 o                         
  -5  -9   3         15.24         13.49         2.10 o                         
  -4  -9   3         28.48         27.46         2.91 o                         
  -3  -9   3         63.71         73.81         4.04 o                         
  -2  -9   3         43.62         45.06         2.99 o                         
  -1  -9   3         16.39         13.49         1.86 o                         
   0  -9   3        189.33        170.47         6.94 o                         
   1  -9   3         49.26         54.18         3.23 o                         
   2  -9   3         64.90         60.24         3.47 o                         
   3  -9   3         40.25         47.08         3.15 o                         
  -6  -8   3          7.64         10.74         2.02 o                         
  -4  -8   3         20.10         19.54         2.34 o                         
  -3  -8   3        159.67        153.91         6.54 o                         
  -2  -8   3        103.86         96.66         4.52 o                         
  -1  -8   3         25.91         31.57         2.34 o                         
   0  -8   3         77.54         76.71         3.80 o                         
   1  -8   3        198.52        185.41         7.11 o                         
   2  -8   3        121.80        129.12         5.33 o                         
   3  -8   3         72.72         76.63         3.88 o                         
   4  -8   3         49.17         56.04         3.47 o                         
  -6  -7   3         14.77         13.16         2.10 o                         
  -5  -7   3          9.15          8.16         1.62 o                         
  -4  -7   3         11.57         10.01         1.62 o                         
  -3  -7   3        264.19        282.71         9.85 o                         
  -2  -7   3         48.85         45.71         2.75 o                         
  -1  -7   3        158.30        161.91         6.30 o                         
   0  -7   3         27.66         29.23         2.02 o                         
   1  -7   3        166.24        163.59         4.25 o                         
   2  -7   3        607.40        592.08        13.61 o                         
   3  -7   3         37.51         41.38         1.86 o                         
   4  -7   3          5.78          5.65         1.29 o                         
   5  -7   3         20.61         24.23         2.75 o                         
  -6  -6   3          0.80          1.37         0.97 o                         
  -5  -6   3         11.83         10.01         1.62 o                         
  -3  -6   3        624.60        620.82        18.90 o                         
  -2  -6   3        312.11        304.92        10.26 o                         
  -1  -6   3         50.36         50.75         1.67 o                         
   0  -6   3         50.56         45.98         1.57 o                         
   1  -6   3         18.87         19.26         1.02 o                         
   2  -6   3         29.71         26.85         1.28 o                         
   3  -6   3        146.85        136.73         6.62 o                         
   4  -6   3         73.45         84.55         4.20 o                         
   5  -6   3         12.49         13.49         2.02 o                         
  -6  -5   3          2.09          2.26         1.13 o                         
  -5  -5   3         37.83         34.08         2.50 o                         
  -3  -5   3         84.08         83.54         4.52 o                         
  -2  -5   3        191.46        185.22         4.38 o                         
  -1  -5   3        446.58        464.85         9.79 o                         
   0  -5   3         19.68         18.26         0.87 o                         
   1  -5   3        114.12        100.17         2.74 o                         
   2  -5   3        102.28        101.26         3.59 o                         
   3  -5   3         21.36         20.80         1.14 o                         
   4  -5   3          1.80          4.68         1.13 o                         
   5  -5   3         14.97         14.13         1.94 o                         
   6  -5   3         16.84         15.42         2.26 o                         
  -6  -4   3         51.83         46.76         3.23 o                         
  -5  -4   3         56.28         58.26         2.19 o                         
  -4  -4   3         57.27         53.33         1.99 o                         
  -3  -4   3        138.72        144.82         5.05 o                         
  -2  -4   3         60.82         60.55         1.84 o                         
  -1  -4   3        773.45        780.41        15.84 o                         
   0  -4   3        219.17        234.29        13.40 o                         
   1  -4   3         50.26         47.10         1.54 o                         
   2  -4   3        144.43        158.67         3.85 o                         
   3  -4   3         70.46         78.08         4.80 o                         
   4  -4   3         24.93         21.80         2.18 o                         
   5  -4   3         26.49         28.59         2.34 o                         
   6  -4   3          0.57          1.29         0.97 o                         
  -7  -3   3         12.26         14.70         2.10 o                         
  -6  -3   3         32.69         32.54         2.42 o                         
  -5  -3   3         65.64         64.21         2.37 o                         
  -4  -3   3         31.59         32.49         1.12 o                         
  -3  -3   3         78.74         77.95         2.39 o                         
  -2  -3   3        188.58        199.17         4.56 o                         
  -1  -3   3         19.03         18.28         0.79 o                         
   0  -3   3         33.72         37.45         1.23 o                         
   1  -3   3         12.94         13.09         1.05 o                         
   2  -3   3         31.58         29.36         1.10 o                         
   3  -3   3        136.42        160.83         6.90 o                         
   4  -3   3        188.07        181.85         6.86 o                         
   5  -3   3         46.41         43.85         2.99 o                         
   6  -3   3         15.26         17.60         2.26 o                         
  -7  -2   3          1.41          1.45         0.97 o                         
  -6  -2   3         30.47         36.18         2.58 o                         
  -5  -2   3         54.45         48.61         2.83 o                         
  -4  -2   3         39.25         37.26         1.24 o                         
  -3  -2   3        566.26        595.56        12.87 o                         
  -2  -2   3        884.35        894.86        27.09 o                         
  -1  -2   3        470.47        494.58        10.34 o                         
   0  -2   3        147.31        154.63         3.51 o                         
   1  -2   3        627.90        607.03        12.22 o                         
   2  -2   3         62.36         61.12         1.69 o                         
   3  -2   3        145.34        147.33         4.16 o                         
   4  -2   3        109.41        107.40         4.60 o                         
   5  -2   3         41.13         34.88         2.50 o                         
   6  -2   3         18.29         18.65         2.34 o                         
   7  -2   3          4.37          3.15         1.29 o                         
  -7  -1   3         22.79         23.26         2.66 o                         
  -6  -1   3          1.65          1.53         0.81 o                         
  -5  -1   3         35.41         34.50         1.60 o                         
  -4  -1   3        195.11        207.93         4.99 o                         
  -3  -1   3        538.65        561.35         9.58 o                         
  -2  -1   3       1211.97       1324.79        21.81 o                         
  -1  -1   3        459.47        474.70         9.74 o                         
   0  -1   3        124.28        133.72         5.17 o                         
   1  -1   3        270.71        246.18         5.24 o                         
   2  -1   3         87.91        100.32         2.37 o                         
   3  -1   3        269.30        278.11         7.55 o                         
   4  -1   3         86.15         79.46         3.71 o                         
   5  -1   3        217.34        199.70         7.51 o                         
   6  -1   3         93.19         91.17         4.68 o                         
   7  -1   3         53.60         52.41         3.71 o                         
  -7   0   3         16.34         12.52         2.02 o                         
  -5   0   3         70.26         67.13         2.40 o                         
  -4   0   3        149.78        149.08         3.85 o                         
  -3   0   3        396.18        406.41         8.70 o                         
  -2   0   3       1689.80       1634.21        92.50 o                         
  -1   0   3       1331.21       1341.74        27.53 o                         
   0   0   3        389.38        393.48         6.49 o                         
   1   0   3        663.00        699.23        13.87 o                         
   2   0   3        155.47        156.17         5.17 o                         
   3   0   3        339.67        355.72         7.67 o                         
   4   0   3         63.70         64.04         3.15 o                         
   5   0   3         65.64         63.47         3.39 o                         
   6   0   3        219.33        205.43         8.08 o                         
   7   0   3          4.84          4.76         1.45 o                         
  -7   1   3         18.38         18.57         2.42 o                         
  -6   1   3          4.06          5.09         1.29 o                         
  -5   1   3         31.84         30.19         1.90 o                         
  -4   1   3        181.01        170.61         4.34 o                         
  -3   1   3        391.25        423.29         9.11 o                         
  -2   1   3          0.73          1.24         0.27 o                         
  -1   1   3        393.01        382.59        10.98 o                         
   0   1   3        273.43        298.52         6.08 o                         
   1   1   3        555.20        546.69        16.55 o                         
   2   1   3         55.08         67.83         2.75 o                         
   3   1   3         83.02         85.92         2.87 o                         
   4   1   3         59.86         69.69         3.23 o                         
   5   1   3        125.26        109.98         4.76 o                         
   6   1   3        144.32        152.30         6.30 o                         
   7   1   3         24.16         25.92         2.83 o                         
  -6   2   3          6.67          8.00         1.08 o                         
  -5   2   3         21.00         19.26         1.40 o                         
  -4   2   3         36.77         34.45         1.51 o                         
  -3   2   3         39.24         43.59         1.98 o                         
  -2   2   3        563.86        557.04        24.35 o                         
  -1   2   3        368.45        354.98         7.51 o                         
   0   2   3        538.70        535.12        13.36 o                         
   1   2   3         90.84        108.51         4.68 o                         
   2   2   3       2145.37       2277.04        63.47 o                         
   3   2   3        159.76        168.93         5.73 o                         
   4   2   3         21.33         21.16         1.53 o                         
   5   2   3        114.85        117.82         4.68 o                         
   6   2   3         62.88         63.63         3.55 o                         
   7   2   3         59.78         71.55         4.04 o                         
  -6   3   3          6.64          6.23         1.09 o                         
  -5   3   3         29.78         26.65         2.18 o                         
  -4   3   3        226.23        198.73         5.05 o                         
  -3   3   3        227.57        244.42         5.77 o                         
  -2   3   3        296.47        315.08         6.85 o                         
  -1   3   3         12.97         13.91         1.41 o                         
   0   3   3         25.77         21.33         0.79 o                         
   1   3   3        490.55        471.05         9.59 o                         
   2   3   3         27.34         31.09         1.10 o                         
   3   3   3        363.10        419.83        12.68 o                         
   4   3   3        143.05        140.59         5.25 o                         
   5   3   3          4.77          4.85         0.97 o                         
   6   3   3          9.97          6.30         1.21 o                         
  -6   4   3         14.02         15.07         2.02 o                         
  -5   4   3         66.53         63.05         2.51 o                         
  -4   4   3         60.68         52.69         2.11 o                         
  -3   4   3         37.29         28.39         1.41 o                         
  -2   4   3         69.87         80.73         6.34 o                         
  -1   4   3         20.78         20.54         0.88 o                         
   0   4   3         44.33         45.09         1.49 o                         
   1   4   3        142.46        130.47         5.37 o                         
   2   4   3        445.23        457.45        12.23 o                         
   3   4   3         35.92         36.16         1.34 o                         
   4   4   3        162.45        167.84         7.71 o                         
   5   4   3         72.69         72.76         3.47 o                         
  -6   5   3         52.69         55.13         2.60 o                         
  -5   5   3         58.10         59.92         3.63 o                         
  -4   5   3         26.98         23.99         1.66 o                         
  -3   5   3        179.68        171.92         4.48 o                         
  -2   5   3          7.64          6.85         0.71 o                         
  -1   5   3        484.53        478.84        10.10 o                         
   0   5   3         17.46         17.04         0.78 o                         
   1   5   3         77.19         78.70         2.04 o                         
   2   5   3         28.46         32.14         1.12 o                         
   3   5   3        159.04        166.11         6.06 o                         
   4   5   3        120.12        118.87         5.09 o                         
   5   5   3        112.80        110.23         5.17 o                         
   6   5   3        125.38        135.50         5.98 o                         
   7   5   3         87.18         92.46         5.09 o                         
  -5   6   3         59.35         63.37         2.65 o                         
  -4   6   3         32.94         35.28         1.74 o                         
  -3   6   3        169.62        148.02         4.11 o                         
  -2   6   3         91.61         87.95         3.39 o                         
  -1   6   3          6.79          7.62         0.70 o                         
   0   6   3        115.13        114.36         2.91 o                         
   1   6   3        238.32        235.07         7.67 o                         
   2   6   3          6.34          4.52         0.89 o                         
   3   6   3         41.48         43.93         2.58 o                         
   4   6   3        145.87        151.97         6.06 o                         
   5   6   3         26.16         30.52         2.42 o                         
   6   6   3        225.77        228.85         9.04 o                         
  -5   7   3         27.19         20.35         2.50 o                         
  -4   7   3         33.01         32.47         1.74 o                         
  -3   7   3         29.55         33.15         1.62 o                         
  -2   7   3        223.76        214.05        11.14 o                         
  -1   7   3         74.26         76.63         3.63 o                         
   0   7   3          7.53          9.85         1.37 o                         
   1   7   3        505.19        464.40        14.45 o                         
   2   7   3          6.79          5.09         1.05 o                         
   3   7   3         19.06         16.07         1.86 o                         
   4   7   3         55.21         57.25         3.31 o                         
   5   7   3         66.05         66.22         3.80 o                         
   6   7   3         71.36         85.44         4.68 o                         
  -4   8   3         38.44         42.31         3.07 o                         
  -3   8   3         32.05         30.12         2.42 o                         
  -2   8   3        165.06        182.74         7.11 o                         
  -1   8   3        266.97        244.19         8.72 o                         
   0   8   3        168.15        162.88         6.38 o                         
   1   8   3        129.97        121.94         5.09 o                         
   2   8   3         56.71         51.60         2.99 o                         
   3   8   3         54.59         53.05         3.15 o                         
   4   8   3          4.97          4.76         1.13 o                         
   5   8   3         47.63         54.35         3.47 o                         
   6   8   3          5.60          4.68         1.45 o                         
  -4   9   3         14.93         17.44         2.34 o                         
  -3   9   3        150.46        155.20         6.94 o                         
  -2   9   3         66.61         67.91         3.80 o                         
  -1   9   3        129.36        117.98         5.33 o                         
   0   9   3        256.29        242.17         8.88 o                         
   1   9   3         61.97         55.31         3.23 o                         
   2   9   3          3.70          2.42         0.89 o                         
   3   9   3         58.53         58.71         3.39 o                         
   4   9   3         10.09          9.21         1.62 o                         
   5   9   3         23.55         24.79         2.75 o                         
  -3  10   3          5.89          4.60         1.37 o                         
  -2  10   3         20.80         24.71         2.75 o                         
  -1  10   3         58.52         50.63         3.39 o                         
   0  10   3         42.29         42.15         2.91 o                         
   1  10   3         37.82         35.93         2.66 o                         
   2  10   3         57.81         56.04         3.39 o                         
   3  10   3         34.02         38.11         2.75 o                         
   4  10   3          2.20          0.57         0.73 o                         
   5  10   3          5.62          7.83         1.70 o                         
  -2  11   3         41.60         50.39         3.63 o                         
  -1  11   3          1.81          1.78         0.97 o                         
   0  11   3         14.99         15.34         2.18 o                         
   1  11   3         34.78         34.80         2.75 o                         
   2  11   3         12.06         11.55         1.78 o                         
   3  11   3         16.00         20.19         2.34 o                         
   4  11   3          4.94          3.23         1.21 o                         
   0  12   3         24.27         25.60         2.91 o                         
   1  12   3         24.00         18.01         2.42 o                         
   2  12   3         23.66         28.99         2.99 o                         
  -3 -11   4         19.90         19.70         2.66 o                         
  -2 -11   4         54.65         62.99         4.12 o                         
  -1 -11   4         66.78         70.98         4.36 o                         
   0 -11   4         12.60         13.57         2.10 o                         
   1 -11   4          0.64         -0.48         0.81 o                         
  -4 -10   4         11.27         14.54         2.34 o                         
  -3 -10   4         26.92         29.39         3.15 o                         
  -2 -10   4          3.03          4.93         1.45 o                         
  -1 -10   4         24.72         28.10         2.83 o                         
   0 -10   4          8.98          8.24         1.62 o                         
   1 -10   4         40.97         44.82         3.15 o                         
   2 -10   4         14.96         14.05         2.10 o                         
  -5  -9   4         12.66         11.47         2.10 o                         
  -4  -9   4          5.51          4.36         1.29 o                         
  -3  -9   4         23.38         19.46         2.42 o                         
  -2  -9   4          3.52          3.55         1.21 o                         
  -1  -9   4         31.16         27.54         2.66 o                         
   0  -9   4         14.78         16.96         2.10 o                         
   1  -9   4         25.31         20.27         2.26 o                         
   2  -9   4         59.66         65.25         3.71 o                         
  -4  -8   4          5.84          5.17         1.29 o                         
  -3  -8   4        157.60        149.71         6.46 o                         
  -2  -8   4         40.88         43.53         2.83 o                         
  -1  -8   4         74.19         70.01         3.71 o                         
   0  -8   4         81.87         77.93         3.96 o                         
   1  -8   4         36.50         31.01         2.26 o                         
   2  -8   4         30.85         32.06         2.34 o                         
   4  -8   4          9.78         11.79         1.86 o                         
  -6  -7   4          6.12          3.47         1.29 o                         
  -5  -7   4         40.31         39.81         3.07 o                         
  -3  -7   4         52.67         40.70         2.83 o                         
  -2  -7   4        191.50        182.26         6.94 o                         
  -1  -7   4          0.91          1.45         0.73 o                         
   0  -7   4         17.40         16.72         1.86 o                         
   1  -7   4          4.24          4.41         0.65 o                         
   2  -7   4        103.97        102.82         5.61 o                         
   3  -7   4         71.79         78.58         2.71 o                         
   4  -7   4          0.99          1.29         0.81 o                         
   5  -7   4         59.07         69.93         4.20 o                         
  -6  -6   4          0.58          1.05         0.89 o                         
  -5  -6   4         16.50         17.68         2.18 o                         
  -3  -6   4        430.84        401.50        13.40 o                         
  -2  -6   4        184.27        196.39         7.11 o                         
  -1  -6   4          9.30          7.74         0.76 o                         
   0  -6   4        275.64        285.95         8.76 o                         
   1  -6   4         23.99         24.98         1.21 o                         
   2  -6   4          9.29         10.22         1.05 o                         
   3  -6   4         24.77         24.96         1.62 o                         
   4  -6   4         57.80         55.96         3.39 o                         
   5  -6   4          2.10          0.89         0.97 o                         
  -6  -5   4         17.34         13.73         2.02 o                         
  -5  -5   4         23.04         19.46         2.26 o                         
  -4  -5   4         30.32         30.63         1.49 o                         
  -3  -5   4        237.81        229.88         5.52 o                         
  -2  -5   4        175.68        170.07         4.24 o                         
  -1  -5   4        109.08        110.26         3.63 o                         
   0  -5   4        164.21        158.79         3.99 o                         
   1  -5   4          9.28          6.72         0.93 o                         
   2  -5   4        170.25        168.17         5.17 o                         
   3  -5   4        279.95        264.18         6.16 o                         
   4  -5   4          1.85          1.94         0.89 o                         
   5  -5   4          8.97         10.17         1.70 o                         
   6  -5   4         17.07         20.83         2.66 o                         
  -6  -4   4        124.66        133.44         4.18 o                         
  -5  -4   4          4.81          4.59         0.76 o                         
  -4  -4   4        100.94         96.00         2.95 o                         
  -3  -4   4         91.69         89.47         3.63 o                         
  -2  -4   4        277.89        287.72         6.65 o                         
  -1  -4   4        255.45        256.41         5.79 o                         
   0  -4   4        161.68        158.37         3.85 o                         
   1  -4   4        265.17        274.69         6.17 o                         
   2  -4   4        267.08        253.38         7.39 o                         
   3  -4   4          5.37          4.42         0.58 o                         
   4  -4   4        236.49        215.20         7.99 o                         
   5  -4   4         61.78         59.43         3.55 o                         
   6  -4   4          3.54          4.20         1.29 o                         
  -7  -3   4          2.18          1.78         1.05 o                         
  -6  -3   4         51.95         55.15         3.31 o                         
  -5  -3   4         36.33         37.11         1.79 o                         
  -4  -3   4        138.38        127.38         3.62 o                         
  -3  -3   4         41.81         36.59         1.82 o                         
  -2  -3   4         11.22         10.35         1.62 o                         
  -1  -3   4        466.38        450.77         9.59 o                         
   0  -3   4        106.00        101.06         2.57 o                         
   1  -3   4          5.01          4.79         0.50 o                         
   2  -3   4        238.40        247.27         6.26 o                         
   3  -3   4        106.11        109.77         7.39 o                         
   4  -3   4         10.77          9.61         1.45 o                         
   5  -3   4         61.78         64.04         3.63 o                         
   6  -3   4          0.44          0.97         0.81 o                         
  -7  -2   4         10.39         11.95         1.94 o                         
  -6  -2   4         18.32         17.12         2.10 o                         
  -5  -2   4         72.76         63.23         3.39 o                         
  -4  -2   4          2.00          3.06         0.60 o                         
  -3  -2   4        106.37        105.01         3.68 o                         
  -2  -2   4        977.56        997.61        20.16 o                         
  -1  -2   4        111.13        103.84         2.71 o                         
   0  -2   4         82.94         85.12         2.25 o                         
   1  -2   4         16.14         17.26         0.76 o                         
   2  -2   4         61.58         72.00         2.46 o                         
   3  -2   4         13.28         13.00         1.45 o                         
   4  -2   4         89.49         91.65         4.20 o                         
   5  -2   4        107.70        101.02         4.85 o                         
   6  -2   4          4.87          2.99         1.21 o                         
  -7  -1   4          5.57          2.91         1.13 o                         
  -6  -1   4          5.76          6.86         1.37 o                         
  -5  -1   4         19.81         17.93         1.94 o                         
  -4  -1   4        340.71        318.97        10.74 o                         
  -3  -1   4         31.34         34.47         2.07 o                         
  -2  -1   4        502.48        540.33        19.40 o                         
  -1  -1   4       2114.04       2065.39        90.97 o                         
   0  -1   4       1995.69       1871.74        55.31 o                         
   1  -1   4        542.45        594.37        12.07 o                         
   2  -1   4        267.81        266.55         5.74 o                         
   3  -1   4         76.61         77.60         3.47 o                         
   4  -1   4         64.57         60.16         3.07 o                         
   5  -1   4         64.66         72.19         3.71 o                         
   6  -1   4         61.89         62.10         3.71 o                         
   7  -1   4         54.36         56.45         3.88 o                         
  -6   0   4          1.56          1.29         0.81 o                         
  -5   0   4         15.52         12.84         1.70 o                         
  -4   0   4        154.44        146.21         3.79 o                         
  -3   0   4        432.91        457.38         9.53 o                         
  -2   0   4        194.43        206.31         4.61 o                         
  -1   0   4        238.98        252.84         5.46 o                         
   0   0   4        276.45        281.78         4.84 o                         
   1   0   4       1144.82       1114.51        22.06 o                         
   2   0   4         33.69         33.92         1.86 o                         
   3   0   4         39.05         38.36         2.10 o                         
   4   0   4         23.00         21.72         1.70 o                         
   5   0   4        138.62        136.55         5.73 o                         
   6   0   4          9.27          6.06         1.37 o                         
   7   0   4        124.16        132.51         6.38 o                         
  -6   1   4         41.28         41.99         2.99 o                         
  -5   1   4         37.54         35.69         2.50 o                         
  -4   1   4        224.13        220.23         5.39 o                         
  -3   1   4          6.59          5.22         0.60 o                         
  -2   1   4        486.75        492.13        14.54 o                         
  -1   1   4        307.28        319.13         9.12 o                         
   0   1   4       1369.27       1310.26        26.06 o                         
   1   1   4        705.76        708.73        14.56 o                         
   2   1   4        638.88        706.34        20.19 o                         
   3   1   4          7.30          5.81         0.89 o                         
   4   1   4          1.54          1.21         0.57 o                         
   5   1   4         41.39         34.40         2.42 o                         
   6   1   4         17.51         23.90         2.50 o                         
   7   1   4         63.78         62.34         3.88 o                         
  -6   2   4          8.54          5.89         1.29 o                         
  -5   2   4        189.48        183.52         4.91 o                         
  -4   2   4         16.30         17.64         2.38 o                         
  -3   2   4        278.50        267.94         6.16 o                         
  -2   2   4        109.91        105.48         2.77 o                         
  -1   2   4         85.54         88.31         2.25 o                         
   0   2   4        928.00       1035.89        28.99 o                         
   1   2   4       2042.27       2185.40        65.21 o                         
   2   2   4        137.31        127.10         4.52 o                         
   3   2   4         14.93         14.37         1.13 o                         
   4   2   4         38.70         43.69         2.34 o                         
   5   2   4         68.96         62.74         3.23 o                         
   6   2   4         20.62         20.19         2.26 o                         
   7   2   4         13.78         15.91         2.18 o                         
  -6   3   4          0.49          1.05         0.89 o                         
  -5   3   4         25.58         20.17         1.54 o                         
  -4   3   4        277.77        253.52         6.22 o                         
  -3   3   4        410.92        408.64         9.08 o                         
  -2   3   4        208.84        222.48         5.14 o                         
  -1   3   4         16.38         16.27         1.37 o                         
   0   3   4        189.16        201.89         4.42 o                         
   1   3   4         98.50        105.82         2.65 o                         
   2   3   4        635.72        675.30        13.90 o                         
   3   3   4        155.49        167.42         4.93 o                         
   4   3   4         27.62         30.60         1.86 o                         
   5   3   4         40.60         44.82         2.58 o                         
   6   3   4         64.17         62.99         3.55 o                         
  -6   4   4          6.63          8.64         1.78 o                         
  -5   4   4          8.54          8.64         1.17 o                         
  -4   4   4         10.93         11.75         1.11 o                         
  -3   4   4         74.21         75.37         2.43 o                         
  -2   4   4        291.06        291.83         6.59 o                         
  -1   4   4        278.31        280.61         6.20 o                         
   0   4   4         29.42         26.61         1.05 o                         
   1   4   4        144.24        156.75         3.65 o                         
   2   4   4         69.36         75.12         2.13 o                         
   3   4   4        101.89        114.07         3.07 o                         
   4   4   4        207.52        211.33         5.33 o                         
   5   4   4         52.38         49.27         2.01 o                         
  -6   5   4         25.16         25.28         2.83 o                         
  -5   5   4         22.43         27.75         1.94 o                         
  -4   5   4          4.11          6.16         0.85 o                         
  -3   5   4         29.82         30.29         1.46 o                         
  -2   5   4         41.72         40.18         2.02 o                         
  -1   5   4         37.56         36.39         1.39 o                         
   0   5   4        110.83        108.35         3.67 o                         
   1   5   4         67.47         73.80         2.06 o                         
   2   5   4        471.56        499.88        10.58 o                         
   3   5   4         29.40         31.82         2.10 o                         
   4   5   4        137.09        129.04         5.57 o                         
   5   5   4        165.60        194.93         7.67 o                         
   6   5   4         41.28         43.61         3.15 o                         
   7   5   4         30.39         30.04         3.23 o                         
  -5   6   4         24.77         23.40         1.86 o                         
  -4   6   4         33.43         33.24         1.71 o                         
  -3   6   4         17.56         18.04         1.31 o                         
  -2   6   4         11.14         12.41         1.00 o                         
  -1   6   4        169.72        152.85         3.87 o                         
   0   6   4         20.80         21.76         1.17 o                         
   1   6   4        198.76        206.16         7.03 o                         
   2   6   4         49.07         51.68         2.75 o                         
   3   6   4         41.08         40.54         2.58 o                         
   4   6   4          2.56          1.78         0.81 o                         
   5   6   4         12.63          9.53         1.62 o                         
   6   6   4         29.83         33.27         3.23 o                         
  -5   7   4         17.12         22.19         1.83 o                         
  -4   7   4          6.92          9.08         1.11 o                         
  -3   7   4         94.91         91.11         4.12 o                         
  -2   7   4         23.63         22.29         2.18 o                         
  -1   7   4          8.38          7.59         1.21 o                         
   0   7   4        137.83        124.36         5.09 o                         
   1   7   4        193.05        184.11         6.78 o                         
   2   7   4        199.35        190.57         7.19 o                         
   3   7   4          0.27          0.48         0.48 o                         
   4   7   4         87.11         79.62         4.20 o                         
   5   7   4         20.90         22.85         2.58 o                         
   6   7   4         35.10         38.44         3.07 o                         
  -4   8   4          8.48         10.42         1.78 o                         
  -3   8   4         14.34         12.19         1.86 o                         
  -2   8   4         82.05         82.04         4.12 o                         
  -1   8   4          1.91          1.21         0.73 o                         
   0   8   4         18.23         15.26         1.78 o                         
   1   8   4         43.01         38.20         2.50 o                         
   2   8   4         25.77         25.76         2.02 o                         
   3   8   4        112.28        107.97         5.01 o                         
   4   8   4         34.50         36.18         2.75 o                         
   5   8   4         14.24         15.26         2.10 o                         
   6   8   4         25.84         28.67         3.07 o                         
  -3   9   4          4.80          6.78         1.53 o                         
  -2   9   4         26.63         23.34         2.42 o                         
  -1   9   4         51.04         49.58         3.15 o                         
   0   9   4        189.84        187.34         7.27 o                         
   1   9   4         16.86         16.63         2.02 o                         
   2   9   4          4.60          2.58         0.89 o                         
   3   9   4          7.32          6.06         1.29 o                         
   4   9   4          8.07          5.57         1.37 o                         
   5   9   4         30.45         29.15         2.99 o                         
  -2  10   4         38.51         43.44         3.15 o                         
  -1  10   4         85.25         87.37         4.60 o                         
   0  10   4          3.08          4.28         1.21 o                         
   1  10   4         82.11         75.50         4.12 o                         
   2  10   4         55.24         55.07         3.39 o                         
   3  10   4          0.66          1.21         0.89 o                         
   4  10   4          5.67          4.36         1.37 o                         
   5  10   4         40.11         46.43         3.55 o                         
  -1  11   4          6.17          5.09         1.37 o                         
   0  11   4          7.94          7.59         1.62 o                         
   1  11   4         16.98         15.83         2.10 o                         
   2  11   4         26.72         31.09         3.07 o                         
   3  11   4         77.60         75.34         4.44 o                         
   4  11   4         16.97         14.70         2.18 o                         
  -2 -11   5          2.67          2.91         1.29 o                         
  -1 -11   5          5.76          6.54         1.70 o                         
   0 -11   5          1.65          0.65         0.97 o                         
   1 -11   5         15.84         21.56         2.75 o                         
  -3 -10   5         12.39         11.39         2.02 o                         
  -2 -10   5          7.83          5.81         1.45 o                         
  -1 -10   5          0.42         -0.73         0.73 o                         
   0 -10   5          1.39          0.89         0.81 o                         
   1 -10   5         38.47         39.81         2.99 o                         
   2 -10   5         24.91         27.54         2.83 o                         
  -4  -9   5         53.53         53.46         3.80 o                         
  -3  -9   5          0.04          0.08         0.73 o                         
  -2  -9   5         39.32         44.49         3.15 o                         
  -1  -9   5         67.39         74.78         4.04 o                         
   0  -9   5          4.91          5.65         1.37 o                         
   1  -9   5          6.11          7.11         1.45 o                         
   2  -9   5          9.98         13.00         1.94 o                         
  -5  -8   5         22.91         25.84         3.07 o                         
  -3  -8   5          9.73          8.96         1.62 o                         
  -2  -8   5         37.45         34.48         2.66 o                         
  -1  -8   5         25.77         21.88         2.34 o                         
   0  -8   5        119.25        124.68         5.41 o                         
   1  -8   5         37.45         37.95         2.58 o                         
   2  -8   5        123.58        120.64         5.33 o                         
   4  -8   5         40.82         46.76         3.31 o                         
  -4  -7   5          0.01          0.24         0.73 o                         
  -3  -7   5         19.62         19.95         2.26 o                         
  -2  -7   5        415.33        417.32        13.73 o                         
  -1  -7   5        142.69        138.33         5.81 o                         
   0  -7   5        303.52        312.11        10.26 o                         
   1  -7   5         33.82         36.97         1.62 o                         
   2  -7   5         90.25        101.59         5.85 o                         
   3  -7   5         43.73         41.67         2.75 o                         
   4  -7   5         43.05         41.18         2.99 o                         
   5  -7   5          7.37          6.38         1.53 o                         
  -6  -6   5         34.94         34.00         3.31 o                         
  -5  -6   5         41.80         37.23         2.91 o                         
  -4  -6   5        107.85         86.00         4.76 o                         
  -3  -6   5        172.31        166.83         6.78 o                         
  -2  -6   5         75.42         71.47         3.63 o                         
  -1  -6   5        114.61        116.96         3.27 o                         
   0  -6   5        150.18        147.18         3.88 o                         
   1  -6   5        361.84        351.16         7.99 o                         
   2  -6   5        201.13        198.02         4.94 o                         
   3  -6   5         76.35         66.86         3.63 o                         
   4  -6   5         46.26         45.14         3.07 o                         
   5  -6   5        195.31        203.09         8.32 o                         
  -6  -5   5          0.11         -0.32         0.65 o                         
  -5  -5   5        145.28        135.26         6.30 o                         
  -4  -5   5        118.13        118.79         4.85 o                         
  -3  -5   5         13.62         14.13         1.45 o                         
  -2  -5   5        134.15        127.32         4.04 o                         
  -1  -5   5         24.23         21.39         1.10 o                         
   0  -5   5        276.31        268.11         6.17 o                         
   1  -5   5         57.20         55.42         3.03 o                         
   2  -5   5        271.92        262.27         6.38 o                         
   3  -5   5         83.40         79.38         3.88 o                         
   4  -5   5         40.35         38.44         2.75 o                         
   5  -5   5        141.02        146.16         6.46 o                         
  -6  -4   5         67.26         71.22         3.88 o                         
  -5  -4   5         17.31         13.67         1.74 o                         
  -4  -4   5        210.97        203.84         5.28 o                         
  -3  -4   5        253.93        238.20         5.84 o                         
  -2  -4   5         84.05         82.02         2.50 o                         
  -1  -4   5         49.52         53.31         1.79 o                         
   0  -4   5         52.17         46.61         2.02 o                         
   1  -4   5        115.32        115.40         3.27 o                         
   2  -4   5         46.96         48.91         2.62 o                         
   3  -4   5        162.85        167.56         6.38 o                         
   4  -4   5         88.55         88.02         4.36 o                         
   5  -4   5          5.48          4.76         1.29 o                         
   6  -4   5          0.23         -0.16         0.81 o                         
  -6  -3   5          8.07          5.65         1.29 o                         
  -5  -3   5         11.87         12.18         1.20 o                         
  -4  -3   5         53.57         55.42         2.16 o                         
  -3  -3   5         68.59         69.18         2.28 o                         
  -2  -3   5         74.19         65.01         2.91 o                         
  -1  -3   5        143.16        131.93         3.63 o                         
   0  -3   5         12.38         13.31         0.81 o                         
   1  -3   5          2.76          3.05         0.46 o                         
   2  -3   5        390.60        392.78         8.44 o                         
   3  -3   5        109.31        108.21         4.60 o                         
   4  -3   5        251.94        253.16         9.04 o                         
   5  -3   5          2.73          0.73         0.73 o                         
   6  -3   5         10.46         10.82         1.86 o                         
  -6  -2   5          6.64          8.48         1.53 o                         
  -5  -2   5         57.49         59.19         3.31 o                         
  -4  -2   5         36.90         36.36         2.30 o                         
  -3  -2   5         84.83         81.08         2.57 o                         
  -2  -2   5        390.71        379.93         8.37 o                         
  -1  -2   5        203.15        215.09         5.00 o                         
   0  -2   5        254.49        270.95         6.08 o                         
   1  -2   5        106.41        110.84         2.78 o                         
   2  -2   5         94.12         96.90         2.50 o                         
   3  -2   5         10.91          9.53         1.29 o                         
   4  -2   5          0.35          0.32         0.57 o                         
   5  -2   5        105.01         91.65         4.68 o                         
   6  -2   5         25.69         23.98         2.75 o                         
  -6  -1   5         16.77         19.78         2.34 o                         
  -5  -1   5        213.71        200.83         7.59 o                         
  -4  -1   5         17.20         18.65         1.86 o                         
  -3  -1   5         66.48         71.80         4.56 o                         
  -2  -1   5         48.61         55.39         2.82 o                         
  -1  -1   5        483.40        470.58         9.93 o                         
   0  -1   5       1159.07       1105.38        33.79 o                         
   1  -1   5        944.46       1023.85        29.07 o                         
   2  -1   5        477.93        499.50        14.82 o                         
   3  -1   5        466.63        443.89        13.73 o                         
   4  -1   5         10.96         10.34         1.45 o                         
   5  -1   5        107.75         91.25         4.52 o                         
   6  -1   5          1.77          2.58         1.13 o                         
  -6   0   5        167.98        160.78         7.03 o                         
  -5   0   5         87.71         79.78         4.04 o                         
  -4   0   5        160.74        151.89         5.89 o                         
  -3   0   5         40.42         40.38         2.34 o                         
  -2   0   5        110.76        124.82         4.08 o                         
  -1   0   5        271.97        256.12         6.02 o                         
   0   0   5        898.32        927.60        15.18 o                         
   1   0   5        314.69        325.91        10.01 o                         
   2   0   5        173.89        187.59         6.46 o                         
   3   0   5        361.47        359.02        11.39 o                         
   4   0   5        194.77        190.74         7.11 o                         
   5   0   5        228.42        223.60         8.08 o                         
   6   0   5         47.18         49.99         3.31 o                         
   7   0   5          0.12          0.73         1.05 o                         
  -6   1   5          7.21          6.06         1.37 o                         
  -5   1   5         71.36         66.70         3.71 o                         
  -4   1   5         87.53         82.77         3.88 o                         
  -3   1   5         51.02         53.43         1.78 o                         
  -2   1   5          3.50          3.32         0.40 o                         
  -1   1   5         39.55         42.83         1.28 o                         
   0   1   5        442.71        481.71        34.04 o                         
   1   1   5       1288.66       1366.44        44.17 o                         
   2   1   5        477.82        507.36        15.26 o                         
   3   1   5        121.41        124.76         4.76 o                         
   4   1   5         21.40         21.96         1.70 o                         
   5   1   5         39.00         41.67         2.66 o                         
   6   1   5         58.21         49.34         3.23 o                         
   7   1   5          5.99          6.22         1.53 o                         
  -6   2   5         19.08         20.11         2.42 o                         
  -5   2   5         37.71         36.58         2.66 o                         
  -4   2   5         97.96         94.07         2.90 o                         
  -3   2   5         45.57         41.52         2.91 o                         
  -2   2   5         36.93         38.06         1.36 o                         
  -1   2   5        106.98        118.18         6.10 o                         
   0   2   5        383.68        412.34         8.73 o                         
   1   2   5        446.18        478.17        10.11 o                         
   2   2   5        254.40        257.29         6.78 o                         
   3   2   5        170.14        173.05         6.22 o                         
   4   2   5         89.47         87.37         3.88 o                         
   5   2   5          3.68          3.88         0.97 o                         
   6   2   5         64.55         63.23         3.63 o                         
   7   2   5         45.09         43.44         3.15 o                         
  -6   3   5          0.73          0.81         0.89 o                         
  -5   3   5         43.31         40.54         2.83 o                         
  -4   3   5         56.66         54.24         2.05 o                         
  -3   3   5        115.23        122.98         3.39 o                         
  -2   3   5        216.00        190.63         6.62 o                         
  -1   3   5         35.30         34.81         2.66 o                         
   0   3   5         69.58         62.88         3.59 o                         
   1   3   5        375.76        401.23         8.51 o                         
   2   3   5         84.18         78.11         2.99 o                         
   3   3   5        285.88        308.54        13.08 o                         
   4   3   5          1.13          2.02         0.73 o                         
   5   3   5          1.33          1.78         0.73 o                         
   6   3   5         13.06         12.60         1.78 o                         
  -6   4   5          2.46          2.26         1.13 o                         
  -5   4   5          1.12          1.37         0.81 o                         
  -4   4   5         87.90         85.94         2.85 o                         
  -3   4   5          9.00          6.96         1.37 o                         
  -2   4   5          0.97          0.85         0.34 o                         
  -1   4   5        247.01        246.25         5.68 o                         
   0   4   5         26.51         29.59         1.29 o                         
   1   4   5        132.46        140.80         3.80 o                         
   2   4   5        115.57        117.88         3.16 o                         
   3   4   5        105.95        104.01         6.58 o                         
   4   4   5          1.73          0.64         0.43 o                         
   5   4   5         21.05         24.95         2.58 o                         
   6   4   5          9.40          7.35         1.45 o                         
  -5   5   5         12.98         12.60         1.31 o                         
  -4   5   5         21.49         20.70         1.51 o                         
  -3   5   5        239.47        218.07         5.48 o                         
  -2   5   5         41.30         41.70         1.63 o                         
  -1   5   5         14.48         14.91         1.00 o                         
   0   5   5        115.32        128.57         3.25 o                         
   1   5   5         67.36         67.36         2.01 o                         
   2   5   5        186.97        198.12         4.64 o                         
   3   5   5        198.96        190.98         7.11 o                         
   4   5   5         98.23         97.95         4.60 o                         
   5   5   5          9.02         11.39         1.78 o                         
   6   5   5         13.72         14.94         2.10 o                         
  -5   6   5         44.58         46.10         2.25 o                         
  -4   6   5         13.33         12.36         1.26 o                         
  -3   6   5          1.08          0.37         0.45 o                         
  -2   6   5        247.06        231.56         5.68 o                         
  -1   6   5        468.31        441.98        12.31 o                         
   0   6   5         63.37         61.28         2.06 o                         
   1   6   5        260.36        235.80         8.24 o                         
   2   6   5        596.40        557.51        17.44 o                         
   3   6   5         45.50         44.57         2.75 o                         
   4   6   5        238.08        234.99         8.72 o                         
   5   6   5         23.83         21.40         2.50 o                         
   6   6   5          5.81          6.22         1.53 o                         
  -4   7   5         15.44         16.52         3.59 o                         
  -3   7   5         16.18         16.83         2.79 o                         
  -2   7   5         34.12         30.85         2.26 o                         
  -1   7   5        243.36        229.33         8.08 o                         
   0   7   5         75.90         73.00         3.47 o                         
   1   7   5        103.40         88.67         4.20 o                         
   2   7   5        592.65        551.45        17.36 o                         
   3   7   5        217.86        213.43         7.99 o                         
   4   7   5         45.38         46.92         3.07 o                         
   5   7   5          1.34          1.29         0.89 o                         
   6   7   5         27.16         29.72         3.07 o                         
  -4   8   5         44.94         49.58         3.39 o                         
  -3   8   5          2.69          3.23         1.21 o                         
  -2   8   5          2.83          3.23         1.05 o                         
  -1   8   5         28.54         30.44         2.34 o                         
   0   8   5         75.47         74.29         3.80 o                         
   1   8   5        351.90        322.04        11.06 o                         
   2   8   5         80.52         66.78         3.63 o                         
   3   8   5        122.57        114.26         5.41 o                         
   4   8   5          2.89          3.31         1.05 o                         
   5   8   5          7.43          7.75         1.62 o                         
  -3   9   5         60.88         71.30         4.20 o                         
  -2   9   5          6.62          6.30         1.37 o                         
  -1   9   5         55.83         56.53         3.39 o                         
   0   9   5         14.02         11.95         1.70 o                         
   1   9   5         12.35         10.66         1.62 o                         
   2   9   5         55.92         50.63         3.23 o                         
   3   9   5         88.62         91.49         4.68 o                         
   4   9   5         60.56         52.17         3.55 o                         
   5   9   5          8.22          9.12         1.78 o                         
  -2  10   5         44.70         44.57         3.23 o                         
  -1  10   5          9.68          8.88         1.70 o                         
   0  10   5         27.92         25.68         2.66 o                         
   1  10   5         50.76         53.13         3.31 o                         
   2  10   5         10.73          7.43         1.53 o                         
   3  10   5          2.11          1.94         0.89 o                         
   4  10   5         14.00         12.92         2.10 o                         
  -1  11   5          3.40          4.20         1.29 o                         
   0  11   5         25.10         24.31         2.75 o                         
   1  11   5         10.40         13.97         2.02 o                         
   2  11   5         69.11         65.89         4.04 o                         
   3  11   5         14.96         14.21         2.18 o                         
  -1 -11   6          8.52          7.91         1.78 o                         
   0 -11   6          1.51          2.83         1.21 o                         
  -3 -10   6          9.27         11.39         2.10 o                         
  -2 -10   6         23.66         24.06         2.91 o                         
  -1 -10   6         19.06         14.45         2.18 o                         
   0 -10   6          6.88         10.58         1.94 o                         
   1 -10   6         38.73         43.77         3.23 o                         
  -3  -9   6         53.90         62.18         4.04 o                         
  -2  -9   6         31.29         31.57         3.15 o                         
  -1  -9   6         13.22         15.26         2.10 o                         
   0  -9   6        237.11        234.50         9.04 o                         
   1  -9   6         18.37         20.59         2.42 o                         
  -3  -8   6        124.47        124.68         5.89 o                         
  -2  -8   6         18.22         17.60         2.26 o                         
  -1  -8   6         22.12         26.08         2.66 o                         
   0  -8   6         10.14          7.35         1.45 o                         
   1  -8   6         73.48         77.93         4.12 o                         
   4  -8   6         11.77         17.77         2.42 o                         
  -5  -7   6         28.52         33.19         3.31 o                         
  -3  -7   6         73.63         72.84         4.20 o                         
  -2  -7   6         31.57         30.69         2.42 o                         
  -1  -7   6         28.22         25.11         2.42 o                         
   0  -7   6         14.45         12.52         1.70 o                         
   1  -7   6         88.73         85.35         2.80 o                         
   2  -7   6         53.48         53.13         3.15 o                         
   3  -7   6         91.98         89.47         4.60 o                         
   4  -7   6         90.64         94.16         4.93 o                         
  -5  -6   6         93.30        101.67         5.25 o                         
  -4  -6   6         44.74         45.22         3.15 o                         
  -2  -6   6         73.62         75.77         2.52 o                         
  -1  -6   6        148.97        144.60         3.93 o                         
   0  -6   6        173.59        164.15         4.31 o                         
   1  -6   6         86.11         79.52         3.23 o                         
   2  -6   6         70.37         62.02         3.31 o                         
   3  -6   6         20.60         16.07         2.02 o                         
   4  -6   6         10.03          8.64         1.62 o                         
   5  -6   6        127.59        137.84         6.54 o                         
  -6  -5   6         37.36         44.57         3.39 o                         
  -5  -5   6        170.13        170.22         7.27 o                         
  -4  -5   6         49.19         48.99         2.10 o                         
  -3  -5   6         25.47         25.66         5.21 o                         
  -2  -5   6         12.41         13.90         1.17 o                         
  -1  -5   6        242.48        236.91         5.71 o                         
   0  -5   6        792.69        760.24        15.85 o                         
   1  -5   6         81.60         79.20         3.39 o                         
   2  -5   6        169.01        164.81         6.30 o                         
   3  -5   6        203.29        196.95         7.51 o                         
   4  -5   6         67.85         70.25         3.96 o                         
   5  -5   6         67.98         70.98         4.28 o                         
  -6  -4   6         14.28         13.49         2.02 o                         
  -5  -4   6         34.13         32.27         1.79 o                         
  -4  -4   6         44.57         40.31         2.34 o                         
  -3  -4   6        138.68        127.69         5.57 o                         
  -2  -4   6         98.08         93.51         3.96 o                         
  -1  -4   6         46.17         46.54         1.74 o                         
   0  -4   6        556.51        519.45        11.13 o                         
   1  -4   6          0.55          1.15         0.69 o                         
   2  -4   6        123.84        114.10         4.76 o                         
   3  -4   6        280.45        270.68         9.53 o                         
   4  -4   6         23.01         18.49         2.18 o                         
   5  -4   6         20.86         17.44         2.18 o                         
   6  -4   6         15.07         13.57         2.18 o                         
  -6  -3   6         62.70         65.65         3.88 o                         
  -5  -3   6         21.69         24.14         2.34 o                         
  -4  -3   6         14.31         17.37         2.95 o                         
  -3  -3   6        133.30        135.79         3.85 o                         
  -2  -3   6        101.24        100.50         2.97 o                         
  -1  -3   6         20.13         21.89         1.21 o                         
   0  -3   6        169.02        169.34         9.08 o                         
   1  -3   6         99.55         98.72         2.72 o                         
   2  -3   6        159.04        157.55         5.89 o                         
   3  -3   6         86.01         75.66         3.80 o                         
   4  -3   6         90.52         79.14         4.12 o                         
   5  -3   6         38.58         35.53         2.83 o                         
   6  -3   6         65.39         70.01         4.28 o                         
  -6  -2   6         28.16         28.18         2.83 o                         
  -5  -2   6         79.51         73.81         3.88 o                         
  -4  -2   6          1.07          0.81         0.46 o                         
  -3  -2   6        231.67        228.27         5.71 o                         
  -2  -2   6         97.21         96.47         2.91 o                         
  -1  -2   6         13.42         11.82         0.93 o                         
   0  -2   6        129.42        144.79         5.17 o                         
   1  -2   6        325.32        315.04         6.92 o                         
   2  -2   6         48.52         47.16         2.58 o                         
   3  -2   6         24.19         25.11         1.94 o                         
   4  -2   6         25.53         25.28         2.10 o                         
   5  -2   6         52.22         43.20         3.07 o                         
   6  -2   6         23.00         26.73         2.91 o                         
  -6  -1   6         11.54         13.65         2.02 o                         
  -5  -1   6         14.15         10.17         1.62 o                         
  -4  -1   6         54.99         52.73         2.99 o                         
  -3  -1   6         39.03         40.05         2.34 o                         
  -2  -1   6          6.28          5.52         1.49 o                         
  -1  -1   6        204.44        201.69         4.82 o                         
   0  -1   6        172.49        167.83         8.50 o                         
   1  -1   6        358.54        356.52         7.66 o                         
   2  -1   6         89.78         93.91         4.12 o                         
   3  -1   6        553.19        522.30        16.31 o                         
   4  -1   6        361.99        344.16        11.39 o                         
   5  -1   6          6.51          6.78         1.37 o                         
   6  -1   6          2.00          1.13         0.89 o                         
  -6   0   6         24.45         29.47         2.91 o                         
  -5   0   6         67.37         75.34         4.04 o                         
  -4   0   6        120.71        105.54         4.76 o                         
  -3   0   6         15.22         18.41         1.86 o                         
  -2   0   6        167.36        160.78         5.89 o                         
  -1   0   6        219.76        249.90         8.80 o                         
   0   0   6        608.93        660.45        13.46 o                         
   1   0   6        474.45        523.19        15.83 o                         
   2   0   6         67.85         72.84         3.31 o                         
   3   0   6        664.43        653.69        19.70 o                         
   4   0   6         16.01         14.94         1.78 o                         
   5   0   6        139.95        139.05         5.98 o                         
   6   0   6          5.02          3.39         1.21 o                         
  -6   1   6        209.62        229.01         9.04 o                         
  -5   1   6         19.46         21.16         2.34 o                         
  -4   1   6         18.72         18.57         2.02 o                         
  -3   1   6         13.75         14.78         1.70 o                         
  -2   1   6        665.67        675.47        13.92 o                         
  -1   1   6        468.26        451.85         9.63 o                         
   0   1   6        847.49        899.50        22.17 o                         
   1   1   6         59.15         54.00         1.74 o                         
   2   1   6        344.99        344.65        10.98 o                         
   3   1   6         60.16         59.35         2.99 o                         
   4   1   6        356.97        334.96        11.14 o                         
   5   1   6        110.19        108.13         5.01 o                         
   6   1   6          3.34          2.91         1.05 o                         
  -6   2   6         60.29         59.19         3.88 o                         
  -5   2   6         41.56         41.51         2.91 o                         
  -4   2   6         60.06         56.85         3.23 o                         
  -3   2   6         11.04          9.45         1.37 o                         
  -2   2   6         61.41         55.85         1.80 o                         
  -1   2   6        625.31        619.75        12.98 o                         
   0   2   6        228.13        235.07         6.50 o                         
   1   2   6         77.47         72.09         4.93 o                         
   2   2   6        386.85        405.29         8.82 o                         
   3   2   6        149.48        160.78         5.89 o                         
   4   2   6         95.79         93.75         4.12 o                         
   5   2   6         93.24         97.23         4.52 o                         
   6   2   6         69.84         63.31         3.80 o                         
   7   2   6         23.57         24.06         2.75 o                         
  -5   3   6          6.38          9.37         1.70 o                         
  -4   3   6        115.49        115.64         5.17 o                         
  -3   3   6        101.73        104.49         3.07 o                         
  -2   3   6         25.53         26.28         1.20 o                         
  -1   3   6        188.77        200.48         4.65 o                         
   0   3   6        356.32        336.42         7.34 o                         
   1   3   6         81.06         88.31         2.51 o                         
   2   3   6         14.30         14.91         1.08 o                         
   3   3   6        132.98        136.53         4.24 o                         
   4   3   6         96.86         94.80         4.28 o                         
   5   3   6         31.88         36.98         2.42 o                         
   6   3   6         25.89         31.01         2.42 o                         
  -5   4   6         13.11         17.52         2.18 o                         
  -4   4   6         38.62         38.84         2.58 o                         
  -3   4   6        221.95        216.46         5.39 o                         
  -2   4   6         21.17         19.40         1.08 o                         
  -1   4   6        334.19        322.28         7.31 o                         
   0   4   6         17.02         18.37         0.97 o                         
   1   4   6        146.55        152.56         4.80 o                         
   2   4   6         27.98         27.92         1.25 o                         
   3   4   6        312.83        325.81         7.42 o                         
   4   4   6         76.53         72.69         2.56 o                         
   5   4   6        186.58        194.21         7.83 o                         
   6   4   6          8.04          7.43         1.62 o                         
  -5   5   6          7.33          8.08         1.62 o                         
  -4   5   6          1.02          0.74         0.48 o                         
  -3   5   6          4.85          5.77         1.25 o                         
  -2   5   6        461.25        437.77         9.74 o                         
  -1   5   6         98.77         93.03         3.88 o                         
   0   5   6         45.69         47.98         1.71 o                         
   1   5   6          9.77         11.93         1.29 o                         
   2   5   6         88.61         90.27         2.68 o                         
   3   5   6         86.93         87.86         4.04 o                         
   4   5   6        365.47        362.41        12.27 o                         
   5   5   6         66.95         60.97         3.71 o                         
   6   5   6         22.73         19.46         2.50 o                         
  -5   6   6         28.03         32.79         3.07 o                         
  -4   6   6          2.10          1.84         0.69 o                         
  -3   6   6         65.08         64.62         2.40 o                         
  -2   6   6        199.37        194.37         4.97 o                         
  -1   6   6         67.82         69.06         2.31 o                         
   0   6   6        109.86         98.84         4.36 o                         
   1   6   6        130.56        125.49         5.09 o                         
   2   6   6        188.02        184.84         6.86 o                         
   3   6   6        524.52        493.23        15.99 o                         
   4   6   6          7.77         11.14         1.78 o                         
   5   6   6         36.10         32.79         3.15 o                         
   6   6   6          7.61          6.54         1.53 o                         
  -4   7   6        157.52        165.66         4.88 o                         
  -3   7   6        151.86        151.84         4.37 o                         
  -2   7   6         22.17         23.26         2.26 o                         
  -1   7   6        118.02        111.03         4.85 o                         
   0   7   6         57.21         54.18         3.07 o                         
   1   7   6         55.65         49.66         2.91 o                         
   2   7   6         98.25         98.76         4.52 o                         
   3   7   6        102.49        100.37         4.76 o                         
   4   7   6         11.37          8.40         1.45 o                         
   5   7   6          0.11          1.05         0.81 o                         
   6   7   6         58.07         53.13         3.88 o                         
  -4   8   6         12.29         12.60         2.02 o                         
  -3   8   6        128.20        127.51         5.89 o                         
  -2   8   6        160.92        159.00         6.54 o                         
  -1   8   6          3.94          6.94         1.37 o                         
   0   8   6         33.05         37.07         2.50 o                         
   1   8   6          1.21          1.62         0.73 o                         
   2   8   6         45.35         43.61         2.91 o                         
   3   8   6         63.45         63.71         3.71 o                         
   4   8   6         75.12         77.12         4.44 o                         
   5   8   6         24.61         23.74         2.75 o                         
  -3   9   6          9.33         11.71         1.94 o                         
  -2   9   6         31.30         34.40         2.75 o                         
  -1   9   6         12.80         17.04         2.18 o                         
   0   9   6          1.71          2.18         0.97 o                         
   1   9   6         10.47          9.21         1.53 o                         
   2   9   6         16.02         16.96         2.10 o                         
   3   9   6          6.11          6.70         1.45 o                         
   4   9   6         16.26         14.21         2.10 o                         
  -2  10   6          1.50          1.86         1.05 o                         
  -1  10   6         25.67         33.67         3.23 o                         
   0  10   6         18.81         18.25         2.26 o                         
   1  10   6        108.76        107.00         5.25 o                         
   2  10   6         16.37         15.02         2.10 o                         
   3  10   6         79.84         76.63         4.52 o                         
   4  10   6         12.12         16.63         2.34 o                         
   0  11   6          2.54          4.68         1.29 o                         
   1  11   6          4.64          1.78         0.89 o                         
   2  11   6         16.06         14.62         2.18 o                         
  -2 -10   7         24.19         24.39         2.99 o                         
  -1 -10   7        109.86        125.73         6.30 o                         
   0 -10   7         40.42         50.23         3.55 o                         
   1 -10   7         30.87         37.39         2.99 o                         
  -3  -9   7          3.37          3.47         1.21 o                         
  -2  -9   7          0.97          0.00         0.81 o                         
  -1  -9   7         15.99         15.10         2.18 o                         
   0  -9   7         26.02         29.39         2.99 o                         
   1  -9   7         30.90         32.30         2.58 o                         
  -4  -8   7         11.76          9.53         1.94 o                         
  -3  -8   7          8.70          7.91         1.70 o                         
  -2  -8   7         12.95         12.60         1.94 o                         
  -1  -8   7        136.24        131.54         5.98 o                         
   0  -8   7         29.34         34.88         2.58 o                         
   1  -8   7         41.21         43.28         2.91 o                         
  -5  -7   7          1.98          3.88         1.37 o                         
  -2  -7   7        139.81        131.71         5.89 o                         
  -1  -7   7          4.37          3.71         1.13 o                         
   0  -7   7        122.22        124.20         5.25 o                         
   1  -7   7         28.64         29.12         1.57 o                         
   2  -7   7         13.41         13.16         1.86 o                         
   3  -7   7         29.90         32.46         3.07 o                         
   4  -7   7        135.50        153.11         6.94 o                         
  -5  -6   7         42.32         46.35         3.39 o                         
  -4  -6   7         54.50         58.87         3.71 o                         
  -3  -6   7         29.52         27.05         2.75 o                         
  -2  -6   7        185.94        190.01         6.70 o                         
  -1  -6   7         81.83         73.08         3.27 o                         
   0  -6   7         10.68         10.82         1.06 o                         
   1  -6   7         44.61         45.41         1.91 o                         
   2  -6   7         89.14         86.97         4.28 o                         
   3  -6   7         76.95         80.02         4.20 o                         
   4  -6   7        222.02        225.86         9.12 o                         
  -5  -5   7         87.07         84.63         4.85 o                         
  -4  -5   7         99.16         91.34         3.19 o                         
  -3  -5   7          3.71          3.57         0.74 o                         
  -2  -5   7         59.54         57.66         2.99 o                         
  -1  -5   7        162.74        158.78         4.28 o                         
   0  -5   7         77.22         76.16         2.51 o                         
   1  -5   7         38.06         37.72         1.62 o                         
   2  -5   7        154.05        138.17         5.98 o                         
   3  -5   7        149.45        137.84         6.06 o                         
   4  -5   7         99.99        107.72         5.41 o                         
   5  -5   7         56.15         58.71         3.88 o                         
  -5  -4   7        177.21        187.86         5.45 o                         
  -4  -4   7         11.45         11.05         1.37 o                         
  -3  -4   7        245.16        220.89        10.90 o                         
  -2  -4   7         80.35         80.93         2.68 o                         
  -1  -4   7        288.09        274.64         9.29 o                         
   0  -4   7        277.93        264.87         7.43 o                         
   1  -4   7         40.17         37.47         2.38 o                         
   2  -4   7        180.13        187.51         7.11 o                         
   3  -4   7         32.16         26.89         2.18 o                         
   4  -4   7        269.58        247.99         9.45 o                         
   5  -4   7         98.48         93.11         5.09 o                         
  -6  -3   7         20.63         21.08         2.42 o                         
  -5  -3   7         56.31         54.51         3.31 o                         
  -4  -3   7         92.43         82.96         2.97 o                         
  -3  -3   7         68.98         62.56         2.34 o                         
  -2  -3   7        245.89        218.43         5.45 o                         
  -1  -3   7        190.49        183.60         4.68 o                         
   0  -3   7        305.52        297.41         9.85 o                         
   1  -3   7         20.65         20.65         1.09 o                         
   2  -3   7         19.18         22.45         1.86 o                         
   3  -3   7        107.72        103.52         4.76 o                         
   4  -3   7        124.36        115.39         5.41 o                         
   5  -3   7          8.39          8.40         1.62 o                         
   6  -3   7         32.16         33.19         3.31 o                         
  -6  -2   7         13.27         12.11         1.94 o                         
  -5  -2   7         60.05         62.18         3.63 o                         
  -4  -2   7         43.36         52.25         3.15 o                         
  -3  -2   7         12.48         14.51         1.25 o                         
  -2  -2   7         54.57         54.14         2.03 o                         
  -1  -2   7        333.76        308.04         7.14 o                         
   0  -2   7         52.36         55.78         5.05 o                         
   1  -2   7         88.57         87.84         2.54 o                         
   2  -2   7        113.45        119.92         5.01 o                         
   3  -2   7        208.25        198.33         7.59 o                         
   4  -2   7         30.92         31.74         2.42 o                         
   5  -2   7         36.76         37.47         2.91 o                         
   6  -2   7         33.76         40.78         3.23 o                         
  -6  -1   7         98.68        101.91         5.25 o                         
  -5  -1   7         64.51         70.98         3.88 o                         
  -4  -1   7         11.64         16.72         1.94 o                         
  -3  -1   7          2.72          2.02         0.73 o                         
  -2  -1   7        104.80        107.60         5.77 o                         
  -1  -1   7         99.79        100.73         2.91 o                         
   0  -1   7         80.63         83.40         2.47 o                         
   1  -1   7        124.36        111.51         2.96 o                         
   2  -1   7         66.17         62.26         3.23 o                         
   3  -1   7         71.41         68.64         3.47 o                         
   4  -1   7        173.60        167.64         6.70 o                         
   5  -1   7         49.89         49.66         3.31 o                         
   6  -1   7          3.20          3.31         1.29 o                         
  -6   0   7         29.84         33.92         3.31 o                         
  -5   0   7        117.13        116.77         5.49 o                         
  -4   0   7         98.64        103.12         4.85 o                         
  -3   0   7         50.90         45.38         2.66 o                         
  -2   0   7         28.73         30.85         2.10 o                         
  -1   0   7         79.45         76.88         3.39 o                         
   0   0   7         94.33         99.02         2.58 o                         
   1   0   7         51.12         59.83         2.18 o                         
   2   0   7         50.12         50.71         2.83 o                         
   3   0   7         59.27         51.28         2.91 o                         
   4   0   7        420.79        389.63        13.24 o                         
   5   0   7         37.99         40.86         2.83 o                         
   6   0   7         15.49         13.16         2.02 o                         
  -6   1   7         12.41         11.55         1.94 o                         
  -4   1   7         90.15         80.59         4.20 o                         
  -3   1   7         61.88         57.74         3.23 o                         
  -2   1   7        536.75        526.74        16.39 o                         
  -1   1   7         26.93         29.39         1.94 o                         
   0   1   7         67.24         70.91         5.81 o                         
   1   1   7         86.40         92.00         2.55 o                         
   2   1   7         42.47         41.15         2.34 o                         
   3   1   7        735.67        709.08        21.56 o                         
   4   1   7        122.39        113.13         5.01 o                         
   5   1   7         41.08         36.26         2.66 o                         
   6   1   7          2.28          1.45         0.89 o                         
  -5   2   7         26.99         28.67         2.83 o                         
  -4   2   7         26.28         24.63         2.42 o                         
  -3   2   7        285.23        265.92         9.45 o                         
  -2   2   7        319.54        316.22        10.58 o                         
  -1   2   7        150.03        143.88         5.53 o                         
   0   2   7        255.25        277.06         9.49 o                         
   1   2   7        219.18        238.01         5.54 o                         
   2   2   7        214.48        224.39         5.39 o                         
   3   2   7        617.59        597.66        13.02 o                         
   4   2   7        157.69        155.77         6.14 o                         
   5   2   7         15.80         13.65         1.86 o                         
   6   2   7          4.09          4.85         1.29 o                         
  -5   3   7         12.55         14.37         2.02 o                         
  -4   3   7        128.16        122.02         5.33 o                         
  -3   3   7        133.25        119.92         5.25 o                         
  -2   3   7        439.78        435.17         9.47 o                         
  -1   3   7        287.83        297.47         6.64 o                         
   0   3   7        138.20        137.30         3.53 o                         
   1   3   7        128.67        119.41         3.25 o                         
   2   3   7        444.76        457.49        10.02 o                         
   3   3   7        193.51        189.21         4.88 o                         
   4   3   7         26.39         26.14         1.59 o                         
   5   3   7          1.24          0.97         0.81 o                         
   6   3   7         14.64         12.19         1.86 o                         
  -5   4   7          2.68          4.12         1.29 o                         
  -4   4   7         33.62         35.21         2.58 o                         
  -3   4   7        325.88        324.54        10.98 o                         
  -2   4   7         60.78         57.12         2.05 o                         
  -1   4   7         15.82         17.96         1.86 o                         
   0   4   7          8.64          8.11         0.79 o                         
   1   4   7         28.32         31.17         1.90 o                         
   2   4   7        157.03        152.24         4.00 o                         
   3   4   7        426.42        429.67         9.68 o                         
   4   4   7         44.42         41.66         1.91 o                         
   5   4   7         62.61         65.65         3.88 o                         
   6   4   7         14.27         16.47         2.26 o                         
  -5   5   7         18.87         21.64         2.58 o                         
  -4   5   7         13.34         13.65         1.86 o                         
  -3   5   7         44.79         43.53         2.75 o                         
  -2   5   7        121.57        126.89         3.57 o                         
  -1   5   7         99.51         98.28         3.35 o                         
   0   5   7         55.43         57.16         1.97 o                         
   1   5   7        148.19        142.81         4.16 o                         
   2   5   7         31.80         31.53         1.45 o                         
   3   5   7         60.69         65.41         3.47 o                         
   4   5   7         11.71         16.07         2.02 o                         
   5   5   7          2.81          2.50         0.97 o                         
   6   5   7         18.38         14.45         2.10 o                         
  -4   6   7          2.33          1.13         0.97 o                         
  -3   6   7          8.68          7.81         0.97 o                         
  -2   6   7         36.83         36.25         1.68 o                         
  -1   6   7         47.16         40.78         3.55 o                         
   0   6   7         97.93         95.93         4.12 o                         
   1   6   7         82.99         78.57         3.71 o                         
   2   6   7         13.98          8.08         1.29 o                         
   3   6   7         52.71         47.00         2.99 o                         
   4   6   7         70.36         68.64         3.88 o                         
   5   6   7         24.77         27.21         2.83 o                         
   6   6   7         35.34         29.88         3.15 o                         
  -4   7   7         53.71         62.02         3.71 o                         
  -3   7   7         46.59         49.82         3.15 o                         
  -2   7   7        267.02        269.55         9.53 o                         
  -1   7   7         31.33         32.79         2.34 o                         
   0   7   7         49.50         45.71         2.83 o                         
   1   7   7         15.94         15.75         1.86 o                         
   2   7   7        145.62        139.78         5.89 o                         
   3   7   7         60.17         58.54         3.55 o                         
   4   7   7         42.29         39.49         2.99 o                         
   5   7   7         11.52         12.60         2.02 o                         
  -3   8   7        388.24        386.88        13.57 o                         
  -2   8   7         36.09         34.48         2.58 o                         
  -1   8   7         77.11         74.70         4.04 o                         
   0   8   7         15.72         12.60         1.78 o                         
   1   8   7         60.78         57.41         3.39 o                         
   2   8   7         91.32         82.53         4.28 o                         
   3   8   7         83.42         77.04         4.28 o                         
   4   8   7         21.00         26.97         2.83 o                         
   5   8   7          9.64         11.06         1.94 o                         
  -2   9   7        139.06        142.37         6.38 o                         
  -1   9   7         56.38         56.77         3.55 o                         
   0   9   7          4.29          4.60         1.21 o                         
   1   9   7         33.85         32.22         2.50 o                         
   2   9   7        201.84        200.18         8.08 o                         
   3   9   7          2.39          3.23         1.13 o                         
   4   9   7         19.94         18.57         2.42 o                         
  -1  10   7         65.68         66.70         4.12 o                         
   0  10   7         11.36         12.84         2.02 o                         
   1  10   7         27.13         31.74         2.99 o                         
   2  10   7          1.63          1.62         0.97 o                         
   3  10   7          0.26          0.57         0.73 o                         
  -2  -9   8         10.10          9.37         1.94 o                         
  -1  -9   8        119.16        140.43         6.62 o                         
   0  -9   8         21.37         23.58         2.75 o                         
  -2  -8   8         16.54         19.46         2.50 o                         
  -1  -8   8         93.78         98.68         5.09 o                         
   0  -8   8         34.08         37.23         2.75 o                         
  -4  -7   8         50.73         58.22         4.04 o                         
  -1  -7   8          0.86          0.48         0.73 o                         
   0  -7   8         20.62         21.24         2.34 o                         
   1  -7   8         38.29         37.23         2.66 o                         
   2  -7   8         31.64         34.16         2.66 o                         
   3  -7   8          1.29          1.62         1.05 o                         
  -4  -6   8          2.83          2.50         1.29 o                         
  -3  -6   8          6.28          5.98         1.45 o                         
  -2  -6   8         34.74         34.64         2.34 o                         
  -1  -6   8         85.00         78.07         4.76 o                         
   0  -6   8         63.96         61.19         2.34 o                         
   1  -6   8         12.45         13.81         1.86 o                         
   2  -6   8         10.77         11.63         1.78 o                         
   3  -6   8         42.43         42.80         3.07 o                         
   4  -6   8          2.99          3.88         1.21 o                         
  -5  -5   8         13.16         12.19         2.10 o                         
  -4  -5   8         29.28         29.55         4.20 o                         
  -3  -5   8          1.63          1.33         0.57 o                         
  -2  -5   8        155.83        139.95         4.11 o                         
  -1  -5   8        216.14        206.16         7.43 o                         
   0  -5   8        311.16        290.81         7.27 o                         
   1  -5   8         23.58         20.59         2.18 o                         
   2  -5   8         82.37         82.45         4.20 o                         
   3  -5   8         16.19         14.94         2.02 o                         
   4  -5   8         56.85         54.35         3.63 o                         
   5  -5   8          9.48         12.36         2.10 o                         
  -5  -4   8        108.85        117.28         6.50 o                         
  -4  -4   8         38.50         42.56         3.15 o                         
  -3  -4   8         35.86         32.35         1.74 o                         
  -2  -4   8        116.19        106.71         3.34 o                         
  -1  -4   8        116.14        111.94         3.42 o                         
   0  -4   8          8.90          9.29         1.37 o                         
   1  -4   8        157.23        136.07         5.73 o                         
   2  -4   8        103.77        106.92         4.93 o                         
   3  -4   8        184.64        177.98         7.35 o                         
   4  -4   8         43.09         39.97         2.99 o                         
   5  -4   8         12.25         13.49         2.18 o                         
  -5  -3   8         24.10         24.63         2.58 o                         
  -4  -3   8          3.73          3.65         1.90 o                         
  -3  -3   8        107.49        112.35         3.57 o                         
  -2  -3   8        493.31        462.74        10.42 o                         
  -1  -3   8        190.17        175.84         4.62 o                         
   0  -3   8         28.43         26.54         1.37 o                         
   1  -3   8        113.37        119.75         5.09 o                         
   2  -3   8         77.00         68.72         3.63 o                         
   3  -3   8        138.61        122.90         5.57 o                         
   4  -3   8         43.32         43.20         3.07 o                         
   5  -3   8          1.47          2.26         0.97 o                         
  -5  -2   8          0.93         -0.08         0.73 o                         
  -4  -2   8         52.42         58.54         3.47 o                         
  -3  -2   8          3.36          3.42         0.71 o                         
  -2  -2   8        101.16         84.51         3.43 o                         
  -1  -2   8        584.24        548.52        11.99 o                         
   0  -2   8         13.17         13.22         1.05 o                         
   1  -2   8         89.92         90.85         4.28 o                         
   2  -2   8         43.73         42.64         2.75 o                         
   3  -2   8         94.93         88.02         4.44 o                         
   4  -2   8         62.65         66.22         3.80 o                         
   5  -2   8        136.52        133.81         6.38 o                         
  -5  -1   8         30.65         33.75         2.75 o                         
  -4  -1   8         61.82         61.21         3.63 o                         
  -3  -1   8         35.28         36.90         2.50 o                         
  -2  -1   8        270.82        245.57         8.72 o                         
  -1  -1   8         68.81         67.90         2.31 o                         
   0  -1   8        276.49        261.91         6.21 o                         
   1  -1   8        198.04        191.79         7.19 o                         
   2  -1   8         68.48         64.12         3.39 o                         
   3  -1   8         36.70         37.47         2.58 o                         
   4  -1   8         70.03         66.78         3.80 o                         
   5  -1   8         17.97         17.60         2.34 o                         
   6  -1   8         78.78         81.72         4.85 o                         
  -5   0   8          7.73          6.30         1.45 o                         
  -4   0   8         29.00         34.16         2.58 o                         
  -3   0   8         60.69         59.51         3.39 o                         
  -2   0   8        213.50        210.68         7.75 o                         
  -1   0   8        338.36        318.73        10.74 o                         
   0   0   8         64.49         63.39         3.23 o                         
   1   0   8          3.10          3.09         0.50 o                         
   2   0   8        111.04        116.69         4.93 o                         
   3   0   8        175.38        176.85         6.94 o                         
   4   0   8         60.50         57.74         3.39 o                         
   5   0   8         17.49         16.63         2.10 o                         
   6   0   8          9.43          9.21         1.86 o                         
  -5   1   8         31.48         32.62         2.66 o                         
  -4   1   8         41.35         44.01         2.99 o                         
  -3   1   8         73.86         71.55         3.80 o                         
  -2   1   8        236.21        237.01         8.40 o                         
  -1   1   8        833.90        784.18        24.47 o                         
   0   1   8        209.63        201.07         7.43 o                         
   1   1   8         45.93         49.48         1.75 o                         
   2   1   8         94.89         95.32         2.93 o                         
   3   1   8         45.79         41.02         2.66 o                         
   4   1   8         50.91         47.08         2.99 o                         
   5   1   8         11.10         10.82         1.78 o                         
   6   1   8         21.69         21.96         2.58 o                         
  -5   2   8         21.88         23.90         2.75 o                         
  -4   2   8         20.69         20.03         2.34 o                         
  -3   2   8          0.58          0.89         0.73 o                         
  -2   2   8        796.63        771.10        23.74 o                         
  -1   2   8        102.66         96.42         4.28 o                         
   0   2   8         51.69         49.29         3.51 o                         
   1   2   8        169.89        154.14         7.35 o                         
   2   2   8        303.38        303.58         7.08 o                         
   3   2   8         49.21         46.11         1.94 o                         
   4   2   8         26.54         28.59         2.26 o                         
   5   2   8         40.20         44.41         2.99 o                         
   6   2   8         24.52         27.70         2.91 o                         
  -5   3   8          8.85          7.59         1.62 o                         
  -4   3   8          4.93          5.01         1.29 o                         
  -3   3   8        144.12        138.73         5.98 o                         
  -2   3   8         44.25         44.98         2.75 o                         
  -1   3   8         62.93         56.85         3.07 o                         
   0   3   8         89.61         91.40         2.73 o                         
   1   3   8         72.76         71.54         3.47 o                         
   2   3   8        649.72        613.93        13.16 o                         
   3   3   8        278.43        272.48        11.75 o                         
   4   3   8          0.29          0.36         0.69 o                         
   5   3   8         38.16         36.70         1.97 o                         
   6   3   8         16.46         21.47         3.96 o                         
  -5   4   8         33.81         32.30         3.15 o                         
  -4   4   8         16.76         17.77         2.18 o                         
  -3   4   8         60.50         59.84         3.39 o                         
  -2   4   8         56.98         56.12         3.15 o                         
  -1   4   8         25.08         24.63         1.90 o                         
   0   4   8         50.25         51.78         2.99 o                         
   1   4   8        153.60        145.34         3.88 o                         
   2   4   8         57.71         55.90         2.71 o                         
   3   4   8        165.41        168.06         4.57 o                         
   4   4   8         28.99         27.50         4.89 o                         
   5   4   8         49.22         46.92         3.23 o                         
   6   4   8          1.08          1.45         0.89 o                         
  -4   5   8         62.27         63.15         3.80 o                         
  -3   5   8          6.18          5.25         1.29 o                         
  -2   5   8         30.94         33.03         2.34 o                         
  -1   5   8        206.92        204.10         5.14 o                         
   0   5   8        231.16        220.06         5.45 o                         
   1   5   8         35.33         32.45         1.48 o                         
   2   5   8         55.33         57.42         2.17 o                         
   3   5   8        128.71        118.71         5.33 o                         
   4   5   8          7.80          8.96         1.62 o                         
   5   5   8         32.08         30.12         3.07 o                         
  -4   6   8         12.05         10.66         1.86 o                         
  -3   6   8         33.91         30.60         2.42 o                         
  -2   6   8        113.67        117.10         3.54 o                         
  -1   6   8        150.54        151.57         4.17 o                         
   0   6   8        168.55        150.52         6.06 o                         
   1   6   8        107.63        102.31         4.52 o                         
   2   6   8         38.08         35.69         2.50 o                         
   3   6   8         18.97         21.72         2.26 o                         
   4   6   8         52.11         49.50         3.31 o                         
   5   6   8         29.46         26.08         2.83 o                         
  -2   7   8        195.05        185.16         7.11 o                         
  -1   7   8        113.30        111.44         5.01 o                         
   0   7   8         21.31         19.54         2.10 o                         
   1   7   8         31.55         29.31         2.26 o                         
   2   7   8        184.20        172.89         7.19 o                         
   3   7   8         21.09         19.95         2.26 o                         
   4   7   8         30.79         31.01         3.15 o                         
   5   7   8          1.64          1.94         1.05 o                         
  -2   8   8         85.01         93.19         4.60 o                         
  -1   8   8         93.50        103.20         4.93 o                         
   0   8   8          0.23         -0.16         0.65 o                         
   1   8   8        219.06        206.56         8.24 o                         
   2   8   8         21.98         17.52         2.10 o                         
   3   8   8         21.50         22.53         2.58 o                         
   4   8   8          4.36          4.04         1.29 o                         
  -2   9   8         32.08         34.24         3.23 o                         
  -1   9   8          7.54          7.11         1.53 o                         
   0   9   8          7.69          4.85         1.29 o                         
   1   9   8         71.88         76.31         4.20 o                         
   2   9   8         84.24         92.22         4.85 o                         
   3   9   8          7.23          8.08         1.62 o                         
   0  10   8          3.79          2.83         1.13 o                         
   1  10   8         52.28         53.86         3.63 o                         
   2  10   8          1.38          3.31         1.21 o                         
  -1  -9   9         28.12         29.56         3.23 o                         
   0  -9   9         15.91         13.89         2.26 o                         
  -3  -8   9         18.01         20.03         2.83 o                         
  -2  -8   9          5.31          3.96         1.37 o                         
  -1  -8   9         15.46         14.78         2.18 o                         
   0  -8   9          4.47          5.65         1.37 o                         
  -3  -7   9         22.47         23.66         2.83 o                         
  -1  -7   9         13.13         15.50         2.10 o                         
   0  -7   9        143.87        140.91         6.14 o                         
   1  -7   9          0.27          0.16         0.89 o                         
   2  -7   9          4.12          2.42         1.21 o                         
   3  -7   9         14.21         14.54         2.18 o                         
  -4  -6   9         28.23         25.84         2.99 o                         
  -3  -6   9         33.77         40.30         3.07 o                         
  -2  -6   9         35.71         33.35         2.83 o                         
  -1  -6   9         55.68         52.57         3.15 o                         
   0  -6   9        156.67        152.05         4.42 o                         
   1  -6   9        146.94        142.12         6.14 o                         
   2  -6   9         91.78         91.25         4.76 o                         
   3  -6   9         31.54         30.44         3.07 o                         
   4  -6   9          5.92          4.04         1.37 o                         
  -4  -5   9         14.89         12.61         2.99 o                         
  -3  -5   9         75.07         79.44         2.96 o                         
  -2  -5   9         11.09         12.17         1.29 o                         
  -1  -5   9        151.53        139.90         6.66 o                         
   0  -5   9        173.19        159.16         6.54 o                         
   1  -5   9        135.52        130.58         5.65 o                         
   2  -5   9         92.07         86.08         4.52 o                         
   3  -5   9         42.43         43.77         3.23 o                         
   4  -5   9         34.48         31.25         3.23 o                         
  -5  -4   9         78.08         82.37         4.60 o                         
  -4  -4   9         41.42         39.32         2.11 o                         
  -3  -4   9          3.02          1.53         0.57 o                         
  -2  -4   9        157.33        151.68         4.40 o                         
  -1  -4   9        231.33        215.71         5.65 o                         
   0  -4   9        131.34        129.14         3.79 o                         
   1  -4   9         51.24         53.62         3.23 o                         
   2  -4   9         24.08         18.65         2.26 o                         
   3  -4   9         17.32         18.65         2.34 o                         
   4  -4   9         19.03         16.80         2.26 o                         
  -5  -3   9         36.53         38.03         2.99 o                         
  -4  -3   9          2.92          2.66         0.97 o                         
  -3  -3   9         36.56         39.62         2.00 o                         
  -2  -3   9          7.36          5.53         0.83 o                         
  -1  -3   9        104.42         98.59         4.00 o                         
   0  -3   9        121.48        110.35         3.36 o                         
   1  -3   9          2.62          3.39         0.97 o                         
   2  -3   9        139.15        141.80         5.98 o                         
   3  -3   9         12.97         15.18         2.10 o                         
   4  -3   9         30.98         32.30         3.15 o                         
   5  -3   9          7.52          6.46         1.53 o                         
  -5  -2   9         11.65         11.55         1.94 o                         
  -4  -2   9          4.81          3.55         1.13 o                         
  -3  -2   9         49.82         48.05         3.07 o                         
  -2  -2   9        207.97        192.19         5.20 o                         
  -1  -2   9         57.00         51.38         2.08 o                         
   0  -2   9         14.77         18.44         1.18 o                         
   1  -2   9        101.33        101.67         4.76 o                         
   2  -2   9        223.62        199.46         7.91 o                         
   3  -2   9        111.76        104.49         5.17 o                         
   4  -2   9         30.02         27.13         2.83 o                         
   5  -2   9         35.82         39.97         3.23 o                         
  -5  -1   9         13.98         15.10         2.18 o                         
  -4  -1   9          5.74          5.65         1.37 o                         
  -3  -1   9         62.31         63.23         3.55 o                         
  -2  -1   9         52.81         51.20         2.99 o                         
  -1  -1   9        154.36        146.24         6.06 o                         
   0  -1   9        239.34        226.91         8.32 o                         
   1  -1   9          3.01          1.21         0.65 o                         
   2  -1   9        283.22        275.85         9.85 o                         
   3  -1   9         20.43         22.93         2.50 o                         
   4  -1   9         17.21         19.30         2.34 o                         
   5  -1   9         19.83         24.63         2.83 o                         
  -5   0   9          8.15          5.98         1.45 o                         
  -4   0   9          9.28          7.51         1.53 o                         
  -3   0   9        248.86        245.89         9.29 o                         
  -2   0   9         24.37         25.68         2.10 o                         
  -1   0   9        249.28        241.29         8.64 o                         
   0   0   9        507.16        481.52        15.75 o                         
   1   0   9         34.70         29.39         2.18 o                         
   2   0   9         43.04         44.56         3.31 o                         
   3   0   9         62.43         58.87         3.47 o                         
   4   0   9         38.95         37.87         2.91 o                         
   5   0   9          4.80          6.94         1.53 o                         
  -5   1   9          3.35          1.70         1.05 o                         
  -4   1   9         28.47         31.09         3.07 o                         
  -3   1   9          2.05          2.91         0.97 o                         
  -2   1   9         78.62         73.48         3.96 o                         
  -1   1   9        157.31        149.63         6.22 o                         
   0   1   9        108.50         99.57         4.52 o                         
   1   1   9         59.76         58.46         3.31 o                         
   2   1   9        109.94        111.92         3.88 o                         
   3   1   9         67.42         61.95         3.88 o                         
   4   1   9          7.42          6.54         1.37 o                         
   5   1   9          2.70          2.10         1.05 o                         
   6   1   9         10.61         10.66         2.02 o                         
  -5   2   9         10.07         13.49         2.18 o                         
  -4   2   9         14.75         15.67         2.18 o                         
  -3   2   9         47.97         46.43         3.15 o                         
  -2   2   9        115.38        108.05         4.93 o                         
  -1   2   9         54.04         53.54         3.07 o                         
   0   2   9        207.30        191.62         7.35 o                         
   1   2   9         23.05         28.15         1.82 o                         
   2   2   9         15.62         16.62         1.28 o                         
   3   2   9         50.56         47.59         3.84 o                         
   4   2   9         32.33         32.14         3.27 o                         
   5   2   9         15.95         16.39         2.18 o                         
   6   2   9         12.71         11.31         2.02 o                         
  -4   3   9         47.34         45.95         3.23 o                         
  -3   3   9         21.49         26.16         2.58 o                         
  -2   3   9         91.03         86.73         4.28 o                         
  -1   3   9          2.38          1.45         0.73 o                         
   0   3   9         56.67         47.08         2.83 o                         
   1   3   9         32.61         34.94         1.56 o                         
   2   3   9         70.94         65.87         2.37 o                         
   3   3   9        142.19        146.57         5.05 o                         
   4   3   9          9.97          9.04         1.08 o                         
   5   3   9         17.19         17.37         2.50 o                         
  -4   4   9         18.55         19.30         2.42 o                         
  -3   4   9        103.38        108.93         5.17 o                         
  -2   4   9        243.67        252.59         9.12 o                         
  -1   4   9         21.59         23.58         2.26 o                         
   0   4   9         33.86         31.74         2.26 o                         
   1   4   9        245.92        226.52         5.62 o                         
   2   4   9         10.44         13.26         1.74 o                         
   3   4   9         22.26         21.72         1.57 o                         
   4   4   9         43.09         43.12         2.08 o                         
   5   4   9         50.90         53.54         3.55 o                         
  -4   5   9         25.84         29.96         2.99 o                         
  -3   5   9         43.82         45.62         3.15 o                         
  -2   5   9         28.05         30.85         2.34 o                         
  -1   5   9          8.63         10.26         1.53 o                         
   0   5   9        223.25        214.55         7.71 o                         
   1   5   9         57.03         53.95         2.11 o                         
   2   5   9         27.68         27.94         2.18 o                         
   3   5   9         42.86         39.57         2.75 o                         
   4   5   9          4.75          4.04         1.21 o                         
   5   5   9          9.75         10.66         1.94 o                         
  -3   6   9          0.85          1.29         0.89 o                         
  -2   6   9          0.31          0.24         0.73 o                         
  -1   6   9        112.61        116.04         4.93 o                         
   0   6   9         77.82         78.01         3.80 o                         
   1   6   9        217.79        198.25         7.59 o                         
   2   6   9         18.39         16.63         1.94 o                         
   3   6   9          5.39          5.49         1.29 o                         
   4   6   9          9.67          9.12         1.70 o                         
   5   6   9          2.36          2.26         1.21 o                         
  -1   7   9         86.09         90.44         4.36 o                         
   0   7   9        109.52        115.80         5.09 o                         
   1   7   9         71.63         67.10         3.80 o                         
   2   7   9         15.92         17.93         2.10 o                         
   3   7   9         26.19         26.81         2.75 o                         
   4   7   9         16.20         18.17         2.42 o                         
  -1   8   9         35.09         33.75         2.66 o                         
   0   8   9         55.15         49.58         3.23 o                         
   1   8   9         33.05         30.60         2.50 o                         
   2   8   9         32.14         32.62         2.66 o                         
   3   8   9        116.14        116.61         5.73 o                         
   4   8   9          4.60          6.14         1.53 o                         
  -1   9   9          2.51          2.66         1.05 o                         
   0   9   9         77.34         77.68         4.36 o                         
   1   9   9        121.08        129.69         5.98 o                         
   2   9   9         36.07         38.36         2.99 o                         
   3   9   9         39.80         40.70         3.23 o                         
  -3  -7  10         20.38         29.88         3.31 o                         
  -2  -7  10         41.72         44.66         3.47 o                         
   1  -7  10        121.84        135.10         6.06 o                         
   2  -7  10         94.33         95.04         5.17 o                         
  -3  -6  10          9.77          7.91         1.70 o                         
  -2  -6  10         23.99         25.61         1.91 o                         
  -1  -6  10         48.54         50.16         4.97 o                         
   0  -6  10         65.55         76.71         4.12 o                         
   1  -6  10         83.40         84.87         4.60 o                         
   2  -6  10         40.24         38.92         3.07 o                         
   3  -6  10          3.11          2.58         1.29 o                         
  -4  -5  10         14.12         15.96         1.66 o                         
  -3  -5  10         28.05         31.86         1.98 o                         
  -2  -5  10         22.22         19.65         2.26 o                         
  -1  -5  10          9.64          9.85         1.17 o                         
   0  -5  10          6.65          8.16         1.53 o                         
   1  -5  10         13.42         16.23         2.18 o                         
   2  -5  10         34.15         33.67         3.23 o                         
   3  -5  10         50.33         57.98         3.80 o                         
  -4  -4  10          0.02          0.80         0.65 o                         
  -3  -4  10         12.30         14.25         1.43 o                         
  -2  -4  10         19.33         19.54         1.57 o                         
  -1  -4  10         48.18         47.10         2.11 o                         
   0  -4  10         20.15         16.80         2.10 o                         
   1  -4  10         45.98         48.85         3.23 o                         
   2  -4  10         76.83         89.07         4.76 o                         
   3  -4  10         24.94         26.97         2.91 o                         
   4  -4  10         32.65         35.69         3.47 o                         
  -4  -3  10          9.75         11.55         1.86 o                         
  -3  -3  10         17.78         18.85         1.63 o                         
  -2  -3  10         25.68         23.42         2.62 o                         
  -1  -3  10         72.51         63.07         2.45 o                         
   0  -3  10          1.09          0.16         0.57 o                         
   1  -3  10         58.99         57.90         3.55 o                         
   2  -3  10          9.52          9.29         1.70 o                         
   3  -3  10          6.69          7.75         1.53 o                         
   4  -3  10          3.65          2.66         1.13 o                         
  -4  -2  10         12.52         12.92         2.02 o                         
  -3  -2  10         46.95         55.07         3.39 o                         
  -2  -2  10         12.19         10.50         1.62 o                         
  -1  -2  10         42.67         38.70         2.95 o                         
   0  -2  10         59.29         58.46         3.47 o                         
   1  -2  10        208.71        193.40         7.67 o                         
   2  -2  10        139.04        138.41         6.14 o                         
   3  -2  10         29.35         30.28         2.99 o                         
   4  -2  10          4.15          5.17         1.37 o                         
  -4  -1  10         25.10         30.04         2.99 o                         
  -3  -1  10         37.13         37.87         2.83 o                         
  -2  -1  10         48.79         45.71         2.99 o                         
  -1  -1  10         77.13         80.02         4.04 o                         
   0  -1  10        101.17        111.20         5.01 o                         
   1  -1  10         33.80         30.20         2.42 o                         
   2  -1  10        160.94        141.15         6.30 o                         
   3  -1  10          1.87          0.65         0.73 o                         
   4  -1  10         35.05         34.80         3.31 o                         
   5  -1  10          8.66          8.08         1.78 o                         
  -4   0  10          2.89          2.26         0.97 o                         
  -3   0  10          5.70          3.23         1.05 o                         
  -2   0  10         33.78         32.62         2.50 o                         
  -1   0  10        197.00        207.94         7.99 o                         
   0   0  10         55.57         54.27         3.31 o                         
   1   0  10        226.30        218.03         8.40 o                         
   2   0  10          4.01          2.99         1.05 o                         
   3   0  10         32.93         31.41         2.58 o                         
   4   0  10          2.58          2.75         1.05 o                         
   5   0  10          1.62          0.97         1.05 o                         
  -4   1  10          2.20          3.88         1.29 o                         
  -3   1  10          2.89          2.50         1.13 o                         
  -2   1  10         41.19         42.72         2.99 o                         
  -1   1  10         71.37         70.09         3.80 o                         
   0   1  10         88.35        100.13         4.68 o                         
   1   1  10         71.71         68.88         3.80 o
[truncated: 20,332 more chars]
